# Supplementary material for: Dissecting the transcriptome landscape of the human fetal neural retina and retinal pigment epithelium by single-cell RNA-seq analysis
Source: PLoS Biol. 2019 Jul 3;17(7):e3000365. doi: 10.1371/journal.pbio.3000365 (PMC6634428; doi:10.1371/journal.pbio.3000365)
Supplement: S1 Table — GO, gene ontology; PCA, principal component analysis. (XLSX) [file pbio.3000365.s011.xlsx]

## Sheet: tmp.PCA.main_geneList
PC1_negative genes	PC1_positive genes	PC2_negative genes	PC2_positive genes
SERPINF1	STMN1	MDK	GNB3
PMEL	TUBA1A	ID3	RGR
TYRP1	TUBB2B	HSPA1B	RPE65
TIMP3	CKB	HMGB2	SLC6A13
ELN	STMN2	TOP2A	CRX
FRZB	CRABP1	S100A11	TTR
TYR	CD24	CTSC	SLC16A8
PTGDS	NNAT	MIS18BP1	RLBP1
TRPM3	TUBB2A	CENPF	PLEKHB1
ITGAV	TMSB10	CKS2	SLC22A8
ENPP2	TMSB4X	FBN2	RCVRN
IGFBP5	MAP1B	B2M	ATP1B2
SFRP5	BEX1	COL1A2	APC
TRPM1	CRMP1	NUSAP1	SFRP5
PLAC9	DPYSL2	HSPA1A	BEST1
GJA1	MLLT11	MKI67	INPP5K
LINC00982	HN1	PTTG1	GPM6A
TMEM98	RTN1	JUN	PTGDS
COL8A1	MAP2	ZFP36L1	TTLL4
SPARC	TAGLN3	SHISA2	COL8A1
SESN3	INA	UBE2C	ERMN
KRT18	SYT1	CDK1	OTX2
FSTL1	SOX4	SMC4	SULF1
DHRS3	SCG3	AURKB	SEMA3C
KRT8	CALM2	IFITM3	SLC39A12
TTR	LDHA	CKS1B	SLC6A20
NPC2	UCHL1	COL3A1	CLIC6
INPP5K	NSG1	DNAJB1	SEC14L2
SLC16A8	CFL1	PFN1	C1orf61
GPNMB	SNCG	CD99	ADAD2
SOSTDC1	RORB	BIRC5	FAM107A
TSPAN10	GAP43	TYMS	OPCML
PLD5	MARCKS	MAD2L1	NRL
BMP7	DCX	HELLS	CYP2W1
SLC7A8	NEFL	ZFP36	SPTBN2
CLIC6	SYT4	CLIC1	NBEA
BMP4	NEFM	KIAA0101	RIMS2
SLC2A1	PTMA	RRM2	PDC
APOE	MIAT	HBE1	SEPW1
SLC6A13	TSPAN7	TPX2	COL4A3
MYRF	H3F3A	RPL37	SLC6A12
TTLL4	ELAVL4	IFITM2	AIPL1
WFDC1	NCAM1	FOXC1	SORBS2
FGFR3	TUBB	ZWINT	RP11-184I16.4
CRISPLD1	ENO1	CENPE	CSPG5
BEST1	ISL1	CPED1	ST6GALNAC2
ALDH1A3	BNIP3	HMGA2	TMEM72
SULF1	PAFAH1B3	HBZ	CDHR1
RPE65	PAX6	IFI16	KIAA1107
SLC9A3R1	DPYSL4	ID2	PNPLA3
CST3	YWHAQ	KCTD12	MORN1
EFEMP1	CRIP2	OLFML3	ITGB8
SLC7A5	PRPH	PITX2	PCBP4
MITF	PCSK1N	FBLN1	SNAP25
RGR	DPYSL3	KIF23	ATP1A3
VAT1L	TPI1	PLPP3	C1orf168
GPR143	MAPT	PRC1	CADPS
SDC2	TMSB15A	RPS6	SLC40A1
GEM	MARCKSL1	NUF2	GEM
TNFRSF14	ACOT7	RPS18	PARM1
CYP27A1	MEG3	PCOLCE	CYP27A1
WLS	MGARP	PRDX6	GPX3
SLC22A8	SNAP25	ID1	MFSD2A
GALNT10	PGK1	KIF11	MT-ND4
PLA2G16	DYNC1I2	NASP	ROM1
TPRN	OLFM1	RPS19	SMOC2
FAM84B	STMN4	PPP1R15A	SEZ6L2
NCCRP1	C16orf45	LGALS1	VAMP2
GSTP1	ADD2	EDNRA	PCP4
SLC7A2	NHLH2	DLGAP5	PRNP
RLBP1	SUMO2	MAF	TIMP3
ASB13	ENO2	RPS20	ITGAV
SLC38A11	ACTB	NPM1	WFDC1
CTSD	RPL10	COL4A2	ADAMTSL3
SLC5A6	DPYSL5	MEST	GALNT11
LAMB2	CELF4	RPLP1	UBAP1L
CDO1	NTM	RPL23A	ENO2
EZR	TXN	HJURP	UNC119
SLC6A20	COX7A2	TK1	LINC00599
LRAT	RBFOX2	CCNB2	AMER2
PDPN	MEIS1	GTSE1	ANK3
SEMA3C	CHGB	FBXO5	CITED4
CNDP1	L1CAM	TACC3	WFIKKN2
DDR2	FNBP1L	ZFP36L2	RP1
NOTCH2	EBF1	RNU4-2	BCO1
SLC39A12	SRRM4	HNRNPA1	TPRN
CTSH	NDRG4	COL1A1	NR2E3
NOG	CDKN2D	NDC80	SRRM4
DCT	GDAP1L1	LPAR6	NEUROD1
TPP1	TBCB	ASPM	LINC00645
SFRP1	SCN3A	RPS14	FAM189A2
ASAH1	TPPP3	RPS3	APLP1
GNG11	PTMS	SFRP2	FRZB
PLTP	NRN1	ANLN	MT-ND1
SEC14L2	ATP6V1G2	RPLP0	SLC1A7
SLC3A2	ADCY1	CCNB1	PCBP3
APP	C14orf132	HIST1H1D	NTM
ERMN	CEND1	TGFBI	ABCC5
MET	TMSB4XP4	CDC20	VAT1L
SGK1	GNG2	CTGF	DUSP4

## Sheet: PC1_negative gene GO
Category	Term	Count	%	PValue	Genes	List Total	Pop Hits	Pop Total	Fold Enrichment	Bonferroni	Benjamini	FDR
GOTERM_BP_DIRECT	GO:0042572~retinol metabolic process	4	0.0250438	0.00018981	TTR, DHRS3, LRAT, RPE65	89	18	13824	34.5169	0.137298	0.137298	0.289898
GOTERM_BP_DIRECT	GO:0060686~negative regulation of prostatic bud formation	3	0.0187829	0.000238401	BMP4, SULF1, BMP7	89	4	13824	116.494	0.169309	0.0885777	0.363985
GOTERM_BP_DIRECT	GO:0007601~visual perception	6	0.0375657	0.000478032	LAMB2, LRAT, RPE65, RGR, RLBP1, TRPM1	89	102	13824	9.13681	0.310644	0.11662	0.728601
GOTERM_BP_DIRECT	GO:0060687~regulation of branching involved in prostate gland morphogenesis	3	0.0187829	0.000591073	BMP4, SFRP1, BMP7	89	6	13824	77.6629	0.368711	0.108632	0.900167
GOTERM_BP_DIRECT	GO:0060272~embryonic skeletal joint morphogenesis	3	0.0187829	0.00109422	BMP4, NOG, BMP7	89	8	13824	58.2472	0.573341	0.156634	1.66046
GOTERM_BP_DIRECT	GO:0070373~negative regulation of ERK1 and ERK2 cascade	4	0.0250438	0.00207732	EZR, SLC9A3R1, TIMP3, GSTP1	89	40	13824	15.5326	0.801672	0.236345	3.13027
GOTERM_BP_DIRECT	GO:0042438~melanin biosynthetic process	3	0.0187829	0.00212282	TYRP1, TYR, PMEL	89	11	13824	42.3616	0.808584	0.210367	3.1978
GOTERM_BP_DIRECT	GO:0001649~osteoblast differentiation	5	0.0313048	0.00248003	BMP4, NOG, SFRP1, GJA1, IGFBP5	89	89	13824	8.72617	0.855122	0.214538	3.72642
GOTERM_BP_DIRECT	GO:0032438~melanosome organization	3	0.0187829	0.00253686	TYRP1, PMEL, GPR143	89	12	13824	38.8315	0.861403	0.197141	3.81026
GOTERM_BP_DIRECT	GO:0045669~positive regulation of osteoblast differentiation	4	0.0250438	0.00291602	BMP4, GJA1, BMP7, DDR2	89	45	13824	13.8067	0.896892	0.203237	4.36796
GOTERM_BP_DIRECT	GO:0035567~non-canonical Wnt signaling pathway	3	0.0187829	0.00398615	SFRP5, SFRP1, FRZB	89	15	13824	31.0652	0.955284	0.246098	5.92569
GOTERM_BP_DIRECT	GO:0048754~branching morphogenesis of an epithelial tube	3	0.0187829	0.00573688	BMP4, MET, BMP7	89	18	13824	25.8876	0.988623	0.311343	8.42312
GOTERM_BP_DIRECT	GO:0030336~negative regulation of cell migration	4	0.0250438	0.0075172	NOG, SFRP1, SULF1, SLC9A3R1	89	63	13824	9.86196	0.997178	0.363375	10.8991
GOTERM_BP_DIRECT	GO:0043065~positive regulation of apoptotic process	5	0.0313048	0.0102479	BMP4, FGFR3, ALDH1A3, BMP7, FRZB	89	133	13824	5.83932	0.999669	0.435848	14.5756
GOTERM_BP_DIRECT	GO:0050896~response to stimulus	3	0.0187829	0.0109291	LRAT, RPE65, RLBP1	89	25	13824	18.6391	0.999806	0.43446	15.4703
GOTERM_BP_DIRECT	GO:0071320~cellular response to cAMP	3	0.0187829	0.0117912	EZR, INPP5K, IGFBP5	89	26	13824	17.9222	0.999902	0.438283	16.5902
GOTERM_BP_DIRECT	GO:0008285~negative regulation of cell proliferation	6	0.0375657	0.0124447	SFRP5, NOTCH2, FGFR3, GJA1, SLC9A3R1, FRZB	89	217	13824	4.29472	0.999941	0.436225	17.4297
GOTERM_BP_DIRECT	GO:0043407~negative regulation of MAP kinase activity	3	0.0187829	0.0126823	BMP4, INPP5K, BMP7	89	27	13824	17.2584	0.999951	0.424009	17.7331
GOTERM_BP_DIRECT	GO:0072125~negative regulation of glomerular mesangial cell proliferation	2	0.0125219	0.0126914	BMP4, BMP7	89	2	13824	155.326	0.999952	0.407264	17.7447
GOTERM_BP_DIRECT	GO:0001707~mesoderm formation	3	0.0187829	0.0136019	NOG, WLS, BMP7	89	28	13824	16.6421	0.999976	0.413009	18.8972
GOTERM_BP_DIRECT	GO:0051898~negative regulation of protein kinase B signaling	3	0.0187829	0.0145496	SFRP5, INPP5K, SLC9A3R1	89	29	13824	16.0682	0.999989	0.41899	20.0807
GOTERM_BP_DIRECT	GO:0048286~lung alveolus development	3	0.0187829	0.0145496	BMP4, PDPN, IGFBP5	89	29	13824	16.0682	0.999989	0.41899	20.0807
GOTERM_BP_DIRECT	GO:2001237~negative regulation of extrinsic apoptotic signaling pathway	3	0.0187829	0.0175575	BMP4, ITGAV, GSTP1	89	32	13824	14.5618	0.999999	0.465494	23.7312
GOTERM_BP_DIRECT	GO:0003151~outflow tract morphogenesis	3	0.0187829	0.0175575	BMP4, DHRS3, SEMA3C	89	32	13824	14.5618	0.999999	0.465494	23.7312
GOTERM_BP_DIRECT	GO:0090090~negative regulation of canonical Wnt signaling pathway	4	0.0250438	0.0179953	SFRP5, NOG, SOSTDC1, FRZB	89	87	13824	7.14142	0.999999	0.458956	24.2494
GOTERM_BP_DIRECT	GO:0045668~negative regulation of osteoblast differentiation	3	0.0187829	0.0186138	NOG, SFRP1, IGFBP5	89	33	13824	14.1205	1	0.456152	24.9758
GOTERM_BP_DIRECT	GO:0090002~establishment of protein localization to plasma membrane	3	0.0187829	0.0208048	EZR, TSPAN10, SLC9A3R1	89	35	13824	13.3136	1	0.480181	27.4969
GOTERM_BP_DIRECT	GO:0030514~negative regulation of BMP signaling pathway	3	0.0187829	0.0208048	NOG, SFRP1, SOSTDC1	89	35	13824	13.3136	1	0.480181	27.4969
GOTERM_BP_DIRECT	GO:0050679~positive regulation of epithelial cell proliferation	3	0.0187829	0.0219386	BMP4, NOG, SFRP1	89	36	13824	12.9438	1	0.485098	28.7703
GOTERM_BP_DIRECT	GO:0061037~negative regulation of cartilage development	2	0.0125219	0.0252236	NOG, FRZB	89	4	13824	77.6629	1	0.521039	32.3425
GOTERM_BP_DIRECT	GO:0042475~odontogenesis of dentin-containing tooth	3	0.0187829	0.0279777	BMP4, SOSTDC1, BMP7	89	41	13824	11.3653	1	0.545457	35.2078
GOTERM_BP_DIRECT	GO:0042733~embryonic digit morphogenesis	3	0.0187829	0.0305593	BMP4, NOG, GJA1	89	43	13824	10.8367	1	0.565092	37.7902
GOTERM_BP_DIRECT	GO:0060113~inner ear receptor cell differentiation	2	0.0125219	0.0314305	BMP4, FGFR3	89	5	13824	62.1303	1	0.563158	38.6398
GOTERM_BP_DIRECT	GO:0050885~neuromuscular process controlling balance	3	0.0187829	0.0332317	APP, TPP1, ALDH1A3	89	45	13824	10.3551	1	0.571807	40.3619
GOTERM_BP_DIRECT	GO:0050680~negative regulation of epithelial cell proliferation	3	0.0187829	0.0332317	BMP4, FGFR3, SFRP1	89	45	13824	10.3551	1	0.571807	40.3619
GOTERM_BP_DIRECT	GO:0016525~negative regulation of angiogenesis	3	0.0187829	0.0374046	SERPINF1, SULF1, SPARC	89	48	13824	9.70787	1	0.604199	44.1796
GOTERM_BP_DIRECT	GO:0048468~cell development	3	0.0187829	0.0374046	DCT, BMP4, BMP7	89	48	13824	9.70787	1	0.604199	44.1796
GOTERM_BP_DIRECT	GO:0045839~negative regulation of mitotic nuclear division	2	0.0125219	0.0375984	BMP4, BMP7	89	6	13824	51.7753	1	0.594853	44.3513
GOTERM_BP_DIRECT	GO:0048066~developmental pigmentation	2	0.0125219	0.0437275	DCT, PMEL	89	7	13824	44.3788	1	0.64053	49.5315
GOTERM_BP_DIRECT	GO:0030033~microvillus assembly	2	0.0125219	0.049818	EZR, SLC9A3R1	89	8	13824	38.8315	1	0.678873	54.2299
GOTERM_BP_DIRECT	GO:0003184~pulmonary valve morphogenesis	2	0.0125219	0.049818	BMP4, NOTCH2	89	8	13824	38.8315	1	0.678873	54.2299
GOTERM_BP_DIRECT	GO:0043508~negative regulation of JUN kinase activity	2	0.0125219	0.049818	SFRP1, GSTP1	89	8	13824	38.8315	1	0.678873	54.2299
GOTERM_BP_DIRECT	GO:0055114~oxidation-reduction process	6	0.0375657	0.0510325	DCT, TYRP1, DHRS3, TYR, RPE65, CDO1	89	316	13824	2.94922	1	0.677614	55.1165
GOTERM_BP_DIRECT	GO:0030509~BMP signaling pathway	3	0.0187829	0.054262	BMP4, NOG, BMP7	89	59	13824	7.89792	1	0.690591	57.3966
GOTERM_BP_DIRECT	GO:0061053~somite development	2	0.0125219	0.0558701	NOG, FRZB	89	9	13824	34.5169	1	0.691817	58.4911
GOTERM_BP_DIRECT	GO:0035414~negative regulation of catenin import into nucleus	2	0.0125219	0.0618841	SFRP5, SLC9A3R1	89	10	13824	31.0652	1	0.72039	62.3559
GOTERM_BP_DIRECT	GO:0060070~canonical Wnt signaling pathway	3	0.0187829	0.0696679	SFRP5, SFRP1, FRZB	89	68	13824	6.85261	1	0.754524	66.8597
GOTERM_BP_DIRECT	GO:0007399~nervous system development	3	0.0187829	0.0769229	APP, NOG, TPP1	89	72	13824	6.47191	1	0.781038	70.5994
GOTERM_BP_DIRECT	GO:0070371~ERK1 and ERK2 cascade	2	0.0125219	0.0796998	ITGAV, CTSH	89	13	13824	23.8963	1	0.785297	71.9233
GOTERM_BP_DIRECT	GO:0010975~regulation of neuron projection development	2	0.0125219	0.0796998	SFRP1, SLC39A12	89	13	13824	23.8963	1	0.785297	71.9233
GOTERM_BP_DIRECT	GO:0009948~anterior/posterior axis specification	2	0.0125219	0.0855637	BMP4, WLS	89	14	13824	22.1894	1	0.801779	74.5382
GOTERM_BP_DIRECT	GO:0030500~regulation of bone mineralization	2	0.0125219	0.0855637	GJA1, DDR2	89	14	13824	22.1894	1	0.801779	74.5382
GOTERM_BP_DIRECT	GO:0050918~positive chemotaxis	2	0.0125219	0.0971809	BMP4, MET	89	16	13824	19.4157	1	0.835964	79.0605
GOTERM_BP_DIRECT	GO:0032331~negative regulation of chondrocyte differentiation	2	0.0125219	0.0971809	BMP4, EFEMP1	89	16	13824	19.4157	1	0.835964	79.0605
GOTERM_BP_DIRECT	GO:0030308~negative regulation of cell growth	3	0.0187829	0.0999904	SFRP1, GJA1, FRZB	89	84	13824	5.54735	1	0.838198	80.0352

## Sheet: PC1_positive gene GO
Category	Term	Count	%	PValue	Genes	List Total	Pop Hits	Pop Total	Fold Enrichment	Bonferroni	Benjamini	FDR
GOTERM_BP_DIRECT	GO:0007399~nervous system development	14	0.0996512	6.19904e-09	RBFOX2, MAP1B, BEX1, DPYSL5, DPYSL4, L1CAM, DPYSL2, NRN1, TBCB, SRRM4, CRMP1, PAFAH1B3, DCX, OLFM1	94	287	16792	8.71406	4.02317e-06	4.02317e-06	9.25384e-06
GOTERM_BP_DIRECT	GO:0021762~substantia nigra development	7	0.0498256	2.82979e-07	ACTB, INA, LDHA, UCHL1, YWHAQ, CALM2, CKB	94	49	16792	25.5198	0.000183636	9.18224e-05	0.000422426
GOTERM_BP_DIRECT	GO:0007420~brain development	9	0.0640615	1.03891e-05	SYT1, SYT4, NDRG4, NNAT, PAFAH1B3, H3F3A, DPYSL2, STMN1, CKB	94	190	16792	8.46181	0.00671987	0.00224499	0.0155076
GOTERM_BP_DIRECT	GO:0006096~glycolytic process	5	0.0355897	3.60017e-05	LDHA, TPI1, ENO2, PGK1, ENO1	94	34	16792	26.2703	0.0230947	0.00582436	0.0537294
GOTERM_BP_DIRECT	GO:0007411~axon guidance	7	0.0498256	0.000253506	NCAM1, CRMP1, DPYSL5, PAX6, MEG3, L1CAM, DPYSL2	94	159	16792	7.86458	0.151721	0.0323736	0.377763
GOTERM_BP_DIRECT	GO:0061621~canonical glycolysis	4	0.0284718	0.000389865	TPI1, ENO2, PGK1, ENO1	94	26	16792	27.4828	0.223588	0.0413015	0.580408
GOTERM_BP_DIRECT	GO:0019896~axonal transport of mitochondrion	3	0.0213538	0.000448641	UCHL1, NEFL, MGARP	94	6	16792	89.3191	0.252659	0.0407511	0.667636
GOTERM_BP_DIRECT	GO:0000226~microtubule cytoskeleton organization	5	0.0355897	0.000645171	CRMP1, MAPT, MAP2, MAP1B, NEFL	94	71	16792	12.5802	0.342198	0.0510094	0.958788
GOTERM_BP_DIRECT	GO:0007017~microtubule-based process	4	0.0284718	0.00102861	TUBB, TUBB2B, TUBB2A, TUBA1A	94	36	16792	19.8487	0.487223	0.0715257	1.52455
GOTERM_BP_DIRECT	GO:0031110~regulation of microtubule polymerization or depolymerization	3	0.0213538	0.00106513	STMN2, STMN4, STMN1	94	9	16792	59.5461	0.499245	0.0668263	1.57827
GOTERM_BP_DIRECT	GO:0048813~dendrite morphogenesis	4	0.0284718	0.00111491	RBFOX2, MAP2, ELAVL4, DCX	94	37	16792	19.3122	0.51518	0.063697	1.65146
GOTERM_BP_DIRECT	GO:0061564~axon development	3	0.0213538	0.00132662	NEFL, NEFM, GAP43	94	10	16792	53.5915	0.577492	0.0692788	1.96217
GOTERM_BP_DIRECT	GO:0042989~sequestering of actin monomers	3	0.0213538	0.00132662	TMSB15A, TMSB10, TMSB4X	94	10	16792	53.5915	0.577492	0.0692788	1.96217
GOTERM_BP_DIRECT	GO:0006094~gluconeogenesis	4	0.0284718	0.00184796	TPI1, ENO2, PGK1, ENO1	94	44	16792	16.2398	0.698937	0.088206	2.72339
GOTERM_BP_DIRECT	GO:0007010~cytoskeleton organization	6	0.0427077	0.00200762	ACTB, TUBB2B, TUBB2A, CFL1, DPYSL2, TUBA1A	94	161	16792	6.65733	0.728625	0.0889532	2.9554
GOTERM_BP_DIRECT	GO:0030036~actin cytoskeleton organization	5	0.0355897	0.00588912	TMSB15A, CFL1, TMSB10, TMSB4X, ADD2	94	130	16792	6.8707	0.978363	0.225514	8.43965
GOTERM_BP_DIRECT	GO:0048675~axon extension	3	0.0213538	0.00773687	MAPT, MAP1B, DCX	94	24	16792	22.3298	0.993531	0.270245	10.9475
GOTERM_BP_DIRECT	GO:0001578~microtubule bundle formation	3	0.0213538	0.00837953	TPPP3, MAP2, MAP1B	94	25	16792	21.4366	0.995752	0.274757	11.8046
GOTERM_BP_DIRECT	GO:0043388~positive regulation of DNA binding	3	0.0213538	0.0104453	TXN, ISL1, CALM2	94	28	16792	19.1398	0.998902	0.315175	14.5079
GOTERM_BP_DIRECT	GO:0021510~spinal cord development	3	0.0213538	0.0119346	SOX4, DPYSL2, NEFL	94	30	16792	17.8638	0.999587	0.336425	16.4086
GOTERM_BP_DIRECT	GO:0045773~positive regulation of axon extension	3	0.0213538	0.0119346	MAPT, MAP1B, L1CAM	94	30	16792	17.8638	0.999587	0.336425	16.4086
GOTERM_BP_DIRECT	GO:0007628~adult walking behavior	3	0.0213538	0.0127121	MAPT, UCHL1, CEND1	94	31	16792	17.2876	0.999752	0.339761	17.3852
GOTERM_BP_DIRECT	GO:0033693~neurofilament bundle assembly	2	0.0142359	0.0165242	NEFL, NEFM	94	3	16792	119.092	0.99998	0.402465	22.0211
GOTERM_BP_DIRECT	GO:0031175~neuron projection development	4	0.0284718	0.0180704	NCAM1, STMN4, MAP2, STMN1	94	100	16792	7.14553	0.999993	0.416057	23.8313
GOTERM_BP_DIRECT	GO:0000381~regulation of alternative mRNA splicing, via spliceosome	3	0.0213538	0.018744	RBFOX2, SRRM4, CELF4	94	38	16792	14.103	0.999995	0.413702	24.6076
GOTERM_BP_DIRECT	GO:0001764~neuron migration	4	0.0284718	0.0205411	TUBB2B, MAPT, PAX6, DCX	94	105	16792	6.80527	0.999999	0.429505	26.6427
GOTERM_BP_DIRECT	GO:0032024~positive regulation of insulin secretion	3	0.0213538	0.0216311	NNAT, SOX4, ISL1	94	41	16792	13.0711	0.999999	0.433175	27.8519
GOTERM_BP_DIRECT	GO:0010977~negative regulation of neuron projection development	3	0.0213538	0.0246898	CRMP1, STMN2, DPYSL3	94	44	16792	12.1799	1	0.46422	31.1467
GOTERM_BP_DIRECT	GO:0032387~negative regulation of intracellular transport	2	0.0142359	0.0273899	MAPT, MAP1B	94	5	16792	71.4553	1	0.48704	33.9381
GOTERM_BP_DIRECT	GO:0007417~central nervous system development	4	0.0284718	0.0290143	PAX6, NHLH2, DCX, TAGLN3	94	120	16792	5.95461	1	0.494628	35.566
GOTERM_BP_DIRECT	GO:0009987~cellular process	2	0.0142359	0.0327782	TUBB, MAP1B	94	6	16792	59.5461	1	0.525667	39.1956
GOTERM_BP_DIRECT	GO:0048102~autophagic cell death	2	0.0142359	0.0381369	CDKN2D, BNIP3	94	7	16792	51.0395	1	0.568796	44.035
GOTERM_BP_DIRECT	GO:0046826~negative regulation of protein export from nucleus	2	0.0142359	0.0381369	TXN, SOX4	94	7	16792	51.0395	1	0.568796	44.035
GOTERM_BP_DIRECT	GO:0045665~negative regulation of neuron differentiation	3	0.0213538	0.0385175	PAX6, ISL1, MEIS1	94	56	16792	9.56991	1	0.560591	44.3646
GOTERM_BP_DIRECT	GO:0000086~G2/M transition of mitotic cell cycle	4	0.0284718	0.0405273	TUBB, TUBA1A, DYNC1I2, CALM2	94	137	16792	5.21572	1	0.567886	46.0756
GOTERM_BP_DIRECT	GO:0030154~cell differentiation	7	0.0498256	0.0431897	INA, TBCB, SRRM4, NDRG4, BEX1, MEG3, NHLH2	94	462	16792	2.70664	1	0.580329	48.2666
GOTERM_BP_DIRECT	GO:0008090~retrograde axonal transport	2	0.0142359	0.0434663	NEFL, MGARP	94	8	16792	44.6596	1	0.571844	48.4894
GOTERM_BP_DIRECT	GO:0047497~mitochondrion transport along microtubule	2	0.0142359	0.0487664	MAPT, MAP1B	94	9	16792	39.6974	1	0.604285	52.5896
GOTERM_BP_DIRECT	GO:0007019~microtubule depolymerization	2	0.0142359	0.0540375	STMN4, STMN1	94	10	16792	35.7277	1	0.632667	56.3636
GOTERM_BP_DIRECT	GO:0031115~negative regulation of microtubule polymerization	2	0.0142359	0.0540375	STMN2, STMN1	94	10	16792	35.7277	1	0.632667	56.3636
GOTERM_BP_DIRECT	GO:0007015~actin filament organization	3	0.0213538	0.0604225	TMSB15A, TMSB10, TMSB4X	94	72	16792	7.44326	1	0.664862	60.5595
GOTERM_BP_DIRECT	GO:0030516~regulation of axon extension	2	0.0142359	0.069678	DPYSL2, OLFM1	94	13	16792	27.4828	1	0.708734	65.9779
GOTERM_BP_DIRECT	GO:0003215~cardiac right ventricle morphogenesis	2	0.0142359	0.069678	SOX4, ISL1	94	13	16792	27.4828	1	0.708734	65.9779
GOTERM_BP_DIRECT	GO:0005513~detection of calcium ion	2	0.0142359	0.0748345	SYT1, CALM2	94	14	16792	25.5198	1	0.725933	68.6867
GOTERM_BP_DIRECT	GO:0007626~locomotory behavior	3	0.0213538	0.0790142	ELAVL4, SNAP25, MEIS1	94	84	16792	6.37994	1	0.736971	70.7334
GOTERM_BP_DIRECT	GO:0006928~movement of cell or subcellular component	3	0.0213538	0.0822681	ACTB, TUBB, TXN	94	86	16792	6.23157	1	0.743068	72.2395
GOTERM_BP_DIRECT	GO:0045956~positive regulation of calcium ion-dependent exocytosis	2	0.0142359	0.0850627	SYT1, SYT4	94	16	16792	22.3298	1	0.746835	73.475
GOTERM_BP_DIRECT	GO:0010976~positive regulation of neuron projection development	3	0.0213538	0.0872252	NDRG4, STMN2, DPYSL3	94	89	16792	6.02152	1	0.747787	74.3956
GOTERM_BP_DIRECT	GO:0021522~spinal cord motor neuron differentiation	2	0.0142359	0.0901348	SOX4, ISL1	94	17	16792	21.0163	1	0.751737	75.5873
GOTERM_BP_DIRECT	GO:1903861~positive regulation of dendrite extension	2	0.0142359	0.095179	SYT1, SYT4	94	18	16792	19.8487	1	0.76366	77.5315
GOTERM_BP_DIRECT	GO:0030705~cytoskeleton-dependent intracellular transport	2	0.0142359	0.095179	TUBB, TUBA1A	94	18	16792	19.8487	1	0.76366	77.5315
GOTERM_BP_DIRECT	GO:0042462~eye photoreceptor cell development	2	0.0142359	0.095179	PAX6, RORB	94	18	16792	19.8487	1	0.76366	77.5315
GOTERM_BP_DIRECT	GO:0051412~response to corticosterone	2	0.0142359	0.095179	NEFL, CALM2	94	18	16792	19.8487	1	0.76366	77.5315

## Sheet: PC2_negative gene GO
Category	Term	Count	%	PValue	Genes	List Total	Pop Hits	Pop Total	Fold Enrichment	Bonferroni	Benjamini	FDR
GOTERM_BP_DIRECT	GO:0051301~cell division	13	0.0582751	2.26462e-10	CCNB1, CKS1B, CDK1, CCNB2, ZWINT, TPX2, CKS2, BIRC5, PTTG1, UBE2C, ASPM, RPS3	91	150	13824	13.1657	1.52182e-07	1.52182e-07	3.39652e-07
GOTERM_BP_DIRECT	GO:0007067~mitotic nuclear division	9	0.0403443	3.91962e-07	CDK1, CCNB2, ZWINT, NUF2, PTTG1, RPS6, ASPM, RPS3	91	105	13824	13.021	0.000263364	0.000131691	0.000587871
GOTERM_BP_DIRECT	GO:0008283~cell proliferation	8	0.0358616	4.36532e-05	ZFP36L1, CKS1B, CDK1, NASP, TGFBI, CKS2, RPL23A, TACC3	91	145	13824	8.38136	0.0289095	0.00973088	0.065452
GOTERM_BP_DIRECT	GO:0006412~translation	8	0.0358616	0.00012816	RPS18, RPS19, RPS14, RPL37, RPL23A, RPS20, RPS6, RPS3	91	172	13824	7.06568	0.0825243	0.0213021	0.192045
GOTERM_BP_DIRECT	GO:0043392~negative regulation of DNA binding	4	0.0179308	0.000326023	ID2, ID1, JUN, HMGA2	91	21	13824	28.9356	0.196777	0.0428782	0.487862
GOTERM_BP_DIRECT	GO:0006915~apoptotic process	8	0.0358616	0.000364859	ZFP36L1, CDK1, SFRP2, LGALS1, TPX2, BIRC5, PPP1R15A, RPS3	91	204	13824	5.95734	0.217476	0.0400477	0.545828
GOTERM_BP_DIRECT	GO:0044772~mitotic cell cycle phase transition	3	0.0134481	0.000413864	CKS1B, CDK1, CKS2	91	5	13824	91.1473	0.242835	0.0389599	0.618926
GOTERM_BP_DIRECT	GO:0033077~T cell differentiation in thymus	4	0.0179308	0.000430056	ZFP36L1, ZFP36L2, RPS6, B2M	91	23	13824	26.4195	0.251033	0.0354875	0.643069
GOTERM_BP_DIRECT	GO:0030199~collagen fibril organization	4	0.0179308	0.000862615	SFRP2, COL3A1, COL1A2, COL1A1	91	29	13824	20.9534	0.440061	0.0624042	1.28599
GOTERM_BP_DIRECT	GO:0061158~3'-UTR-mediated mRNA destabilization	3	0.0134481	0.00114415	ZFP36L1, ZFP36, ZFP36L2	91	8	13824	56.967	0.536668	0.0740464	1.70235
GOTERM_BP_DIRECT	GO:0021987~cerebral cortex development	4	0.0179308	0.00163106	COL3A1, TACC3, MDK, ASPM	91	36	13824	16.8791	0.666119	0.0949133	2.41857
GOTERM_BP_DIRECT	GO:0009607~response to biotic stimulus	3	0.0134481	0.00221904	IFITM2, IFITM3	91	11	13824	41.4306	0.77527	0.116977	3.27697
GOTERM_BP_DIRECT	GO:0007059~chromosome segregation	4	0.0179308	0.00330901	KIF11, HJURP, BIRC5, RPS3	91	46	13824	13.2097	0.892185	0.15746	4.84961
GOTERM_BP_DIRECT	GO:0008584~male gonad development	4	0.0179308	0.00443465	HMGB2, SFRP2, HMGA2, ASPM	91	51	13824	11.9147	0.949547	0.192116	6.44865
GOTERM_BP_DIRECT	GO:0007507~heart development	5	0.0224135	0.0055579	ZFP36L1, EDNRA, ID1, COL3A1, ID3	91	109	13824	6.96844	0.976372	0.220957	8.01926
GOTERM_BP_DIRECT	GO:0000122~negative regulation of transcription from RNA polymerase II promoter	9	0.0403443	0.00599795	MAF, ZFP36, HIST1H1D, ID2, ID1, JUN, AURKB, ID3, HMGA2	91	420	13824	3.25526	0.982451	0.223278	8.62783
GOTERM_BP_DIRECT	GO:0045892~negative regulation of transcription, DNA-templated	7	0.0313789	0.00648013	HMGB2, ID2, SFRP2, CENPF, BIRC5, ID3, HMGA2	91	256	13824	4.15385	0.987334	0.226624	9.29036
GOTERM_BP_DIRECT	GO:0007052~mitotic spindle organization	3	0.0134481	0.00970313	CCNB1, NDC80, AURKB	91	23	13824	19.8146	0.998573	0.305122	13.605
GOTERM_BP_DIRECT	GO:0000281~mitotic cytokinesis	3	0.0134481	0.0105408	KIF23, NUSAP1, ANLN	91	24	13824	18.989	0.999192	0.312566	14.6945
GOTERM_BP_DIRECT	GO:0007346~regulation of mitotic cell cycle	3	0.0134481	0.0105408	CKS1B, CKS2, BIRC5	91	24	13824	18.989	0.999192	0.312566	14.6945
GOTERM_BP_DIRECT	GO:0001569~patterning of blood vessels	3	0.0134481	0.0123081	EDNRA, SFRP2, PITX2	91	26	13824	17.5283	0.999757	0.340399	16.9515
GOTERM_BP_DIRECT	GO:0010628~positive regulation of gene expression	5	0.0224135	0.0138018	HMGB2, ID2, HSPA1A, HMGA2, RPS3	91	142	13824	5.34902	0.999912	0.359004	18.8153
GOTERM_BP_DIRECT	GO:0001568~blood vessel development	3	0.0134481	0.0141955	COL1A2, COL1A1, PLPP3	91	28	13824	16.2763	0.999933	0.353844	19.3001
GOTERM_BP_DIRECT	GO:0090307~mitotic spindle assembly	3	0.0134481	0.0141955	KIF11, TPX2, BIRC5	91	28	13824	16.2763	0.999933	0.353844	19.3001
GOTERM_BP_DIRECT	GO:0031577~spindle checkpoint	2	0.00896539	0.0194058	BIRC5, AURKB	91	3	13824	101.275	0.999998	0.43592	25.4658
GOTERM_BP_DIRECT	GO:0061031~endodermal digestive tract morphogenesis	2	0.00896539	0.0194058	ID2, PITX2	91	3	13824	101.275	0.999998	0.43592	25.4658
GOTERM_BP_DIRECT	GO:0045668~negative regulation of osteoblast differentiation	3	0.0134481	0.019417	ID2, ID1, ID3	91	33	13824	13.8102	0.999998	0.422487	25.4786
GOTERM_BP_DIRECT	GO:0043066~negative regulation of apoptotic process	6	0.0268962	0.0221674	CDK1, ID1, NPM1, BIRC5, HMGA2, RPS6	91	246	13824	3.70517	1	0.452593	28.5528
GOTERM_BP_DIRECT	GO:0045893~positive regulation of transcription, DNA-templated	6	0.0268962	0.0253999	CKS1B, ID2, NPM1, CKS2, COL1A1, MDK	91	255	13824	3.5744	1	0.485711	32.0144
GOTERM_BP_DIRECT	GO:0045143~homologous chromosome segregation	2	0.00896539	0.0257912	PTTG1	91	4	13824	75.956	1	0.478131	32.4227
GOTERM_BP_DIRECT	GO:0042769~DNA damage response, detection of DNA damage	2	0.00896539	0.0257912	HMGA2, RPS3	91	4	13824	75.956	1	0.478131	32.4227
GOTERM_BP_DIRECT	GO:0045600~positive regulation of fat cell differentiation	3	0.0134481	0.0265745	ZFP36, ID2, SFRP2	91	39	13824	11.6855	1	0.476079	33.233
GOTERM_BP_DIRECT	GO:1990441~negative regulation of transcription from RNA polymerase II promoter in response to endoplasmic reticulum stress	2	0.00896539	0.0321356	JUN, PPP1R15A	91	5	13824	60.7648	1	0.530875	38.7306
GOTERM_BP_DIRECT	GO:0051256~mitotic spindle midzone assembly	2	0.00896539	0.0321356	KIF23, AURKB	91	5	13824	60.7648	1	0.530875	38.7306
GOTERM_BP_DIRECT	GO:0031536~positive regulation of exit from mitosis	2	0.00896539	0.0321356	BIRC5, UBE2C	91	5	13824	60.7648	1	0.530875	38.7306
GOTERM_BP_DIRECT	GO:0043154~negative regulation of cysteine-type endopeptidase activity involved in apoptotic process	3	0.0134481	0.033226	SFRP2, BIRC5, HSPA1A	91	44	13824	10.3576	1	0.530885	39.7578
GOTERM_BP_DIRECT	GO:0043433~negative regulation of sequence-specific DNA binding transcription factor activity	3	0.0134481	0.033226	ID2, ID1, ID3	91	44	13824	10.3576	1	0.530885	39.7578
GOTERM_BP_DIRECT	GO:0071230~cellular response to amino acid stimulus	3	0.0134481	0.033226	COL3A1, COL1A2, COL1A1	91	44	13824	10.3576	1	0.530885	39.7578
GOTERM_BP_DIRECT	GO:0045669~positive regulation of osteoblast differentiation	3	0.0134481	0.0346268	SFRP2, CLIC1, FBN2	91	45	13824	10.1275	1	0.534165	41.0538
GOTERM_BP_DIRECT	GO:0006281~DNA repair	4	0.0179308	0.0365924	NPM1, PTTG1, RPS3	91	112	13824	5.42543	1	0.5429	42.8284
GOTERM_BP_DIRECT	GO:0051315~attachment of mitotic spindle microtubules to kinetochore	2	0.00896539	0.038439	CENPE, NDC80	91	6	13824	50.6374	1	0.549862	44.4501
GOTERM_BP_DIRECT	GO:1900153~positive regulation of nuclear-transcribed mRNA catabolic process, deadenylation-dependent decay	2	0.00896539	0.038439	ZFP36, ZFP36L2	91	6	13824	50.6374	1	0.549862	44.4501
GOTERM_BP_DIRECT	GO:0090084~negative regulation of inclusion body assembly	2	0.00896539	0.038439	HSPA1A, DNAJB1	91	6	13824	50.6374	1	0.549862	44.4501
GOTERM_BP_DIRECT	GO:0031145~anaphase-promoting complex-dependent catabolic process	2	0.00896539	0.0447019	CDC20, UBE2C	91	7	13824	43.4035	1	0.595004	49.6361
GOTERM_BP_DIRECT	GO:0006265~DNA topological change	2	0.00896539	0.0447019	HMGB2, TOP2A	91	7	13824	43.4035	1	0.595004	49.6361
GOTERM_BP_DIRECT	GO:0032330~regulation of chondrocyte differentiation	2	0.00896539	0.0447019	MAF, CTGF	91	7	13824	43.4035	1	0.595004	49.6361
GOTERM_BP_DIRECT	GO:0043589~skin morphogenesis	2	0.00896539	0.0447019	COL1A2, COL1A1	91	7	13824	43.4035	1	0.595004	49.6361
GOTERM_BP_DIRECT	GO:0035988~chondrocyte proliferation	2	0.00896539	0.0447019	CTGF, HMGA2	91	7	13824	43.4035	1	0.595004	49.6361
GOTERM_BP_DIRECT	GO:0007179~transforming growth factor beta receptor signaling pathway	3	0.0134481	0.0450488	JUN, COL3A1, COL1A2	91	52	13824	8.76416	1	0.587296	49.9097
GOTERM_BP_DIRECT	GO:0007018~microtubule-based movement	3	0.0134481	0.0498269	KIF23, KIF11, CENPE	91	55	13824	8.28611	1	0.614832	53.5398
GOTERM_BP_DIRECT	GO:0030071~regulation of mitotic metaphase/anaphase transition	2	0.00896539	0.0509245	CENPE, UBE2C	91	8	13824	37.978	1	0.61298	54.3382
GOTERM_BP_DIRECT	GO:0034501~protein localization to kinetochore	2	0.00896539	0.0509245	CDK1, AURKB	91	8	13824	37.978	1	0.61298	54.3382
GOTERM_BP_DIRECT	GO:0060346~bone trabecula formation	2	0.00896539	0.0509245	FBN2, COL1A1	91	8	13824	37.978	1	0.61298	54.3382
GOTERM_BP_DIRECT	GO:0090263~positive regulation of canonical Wnt signaling pathway	3	0.0134481	0.0547794	SFRP2, COL1A1, ASPM	91	58	13824	7.85752	1	0.630747	57.0422
GOTERM_BP_DIRECT	GO:0043065~positive regulation of apoptotic process	4	0.0179308	0.0559055	SFRP2, HMGA2, RPS6, TOP2A	91	133	13824	4.56878	1	0.628894	57.8034
GOTERM_BP_DIRECT	GO:0000288~nuclear-transcribed mRNA catabolic process, deadenylation-dependent decay	2	0.00896539	0.0571069	ZFP36L1, ZFP36L2	91	9	13824	33.7582	1	0.627635	58.6017
GOTERM_BP_DIRECT	GO:0070208~protein heterotrimerization	2	0.00896539	0.0571069	COL1A2, COL1A1	91	9	13824	33.7582	1	0.627635	58.6017
GOTERM_BP_DIRECT	GO:0007095~mitotic G2 DNA damage checkpoint	2	0.00896539	0.0693526	CDK1, HMGA2	91	11	13824	27.6204	1	0.69212	65.9722
GOTERM_BP_DIRECT	GO:0042026~protein refolding	2	0.00896539	0.0693526	HSPA1A, B2M	91	11	13824	27.6204	1	0.69212	65.9722
GOTERM_BP_DIRECT	GO:0051726~regulation of cell cycle	3	0.0134481	0.0724403	JUN, KIAA0101, CLIC1	91	68	13824	6.702	1	0.699759	67.6267
GOTERM_BP_DIRECT	GO:0042493~response to drug	3	0.0134481	0.0742965	HMGB2, SFRP2, JUN	91	69	13824	6.60487	1	0.700755	68.5848
GOTERM_BP_DIRECT	GO:0007076~mitotic chromosome condensation	2	0.00896539	0.0754163	NUSAP1, SMC4	91	12	13824	25.3187	1	0.69807	69.15
GOTERM_BP_DIRECT	GO:0071222~cellular response to lipopolysaccharide	3	0.0134481	0.0761678	ZFP36, HMGB2, B2M	91	70	13824	6.51052	1	0.69367	69.524
GOTERM_BP_DIRECT	GO:0030198~extracellular matrix organization	3	0.0134481	0.0780542	FBLN1, TGFBI, COL3A1	91	71	13824	6.41882	1	0.694935	70.4441
GOTERM_BP_DIRECT	GO:0043922~negative regulation by host of viral transcription	2	0.00896539	0.081441	JUN, HMGA2	91	13	13824	23.3711	1	0.703169	72.0313
GOTERM_BP_DIRECT	GO:0010629~negative regulation of gene expression	3	0.0134481	0.0818708	HMGB2, ID2, CTGF	91	73	13824	6.24296	1	0.69755	72.2269
GOTERM_BP_DIRECT	GO:0051276~chromosome organization	2	0.00896539	0.0874268	PTTG1	91	14	13824	21.7017	1	0.714833	74.6436
GOTERM_BP_DIRECT	GO:0048557~embryonic digestive tract morphogenesis	2	0.00896539	0.0874268	ID2, PITX2	91	14	13824	21.7017	1	0.714833	74.6436
GOTERM_BP_DIRECT	GO:0071897~DNA biosynthetic process	2	0.00896539	0.0933741	CTGF, TK1	91	15	13824	20.2549	1	0.732185	77.0121
GOTERM_BP_DIRECT	GO:0006351~transcription, DNA-templated	8	0.0358616	0.0977338	COL4A2, HMGB2, ID2, ID1, JUN, BIRC5, ID3, RPS3	91	603	13824	2.01542	1	0.74209	78.6154
GOTERM_BP_DIRECT	GO:0042476~odontogenesis	2	0.00896539	0.099283	ID3, PITX2	91	16	13824	18.989	1	0.741094	79.1595
GOTERM_BP_DIRECT	GO:0009314~response to radiation	2	0.00896539	0.099283	JUN, COL3A1	91	16	13824	18.989	1	0.741094	79.1595

## Sheet: PC2_positive gene GO
Category	Term	Count	%	PValue	Genes	List Total	Pop Hits	Pop Total	Fold Enrichment	Bonferroni	Benjamini	FDR
GOTERM_BP_DIRECT	GO:0007601~visual perception	15	0.104617	2.32638e-12	RP1, AIPL1, UNC119, RCVRN, RPE65, NR2E3, TIMP3, CRX, SFRP5, BEST1, NRL, PDC, RGR, RLBP1, ROM1	89	201	16792	14.0802	1.24228e-09	1.24228e-09	3.38104e-09
GOTERM_BP_DIRECT	GO:0007602~phototransduction	6	0.0418468	2.59753e-07	UNC119, PLEKHB1, PDC, RCVRN, NR2E3, RGR	89	27	16792	41.9276	0.000138698	6.93516e-05	0.000377513
GOTERM_BP_DIRECT	GO:0007155~cell adhesion	11	0.0767192	0.000141737	COL4A3, OPCML, ATP1B2, ITGB8, SORBS2, ITGAV, COL8A1, NTM, ROM1, APLP1, APC	89	459	16792	4.5216	0.072899	0.0249153	0.205797
GOTERM_BP_DIRECT	GO:0030198~extracellular matrix organization	6	0.0418468	0.00368714	COL4A3, TTR, SMOC2, ITGB8, ITGAV, COL8A1	89	196	16792	5.77574	0.860902	0.389296	5.22708
GOTERM_BP_DIRECT	GO:0001523~retinoid metabolic process	4	0.0278979	0.00401979	TTR, BCO1, RPE65, RLBP1	89	61	16792	12.3721	0.88362	0.349607	5.68592
GOTERM_BP_DIRECT	GO:0016079~synaptic vesicle exocytosis	3	0.0209234	0.00585913	CADPS, VAMP2, SNAP25	89	22	16792	25.7283	0.95663	0.407258	8.18593
GOTERM_BP_DIRECT	GO:0006836~neurotransmitter transport	3	0.0209234	0.00813228	SLC6A20, SLC6A12, SLC6A13	89	26	16792	21.7701	0.987227	0.46362	11.1903
GOTERM_BP_DIRECT	GO:0014047~glutamate secretion	3	0.0209234	0.00939459	SLC1A7, VAMP2, SNAP25	89	28	16792	20.2151	0.993529	0.467436	12.8189
GOTERM_BP_DIRECT	GO:0006810~transport	7	0.0488213	0.00991021	TTR, PTGDS, ATP1B2, SLC6A12, SEC14L2, RLBP1, ABCC5	89	348	16792	3.79517	0.9951	0.446193	13.4761
GOTERM_BP_DIRECT	GO:0045872~positive regulation of rhodopsin gene expression	2	0.0139489	0.010454	NRL, NR2E3	89	2	16792	188.674	0.996346	0.429467	14.1642
GOTERM_BP_DIRECT	GO:0007468~regulation of rhodopsin gene expression	2	0.0139489	0.010454	NRL, RPE65	89	2	16792	188.674	0.996346	0.429467	14.1642
GOTERM_BP_DIRECT	GO:0042572~retinol metabolic process	3	0.0209234	0.0107383	TTR, BCO1, RPE65	89	30	16792	18.8674	0.996865	0.40792	14.5219
GOTERM_BP_DIRECT	GO:0008038~neuron recognition	2	0.0139489	0.0208	OPCML, NTM	89	4	16792	94.3371	0.999987	0.607556	26.3235
GOTERM_BP_DIRECT	GO:0015812~gamma-aminobutyric acid transport	2	0.0139489	0.0259328	SLC6A12, SLC6A13	89	5	16792	75.4697	0.999999	0.660165	31.7416
GOTERM_BP_DIRECT	GO:0030178~negative regulation of Wnt signaling pathway	3	0.0209234	0.0303949	SFRP5, FRZB, APC	89	52	16792	10.885	1	0.6919	36.1478
GOTERM_BP_DIRECT	GO:0006776~vitamin A metabolic process	2	0.0139489	0.0361188	RPE65, RLBP1	89	7	16792	53.9069	1	0.730078	41.4125
GOTERM_BP_DIRECT	GO:0016082~synaptic vesicle priming	2	0.0139489	0.0411722	CADPS, SNAP25	89	8	16792	47.1685	1	0.754193	45.7217
GOTERM_BP_DIRECT	GO:0040036~regulation of fibroblast growth factor receptor signaling pathway	2	0.0139489	0.0411722	OTX2, SULF1	89	8	16792	47.1685	1	0.754193	45.7217
GOTERM_BP_DIRECT	GO:0050896~response to stimulus	3	0.0209234	0.0419191	NRL, RLBP1, CRX	89	62	16792	9.12939	1	0.739499	46.333
GOTERM_BP_DIRECT	GO:0032836~glomerular basement membrane development	2	0.0139489	0.0461994	COL4A3, SULF1	89	9	16792	41.9276	1	0.754204	49.7142
GOTERM_BP_DIRECT	GO:0007603~phototransduction, visible light	2	0.0139489	0.0461994	RP1, AIPL1	89	9	16792	41.9276	1	0.754204	49.7142
GOTERM_BP_DIRECT	GO:0009749~response to glucose	3	0.0209234	0.0494973	COL4A3, NEUROD1, VAMP2	89	68	16792	8.32386	1	0.75991	52.1829
GOTERM_BP_DIRECT	GO:0007411~axon guidance	4	0.0278979	0.0510203	ANK3, OTX2, SPTBN2, SEMA3C	89	159	16792	4.74652	1	0.752964	53.2844
GOTERM_BP_DIRECT	GO:0036376~sodium ion export from cell	2	0.0139489	0.0512006	ATP1B2, ATP1A3	89	10	16792	37.7348	1	0.737229	53.4132
GOTERM_BP_DIRECT	GO:0090090~negative regulation of canonical Wnt signaling pathway	4	0.0278979	0.0541934	SFRP5, AMER2, FRZB, APC	89	163	16792	4.63004	1	0.741383	55.504
GOTERM_BP_DIRECT	GO:0046548~retinal rod cell development	2	0.0139489	0.0561758	RP1, NRL	89	11	16792	34.3044	1	0.738761	56.8403
GOTERM_BP_DIRECT	GO:0042574~retinal metabolic process	2	0.0139489	0.0611252	BCO1, RPE65	89	12	16792	31.4457	1	0.754235	60.0155
GOTERM_BP_DIRECT	GO:0017156~calcium ion regulated exocytosis	2	0.0139489	0.0611252	VAMP2, RIMS2	89	12	16792	31.4457	1	0.754235	60.0155
GOTERM_BP_DIRECT	GO:0030007~cellular potassium ion homeostasis	2	0.0139489	0.0611252	ATP1B2, ATP1A3	89	12	16792	31.4457	1	0.754235	60.0155
GOTERM_BP_DIRECT	GO:0010248~establishment or maintenance of transmembrane electrochemical gradient	2	0.0139489	0.066049	ATP1B2, ATP1A3	89	13	16792	29.0268	1	0.767661	62.9573
GOTERM_BP_DIRECT	GO:0086064~cell communication by electrical coupling involved in cardiac conduction	2	0.0139489	0.066049	ATP1B2, ATP1A3	89	13	16792	29.0268	1	0.767661	62.9573
GOTERM_BP_DIRECT	GO:0003407~neural retina development	2	0.0139489	0.0709472	GPM6A, RPE65	89	14	16792	26.9535	1	0.779404	65.6828
GOTERM_BP_DIRECT	GO:0050908~detection of light stimulus involved in visual perception	2	0.0139489	0.0854901	BEST1, RPE65	89	17	16792	22.197	1	0.829237	72.7147
GOTERM_BP_DIRECT	GO:0035567~non-canonical Wnt signaling pathway	2	0.0139489	0.0854901	SFRP5, FRZB	89	17	16792	22.197	1	0.829237	72.7147
GOTERM_BP_DIRECT	GO:0010975~regulation of neuron projection development	2	0.0139489	0.0950601	SLC39A12, SNAP25	89	19	16792	19.8604	1	0.851175	76.5831
GOTERM_BP_DIRECT	GO:0006883~cellular sodium ion homeostasis	2	0.0139489	0.0950601	ATP1B2, ATP1A3	89	19	16792	19.8604	1	0.851175	76.5831
