# Supplementary material for: Dissecting the transcriptome landscape of the human fetal neural retina and retinal pigment epithelium by single-cell RNA-seq analysis
Source: PLoS Biol. 2019 Jul 3;17(7):e3000365. doi: 10.1371/journal.pbio.3000365 (PMC6634428; doi:10.1371/journal.pbio.3000365)
Supplement: S2 Table — (XLSX) [file pbio.3000365.s012.xlsx]

## Sheet: markers of each cluster 
	p_val	avg_diff	pct.1	pct.2	cluster	gene
DCT	0	2.90383	1	0.491	1	DCT
SLC38A11	1.74727e-289	3.12103	0.996	0.226	1	SLC38A11
GJA1	7.58934e-278	3.06405	1	0.444	1	GJA1
PMEL	2.4076e-266	1.89422	1	0.51	1	PMEL
TFPI2	2.26981e-264	3.24802	0.985	0.163	1	TFPI2
WNT2B	1.57313e-252	3.18438	0.992	0.185	1	WNT2B
GNG11	2.44806e-240	2.95003	0.992	0.377	1	GNG11
SLC38A8	1.48764e-234	2.46268	0.927	0.104	1	SLC38A8
ATP6V1C2	5.22986e-233	2.33565	0.927	0.076	1	ATP6V1C2
TRPM3	3.39445e-227	2.07228	1	0.642	1	TRPM3
HSD17B2	6.88455e-215	2.46212	0.973	0.344	1	HSD17B2
SLC7A6	9.66194e-210	2.12353	0.965	0.379	1	SLC7A6
NCCRP1	9.05954e-209	2.59111	0.965	0.236	1	NCCRP1
SLC7A8	1.02877e-208	2.45314	1	0.364	1	SLC7A8
TYR	2.2464e-205	2.09283	1	0.299	1	TYR
RAB38	1.47015e-201	2.12782	0.927	0.136	1	RAB38
SLC35D3	1.25547e-200	2.04594	0.931	0.133	1	SLC35D3
ASAH1	2.86746e-189	1.99046	0.996	0.788	1	ASAH1
ITM2B	8.41536e-188	1.83618	1	0.923	1	ITM2B
DHRS3	1.7711e-178	2.27234	0.985	0.417	1	DHRS3
SGK1	4.47885e-167	1.88039	0.965	0.37	1	SGK1
TRPM1	3.74807e-165	1.95302	0.992	0.334	1	TRPM1
SERPINF1	5.6621e-163	0.611303	1	0.542	1	SERPINF1
TYRP1	1.62396e-160	1.06135	0.985	0.336	1	TYRP1
MYRF	8.21819e-158	1.94053	0.965	0.237	1	MYRF
SPARC	6.9009e-155	1.79532	0.996	0.645	1	SPARC
NET1	6.7193e-152	1.84244	0.962	0.355	1	NET1
GPNMB	3.22424e-151	1.83033	0.958	0.248	1	GPNMB
NPIPB5	7.01805e-147	1.64131	0.988	0.686	1	NPIPB5
SLC7A5	3.13125e-146	1.89441	0.931	0.235	1	SLC7A5
SLC7A2	3.99808e-145	1.96426	0.908	0.224	1	SLC7A2
SLC3A2	1.50019e-143	1.80201	0.981	0.721	1	SLC3A2
RPS10P3	9.07032e-138	1.09943	0.7	0.493	1	RPS10P3
CFI	3.08118e-137	1.40714	0.75	0.077	1	CFI
MITF	1.13309e-136	1.64728	0.954	0.255	1	MITF
PGM5	6.38814e-135	1.67231	0.862	0.159	1	PGM5
STT3B	7.92284e-133	1.60949	0.985	0.534	1	STT3B
GPR143	8.94392e-130	1.56108	0.927	0.245	1	GPR143
ELN	7.3396e-129	1.61886	0.992	0.408	1	ELN
TNFRSF14	8.50733e-127	1.46417	0.919	0.211	1	TNFRSF14
SLC45A2	1.32887e-122	1.34118	0.773	0.124	1	SLC45A2
GPR180	9.25629e-121	1.56025	0.869	0.226	1	GPR180
TNFRSF21	2.04411e-116	1.37129	0.8	0.27	1	TNFRSF21
IGFBP5	2.56172e-116	1.49685	0.992	0.453	1	IGFBP5
ID3	4.34778e-115	1.51033	0.996	0.663	1	ID3
MLANA	1.09917e-114	1.28733	0.812	0.192	1	MLANA
FGFR3	1.94764e-114	1.41562	0.912	0.237	1	FGFR3
OTX1	2.20131e-114	1.21489	0.738	0.115	1	OTX1
PSAT1	3.96681e-114	1.47747	0.915	0.376	1	PSAT1
LYPD1	2.11588e-112	1.40665	0.742	0.136	1	LYPD1
IGFBP7	2.94637e-111	1.73462	0.831	0.216	1	IGFBP7
MAN1A1	4.30054e-111	1.35535	0.869	0.26	1	MAN1A1
COL1A2	5.67762e-111	0.74941	0.946	0.289	1	COL1A2
BHLHE40	2.58181e-110	1.31058	0.865	0.205	1	BHLHE40
TFEC	5.27756e-110	1.10721	0.704	0.087	1	TFEC
WLS	6.69655e-108	1.29374	0.873	0.215	1	WLS
ZNF503	1.16537e-106	1.56468	0.819	0.246	1	ZNF503
FGFR1	1.20496e-105	1.42653	0.873	0.264	1	FGFR1
TSPAN10	2.00106e-105	1.35313	0.908	0.261	1	TSPAN10
FSTL1	2.28298e-105	1.43814	0.977	0.459	1	FSTL1
SLC2A1	1.50758e-104	1.19724	0.996	0.88	1	SLC2A1
RASSF8	9.29225e-102	1.46519	0.854	0.275	1	RASSF8
NMRK2	3.99735e-99	0.847292	0.715	0.112	1	NMRK2
HMGA2	5.36719e-99	1.481	0.877	0.339	1	HMGA2
PEX7	1.6716e-98	1.12719	0.758	0.163	1	PEX7
COL18A1	1.69922e-97	1.07489	0.842	0.277	1	COL18A1
PGM5-AS1	1.9249e-97	1.21098	0.731	0.146	1	PGM5-AS1
BACE2	6.76258e-96	1.23316	0.781	0.185	1	BACE2
RP11-234A1.1	1.76273e-94	1.05235	0.992	0.928	1	RP11-234A1.1
FNIP2	2.10391e-94	1.4413	0.888	0.421	1	FNIP2
MGST1	5.39265e-94	1.17726	0.827	0.26	1	MGST1
ANGPTL2	4.87502e-93	1.04793	0.554	0.059	1	ANGPTL2
CDO1	1.15107e-92	1.3716	0.958	0.612	1	CDO1
COLEC12	3.13605e-92	1.21707	0.823	0.23	1	COLEC12
PXDN	5.18011e-91	1.3598	0.962	0.557	1	PXDN
NR2F1	2.5169e-90	1.44632	0.958	0.572	1	NR2F1
HSPA1B	3.01475e-90	1.06998	0.973	0.586	1	HSPA1B
NPIPB3	6.20262e-89	0.392548	0.7	0.244	1	NPIPB3
LIN7A	1.02681e-88	1.28314	0.885	0.382	1	LIN7A
CPXM2	1.07069e-88	1.07576	0.646	0.099	1	CPXM2
RP11-170M17.2	1.16033e-88	0.505594	0.758	0.583	1	RP11-170M17.2
LINC00982	1.20853e-87	0.809983	0.827	0.208	1	LINC00982
FAM129A	6.90413e-87	1.18712	0.615	0.086	1	FAM129A
LTBP1	2.34807e-86	1.25312	0.731	0.179	1	LTBP1
SLC4A4	2.73098e-86	1.52161	0.781	0.228	1	SLC4A4
DDR2	5.11971e-86	1.1833	0.804	0.206	1	DDR2
NPC2	8.30162e-86	1.06569	0.954	0.586	1	NPC2
MDK	2.35489e-84	1.07159	1	0.887	1	MDK
ALDH1A3	2.40096e-84	1.5401	0.862	0.291	1	ALDH1A3
CTSH	3.79097e-84	1.27799	0.846	0.275	1	CTSH
ABCC1	4.33903e-84	0.821031	0.7	0.164	1	ABCC1
GABRG3	2.36477e-83	1.28904	0.573	0.064	1	GABRG3
FAM174B	4.66998e-83	1.32518	0.742	0.232	1	FAM174B
CTB-12O2.1	1.06877e-82	1.21875	0.562	0.075	1	CTB-12O2.1
LAMB2	2.4939e-82	1.32566	0.862	0.308	1	LAMB2
FTH1P10	5.04266e-82	0.470342	0.754	0.509	1	FTH1P10
SNCAIP	5.10532e-82	0.914878	0.677	0.139	1	SNCAIP
CNDP1	1.20768e-81	1.06366	0.777	0.185	1	CNDP1
CTSC	4.12159e-81	1.19046	0.908	0.374	1	CTSC
SMAD3	6.03523e-81	1.07918	0.804	0.255	1	SMAD3
FAM101B	1.71017e-79	1.07154	0.804	0.225	1	FAM101B
RNF207	9.26818e-79	0.95749	0.673	0.139	1	RNF207
SESN3	2.09493e-78	1.13593	0.962	0.553	1	SESN3
HSPA1A	2.65533e-78	1.37858	0.988	0.775	1	HSPA1A
PPARGC1A	1.42487e-77	1.08976	0.692	0.155	1	PPARGC1A
RPS10	5.58853e-77	0.862846	0.95	0.846	1	RPS10
APOE	7.79932e-77	1.04551	0.862	0.339	1	APOE
CRTAP	6.23432e-76	1.0451	0.858	0.395	1	CRTAP
ENPP2	2.02805e-75	0.27387	0.854	0.298	1	ENPP2
RAB27A	4.65606e-75	1.0797	0.735	0.202	1	RAB27A
TMEM98	1.17224e-73	0.755952	0.985	0.81	1	TMEM98
OTX2	1.88235e-73	0.603855	0.981	0.62	1	OTX2
ARHGAP28	8.78763e-73	1.03359	0.719	0.191	1	ARHGAP28
PCOLCE2	9.21119e-73	0.897933	0.619	0.112	1	PCOLCE2
OAF	9.76183e-73	1.05061	0.662	0.178	1	OAF
HSBP1L1	4.02301e-72	0.813064	0.715	0.171	1	HSBP1L1
CDH6	4.85908e-72	1.47652	0.723	0.318	1	CDH6
NOTCH3	6.15361e-71	1.11035	0.762	0.243	1	NOTCH3
KRT8	1.23959e-70	1.09235	0.877	0.373	1	KRT8
PLD1	2.47966e-69	0.890946	0.531	0.087	1	PLD1
ZFP36L2	2.44572e-68	0.995624	0.973	0.675	1	ZFP36L2
GLIPR2	4.3291e-68	1.28398	0.596	0.131	1	GLIPR2
STK32C	5.26488e-68	1.0651	0.615	0.174	1	STK32C
SLC5A6	8.31469e-68	1.07805	0.888	0.41	1	SLC5A6
TPP1	9.83521e-68	1.36916	0.862	0.42	1	TPP1
PRDM16	1.4666e-67	1.02216	0.665	0.153	1	PRDM16
ITPKB	1.81683e-66	0.826522	0.669	0.165	1	ITPKB
SOSTDC1	2.32113e-66	0.631644	0.823	0.292	1	SOSTDC1
WFDC1	3.38228e-66	0.342575	0.804	0.267	1	WFDC1
AB019441.29	3.99868e-66	0.470031	0.785	0.628	1	AB019441.29
FTH1	6.40662e-66	0.880467	0.638	0.396	1	FTH1
GALNT18	9.03419e-66	0.633183	0.573	0.11	1	GALNT18
KRT18	9.66464e-66	0.940711	0.842	0.308	1	KRT18
AC013463.2	1.20858e-65	0.655591	0.542	0.087	1	AC013463.2
MMRN1	3.45351e-65	1.19081	0.646	0.24	1	MMRN1
FAM84B	4.59358e-65	0.96988	0.842	0.342	1	FAM84B
PHACTR2	7.38158e-65	1.08177	0.865	0.403	1	PHACTR2
TMEM132C	1.68279e-64	0.906842	0.546	0.105	1	TMEM132C
NPIPB11	1.362e-63	0.657654	0.619	0.187	1	NPIPB11
MYO5C	2.05188e-63	0.614219	0.677	0.17	1	MYO5C
UGCG	3.2816e-63	1.16509	0.8	0.36	1	UGCG
TSPAN11	1.91472e-62	0.982353	0.585	0.14	1	TSPAN11
DSG2	2.73929e-62	0.976114	0.708	0.244	1	DSG2
EEF1A1P6	7.09897e-62	0.3576	0.642	0.505	1	EEF1A1P6
CTNNB1	2.46594e-61	1.03393	0.958	0.822	1	CTNNB1
PLS3	2.64347e-61	0.971999	0.719	0.256	1	PLS3
COL9A1	6.29129e-61	1.04942	0.842	0.358	1	COL9A1
TYRL	7.67318e-61	0.383812	0.412	0.042	1	TYRL
CYP1B1	2.16814e-60	1.46372	0.808	0.404	1	CYP1B1
ISPD	2.9542e-60	0.835062	0.523	0.091	1	ISPD
TMEM164	4.51765e-60	1.03325	0.685	0.247	1	TMEM164
STRA6	6.76691e-60	0.923523	0.919	0.507	1	STRA6
COL15A1	1.31206e-59	0.953286	0.488	0.084	1	COL15A1
C1S	1.66665e-59	1.2116	0.608	0.15	1	C1S
SULT1C2	3.80056e-59	0.888506	0.492	0.081	1	SULT1C2
RPL7P1	7.16537e-59	0.740841	0.938	0.874	1	RPL7P1
DRD4	1.89745e-58	1.00101	0.542	0.113	1	DRD4
PIEZO1	8.42829e-58	0.658446	0.523	0.091	1	PIEZO1
GSX2	3.16114e-57	0.436134	0.438	0.052	1	GSX2
QPRT	3.40911e-57	1.16921	0.827	0.465	1	QPRT
CHST14	3.5345e-57	0.528037	0.546	0.108	1	CHST14
PRDX6	3.65561e-57	1.03076	0.942	0.746	1	PRDX6
MOV10	5.05321e-57	0.922492	0.619	0.195	1	MOV10
TULP1	5.53192e-57	1.00236	0.685	0.209	1	TULP1
NECAB2	9.09329e-57	0.973429	0.773	0.474	1	NECAB2
ADAMTS18	1.05589e-56	1.02274	0.773	0.302	1	ADAMTS18
PDGFC	3.40814e-56	0.871523	0.631	0.193	1	PDGFC
TTYH3	4.25552e-56	0.92919	0.919	0.574	1	TTYH3
RNA5-8S5	4.34969e-56	0.278569	0.588	0.297	1	RNA5-8S5
PDPN	9.6912e-56	0.912796	0.788	0.298	1	PDPN
LEF1	1.07438e-55	0.67797	0.508	0.09	1	LEF1
OCA2	1.35606e-55	0.86393	0.646	0.207	1	OCA2
ABCA4	2.67278e-55	0.736354	0.723	0.225	1	ABCA4
HSD17B14	4.69141e-55	0.833839	0.715	0.231	1	HSD17B14
COL9A2	9.35898e-55	0.84093	0.773	0.297	1	COL9A2
RP4-706A16.3	1.06847e-54	0.668749	0.935	0.862	1	RP4-706A16.3
LPL	3.79753e-54	0.894506	0.635	0.182	1	LPL
INPP1	5.16564e-54	0.877321	0.688	0.242	1	INPP1
LHX2	7.95351e-54	0.906829	0.842	0.373	1	LHX2
SLC35G1	1.51126e-53	0.816331	0.565	0.132	1	SLC35G1
FBN1	3.48461e-53	0.973905	0.712	0.245	1	FBN1
KDELC1	6.36178e-53	0.781468	0.631	0.196	1	KDELC1
HSPB1	9.0009e-53	0.976665	0.981	0.848	1	HSPB1
FBN2	1.10741e-52	0.638789	0.758	0.277	1	FBN2
APP	1.23731e-52	0.849789	0.958	0.696	1	APP
SLC29A4	1.30565e-52	0.957543	0.854	0.494	1	SLC29A4
BMP7	3.10041e-52	0.526105	0.742	0.261	1	BMP7
PLXNB1	5.69953e-52	0.941944	0.846	0.498	1	PLXNB1
NPAS2	7.23759e-52	0.918212	0.492	0.105	1	NPAS2
WNT5A	1.46862e-51	0.766752	0.538	0.123	1	WNT5A
VEPH1	2.33776e-51	0.800967	0.6	0.162	1	VEPH1
ELOVL5	3.12383e-51	0.949298	0.838	0.479	1	ELOVL5
EFHD1	3.13462e-51	0.565457	0.354	0.035	1	EFHD1
SLC30A8	3.3491e-51	0.631326	0.323	0.028	1	SLC30A8
P3H2	5.40791e-51	0.885379	0.496	0.131	1	P3H2
MSX1	7.81062e-51	0.719408	0.377	0.049	1	MSX1
PLD5	8.85552e-51	0.609678	0.669	0.203	1	PLD5
ALPL	1.7145e-50	0.635755	0.396	0.051	1	ALPL
TPM2	2.2705e-50	0.787202	0.835	0.415	1	TPM2
SNHG25	2.27296e-50	0.870405	0.958	0.797	1	SNHG25
SLC6A15	4.00777e-50	0.93625	0.792	0.429	1	SLC6A15
SGCD	5.76887e-50	0.59485	0.419	0.065	1	SGCD
ABCC4	1.067e-49	0.84623	0.465	0.093	1	ABCC4
FILIP1	1.59596e-49	0.848155	0.577	0.151	1	FILIP1
YAP1	2.87342e-49	1.05375	0.715	0.272	1	YAP1
MYOF	3.71546e-49	0.659246	0.446	0.071	1	MYOF
TNS3	5.07509e-49	0.729536	0.738	0.267	1	TNS3
TMEM150C	6.4583e-49	0.914622	0.546	0.161	1	TMEM150C
SYPL1	6.69427e-49	0.913161	0.646	0.268	1	SYPL1
SETDB2	9.40725e-49	0.915575	0.65	0.248	1	SETDB2
MIR222HG	2.63603e-48	0.542259	0.404	0.056	1	MIR222HG
CCND2	2.83563e-48	1.00695	0.835	0.428	1	CCND2
SPX	3.44521e-48	0.784481	0.465	0.095	1	SPX
CA14	7.86637e-48	0.643369	0.85	0.39	1	CA14
SDC2	8.50614e-48	0.80672	0.838	0.393	1	SDC2
SLC23A2	1.68615e-47	0.815026	0.773	0.352	1	SLC23A2
ARL4A	2.44848e-47	0.949227	0.796	0.41	1	ARL4A
PVRL1	5.24053e-47	0.873264	0.662	0.238	1	PVRL1
CTSD	5.82947e-47	0.782239	0.954	0.757	1	CTSD
PSAP	6.96026e-47	0.798639	0.985	0.924	1	PSAP
TGDS	8.23594e-47	0.79892	0.592	0.178	1	TGDS
FZD4	9.30734e-47	0.7844	0.492	0.126	1	FZD4
EFEMP1	9.55673e-47	0.430314	0.669	0.221	1	EFEMP1
BMP2	1.66483e-46	0.658303	0.596	0.17	1	BMP2
LAPTM4A	3.07122e-46	0.880353	0.958	0.733	1	LAPTM4A
RASGRF2	5.69167e-46	0.799759	0.592	0.181	1	RASGRF2
ISYNA1	7.0753e-46	0.983062	0.942	0.752	1	ISYNA1
CRYAB	8.61174e-46	1.37615	0.631	0.323	1	CRYAB
IGFBP4	1.29682e-45	0.758365	0.781	0.35	1	IGFBP4
RAI14	1.92025e-45	1.04975	0.819	0.475	1	RAI14
2017-09-08	2.95297e-45	0.79859	0.735	0.29	1	2017-09-08
RPS2P5	3.38354e-45	0.599404	0.892	0.765	1	RPS2P5
LAMA5	5.82424e-45	1.02626	0.681	0.291	1	LAMA5
ATG16L2	1.34485e-44	0.519392	0.481	0.101	1	ATG16L2
MPDZ	1.47132e-44	0.788011	0.908	0.544	1	MPDZ
RBM20	1.7737e-44	0.888598	0.377	0.071	1	RBM20
AHCYL2	2.05335e-44	0.871589	0.615	0.238	1	AHCYL2
HIF3A	3.17004e-44	1.02696	0.685	0.294	1	HIF3A
CRIM1	3.42859e-44	0.776918	0.8	0.391	1	CRIM1
KIF12	4.01089e-44	0.549381	0.315	0.052	1	KIF12
BCAM	4.13501e-44	0.2575	0.538	0.143	1	BCAM
PTOV1	1.94348e-43	0.662978	0.819	0.663	1	PTOV1
PCMTD2	3.50859e-43	0.611181	0.954	0.703	1	PCMTD2
TMEM123	4.38047e-43	0.948143	0.858	0.497	1	TMEM123
COL4A5	4.70968e-43	0.679604	0.612	0.2	1	COL4A5
KCND2	6.37065e-43	0.677664	0.481	0.113	1	KCND2
NEAT1	8.06715e-43	0.990634	0.942	0.728	1	NEAT1
CD164	1.34516e-42	0.801518	0.877	0.55	1	CD164
ERLIN2	1.62907e-42	0.878897	0.646	0.255	1	ERLIN2
CDR2	1.93634e-42	0.588284	0.554	0.151	1	CDR2
OBSCN	2.957e-42	0.91822	0.681	0.341	1	OBSCN
MYH9	3.3428e-42	0.792401	0.723	0.38	1	MYH9
AC009501.4	5.34162e-42	0.624367	0.327	0.041	1	AC009501.4
EMP2	5.51016e-42	0.885455	0.712	0.336	1	EMP2
RHOB	7.85913e-42	1.20383	0.792	0.601	1	RHOB
RNU4-2	8.02572e-42	0.764027	0.658	0.255	1	RNU4-2
DVL3	9.05915e-42	0.772584	0.758	0.437	1	DVL3
FAM213A	1.06412e-41	0.790424	0.969	0.801	1	FAM213A
EIF4E3	1.34163e-41	0.671467	0.554	0.199	1	EIF4E3
RP11-120I21.2	1.37169e-41	0.758534	0.281	0.028	1	RP11-120I21.2
ASB13	2.03104e-41	0.728238	0.708	0.277	1	ASB13
CYYR1	2.61808e-41	0.87099	0.604	0.275	1	CYYR1
FBN3	3.35111e-41	0.967726	0.546	0.205	1	FBN3
HUNK	3.46819e-41	0.9816	0.627	0.241	1	HUNK
CNN3	6.50912e-41	0.886519	0.973	0.807	1	CNN3
GALNT10	7.65039e-41	0.599645	0.685	0.251	1	GALNT10
SCPEP1	1.29085e-40	0.675093	0.562	0.17	1	SCPEP1
MERTK	1.33405e-40	0.547346	0.535	0.149	1	MERTK
RNU4-1	1.42607e-40	0.437222	0.462	0.101	1	RNU4-1
VEGFB	2.08204e-40	0.819184	0.781	0.502	1	VEGFB
DTNA	2.09871e-40	0.836699	0.735	0.359	1	DTNA
MET	3.17333e-40	0.633501	0.642	0.219	1	MET
EPB41L4B	3.48492e-40	0.577257	0.538	0.156	1	EPB41L4B
RHOC	4.10818e-40	0.885796	0.823	0.525	1	RHOC
DCDC2	5.25063e-40	0.615433	0.527	0.14	1	DCDC2
ADAMTS9-AS1	5.51519e-40	0.726177	0.412	0.089	1	ADAMTS9-AS1
LINC00323	5.51873e-40	0.700667	0.277	0.024	1	LINC00323
TMED5	5.61969e-40	0.680103	0.7	0.304	1	TMED5
SLC19A2	8.4735e-40	0.525819	0.519	0.147	1	SLC19A2
PAQR5	1.00143e-39	0.386561	0.285	0.028	1	PAQR5
COL4A2	1.50805e-39	0.701458	0.738	0.334	1	COL4A2
ROBO1	1.62749e-39	0.871381	0.738	0.347	1	ROBO1
CLCN3	1.65027e-39	0.860618	0.888	0.632	1	CLCN3
GOLGA4	2.68708e-39	0.880868	0.938	0.687	1	GOLGA4
CREB3L1	4.87448e-39	0.606038	0.304	0.048	1	CREB3L1
WNK2	5.66634e-39	0.837938	0.754	0.432	1	WNK2
SH3GL2	8.14053e-39	0.860867	0.496	0.212	1	SH3GL2
AXL	8.32688e-39	0.647629	0.669	0.286	1	AXL
ATP13A3	8.88254e-39	0.703789	0.75	0.361	1	ATP13A3
PRR5	1.09833e-38	0.932562	0.535	0.3	1	PRR5
GALNT1	1.10937e-38	0.755884	0.865	0.503	1	GALNT1
PAK4	1.27889e-38	0.751124	0.527	0.208	1	PAK4
SERPINH1	1.33773e-38	0.879115	0.754	0.372	1	SERPINH1
GGA2	1.38055e-38	0.896787	0.812	0.482	1	GGA2
MFAP2	1.41704e-38	0.437148	0.619	0.225	1	MFAP2
GPER1	2.99517e-38	0.456916	0.342	0.055	1	GPER1
TGFBR3	3.92993e-38	0.775072	0.465	0.135	1	TGFBR3
APOC1	7.66719e-38	0.650086	0.7	0.366	1	APOC1
ECHDC2	1.20641e-37	0.466939	0.615	0.214	1	ECHDC2
C9orf91	1.28262e-37	0.521364	0.554	0.17	1	C9orf91
SLC9A3R1	1.42634e-37	0.614278	0.742	0.329	1	SLC9A3R1
UAP1L1	1.6229e-37	0.332982	0.396	0.077	1	UAP1L1
VEGFC	1.98493e-37	0.328839	0.269	0.024	1	VEGFC
MOSPD2	2.20725e-37	0.270991	0.581	0.198	1	MOSPD2
LRIG3	2.97553e-37	0.572761	0.431	0.106	1	LRIG3
BMP4	3.24721e-37	0.394302	0.623	0.237	1	BMP4
LOXL1	3.51214e-37	0.747924	0.792	0.402	1	LOXL1
MROH7	6.42584e-37	0.693617	0.292	0.06	1	MROH7
SMAD6	7.95515e-37	0.496613	0.477	0.131	1	SMAD6
BTG1	8.47432e-37	0.716661	0.938	0.72	1	BTG1
OSBPL1A	1.03896e-36	0.656989	0.742	0.376	1	OSBPL1A
NUCB1	1.16566e-36	0.817851	0.819	0.606	1	NUCB1
CYTL1	1.4122e-36	0.848937	0.492	0.149	1	CYTL1
ATP1B3	1.52706e-36	0.869467	0.881	0.594	1	ATP1B3
TPD52L1	1.56386e-36	0.537708	0.581	0.188	1	TPD52L1
MMP14	1.85397e-36	0.667588	0.512	0.161	1	MMP14
TMEM245	2.23463e-36	0.948598	0.854	0.522	1	TMEM245
FAM208B	2.67489e-36	0.712033	0.769	0.399	1	FAM208B
RPS7P11	3.32083e-36	0.332638	0.604	0.492	1	RPS7P11
D2HGDH	3.43552e-36	0.609869	0.512	0.161	1	D2HGDH
SPOCK3	3.87027e-36	0.637594	0.665	0.292	1	SPOCK3
MAMDC2	4.78632e-36	0.347128	0.331	0.049	1	MAMDC2
VAT1L	5.02873e-36	0.481799	0.685	0.288	1	VAT1L
CANX	5.56512e-36	0.88126	0.973	0.891	1	CANX
ANXA5	5.93871e-36	0.75208	0.912	0.643	1	ANXA5
NAALAD2	6.42842e-36	0.840888	0.635	0.275	1	NAALAD2
TEAD3	1.09837e-35	0.742435	0.431	0.133	1	TEAD3
TIMP2	1.59107e-35	0.87944	0.831	0.556	1	TIMP2
RP11-175B9.3	1.63398e-35	0.521273	0.885	0.734	1	RP11-175B9.3
NFIB	1.85908e-35	0.744185	0.731	0.348	1	NFIB
CUBN	2.62698e-35	0.775893	0.427	0.122	1	CUBN
FAM213B	2.80878e-35	0.696282	0.604	0.339	1	FAM213B
PLOD1	4.28306e-35	0.83429	0.619	0.365	1	PLOD1
RPSAP19	4.60376e-35	0.574978	0.8	0.635	1	RPSAP19
CCBE1	4.99094e-35	0.787175	0.481	0.141	1	CCBE1
ARHGEF17	5.65508e-35	0.652598	0.538	0.24	1	ARHGEF17
PRKCSH	7.25006e-35	0.63529	0.735	0.543	1	PRKCSH
DLGAP1	1.13778e-34	0.690755	0.469	0.131	1	DLGAP1
EYA2	3.24962e-34	0.476297	0.565	0.205	1	EYA2
NQO1	3.56899e-34	0.60306	0.419	0.16	1	NQO1
PARD6B	4.35789e-34	0.699024	0.815	0.449	1	PARD6B
SLC2A4	6.35332e-34	0.496687	0.304	0.051	1	SLC2A4
ANTXR1	8.50035e-34	0.692222	0.588	0.24	1	ANTXR1
RPS2P46	8.88226e-34	0.356311	0.654	0.504	1	RPS2P46
HIBCH	9.12686e-34	0.655164	0.812	0.452	1	HIBCH
KLHL3	9.14978e-34	0.852302	0.558	0.213	1	KLHL3
PDLIM5	1.25517e-33	0.952191	0.738	0.416	1	PDLIM5
BCAS4	1.52377e-33	0.758865	0.562	0.23	1	BCAS4
SPG20	1.56315e-33	0.759897	0.792	0.461	1	SPG20
CYBRD1	1.59988e-33	0.549917	0.473	0.161	1	CYBRD1
CCDC80	2.2894e-33	0.804263	0.615	0.236	1	CCDC80
PDE4D	2.50414e-33	0.759718	0.765	0.406	1	PDE4D
IQGAP2	2.96446e-33	0.726626	0.592	0.229	1	IQGAP2
TNFRSF19	3.02384e-33	0.537348	0.415	0.111	1	TNFRSF19
LRRC7	7.51212e-33	0.73462	0.523	0.176	1	LRRC7
FGFR2	9.51588e-33	0.312766	0.581	0.215	1	FGFR2
PAWR	9.52502e-33	0.618075	0.708	0.336	1	PAWR
TM9SF3	1.00487e-32	0.859153	0.842	0.575	1	TM9SF3
RRAGD	1.05129e-32	0.723034	0.654	0.297	1	RRAGD
CPVL	1.06307e-32	0.632288	0.558	0.199	1	CPVL
COL27A1	1.13129e-32	0.608218	0.531	0.18	1	COL27A1
NOTCH2	1.34569e-32	0.47035	0.735	0.351	1	NOTCH2
PARVA	1.39773e-32	0.819139	0.619	0.309	1	PARVA
WBP5	1.94311e-32	0.649828	0.942	0.753	1	WBP5
PRMT7	3.04388e-32	0.690613	0.704	0.408	1	PRMT7
S1PR1	3.17143e-32	0.582435	0.465	0.132	1	S1PR1
B2M	3.60583e-32	0.293318	0.958	0.768	1	B2M
GPRC5C	4.56835e-32	0.77993	0.512	0.162	1	GPRC5C
TSPAN9	1.36289e-31	0.805827	0.688	0.348	1	TSPAN9
HNRNPA0	1.88862e-31	0.921772	0.904	0.724	1	HNRNPA0
NEO1	2.76794e-31	0.821647	0.638	0.301	1	NEO1
HOMER3	3.0633e-31	0.70084	0.646	0.344	1	HOMER3
VCL	3.3615e-31	0.628038	0.604	0.252	1	VCL
ZDHHC2	4.22801e-31	0.541196	0.562	0.244	1	ZDHHC2
KIF1C	4.43443e-31	0.619102	0.519	0.204	1	KIF1C
MAPK4	4.77625e-31	0.529876	0.404	0.107	1	MAPK4
DPP7	5.467e-31	0.706672	0.788	0.515	1	DPP7
TARBP1	5.71159e-31	0.604618	0.746	0.379	1	TARBP1
C5orf15	5.76071e-31	0.642387	0.777	0.457	1	C5orf15
TRIB1	6.40399e-31	0.776592	0.712	0.374	1	TRIB1
CTNNAL1	6.54653e-31	0.798383	0.812	0.513	1	CTNNAL1
ITPR2	9.74721e-31	0.737324	0.554	0.234	1	ITPR2
PIP5K1B	1.0034e-30	0.752618	0.488	0.195	1	PIP5K1B
LGMN	1.92645e-30	0.717133	0.685	0.389	1	LGMN
TEX2	2.38054e-30	0.693962	0.635	0.276	1	TEX2
ACOT11	2.49318e-30	0.771264	0.515	0.174	1	ACOT11
NACAP1	2.55411e-30	0.369212	0.431	0.217	1	NACAP1
RASSF2	2.56524e-30	0.626216	0.562	0.231	1	RASSF2
COL26A1	3.14873e-30	0.5925	0.285	0.098	1	COL26A1
PDE1A	3.95122e-30	0.356276	0.335	0.068	1	PDE1A
APH1A	4.07082e-30	0.516269	0.542	0.219	1	APH1A
NOTUM	5.35271e-30	0.366945	0.315	0.057	1	NOTUM
RBMS1	7.05009e-30	0.821106	0.742	0.442	1	RBMS1
LAMC1	9.65173e-30	0.784021	0.569	0.239	1	LAMC1
RBM47	9.99719e-30	0.452085	0.515	0.174	1	RBM47
LINC01567	1.43709e-29	0.541307	0.354	0.078	1	LINC01567
BIVM	1.47265e-29	0.678769	0.623	0.295	1	BIVM
POFUT2	1.63019e-29	0.6019	0.419	0.217	1	POFUT2
DFNB31	1.76773e-29	0.647447	0.5	0.183	1	DFNB31
GTF2IP1	1.82499e-29	0.688869	0.9	0.751	1	GTF2IP1
TEX15	2.02178e-29	0.566588	0.281	0.043	1	TEX15
SYT17	2.47256e-29	0.708873	0.442	0.149	1	SYT17
PTGFRN	4.61976e-29	0.453395	0.473	0.149	1	PTGFRN
PDGFD	4.64329e-29	0.561773	0.373	0.114	1	PDGFD
HACD1	7.98006e-29	0.634076	0.523	0.197	1	HACD1
CTSK	8.68871e-29	0.749681	0.523	0.213	1	CTSK
STIM1	9.35935e-29	0.446706	0.473	0.163	1	STIM1
TPRN	1.02038e-28	0.4925	0.658	0.299	1	TPRN
CYR61	1.02191e-28	0.890834	0.685	0.337	1	CYR61
RP11-799B12.1	1.11953e-28	0.511971	0.265	0.086	1	RP11-799B12.1
QKI	1.21066e-28	0.795994	0.865	0.599	1	QKI
XXYLT1	1.75636e-28	0.629425	0.588	0.296	1	XXYLT1
BAIAP2L1	2.03364e-28	0.510575	0.319	0.065	1	BAIAP2L1
LAMP2	2.04144e-28	0.706539	0.773	0.476	1	LAMP2
GNPDA1	2.15979e-28	0.650002	0.677	0.359	1	GNPDA1
NEK7	2.21695e-28	0.478048	0.565	0.217	1	NEK7
CTTN	2.41405e-28	0.748649	0.8	0.596	1	CTTN
CCDC51	2.58202e-28	0.457395	0.554	0.215	1	CCDC51
RELN	2.6548e-28	0.64103	0.862	0.627	1	RELN
RP11-366L20.2	2.89248e-28	0.555027	0.415	0.115	1	RP11-366L20.2
KIF21A	3.25126e-28	0.741198	0.931	0.753	1	KIF21A
CPAMD8	4.47161e-28	0.576088	0.677	0.319	1	CPAMD8
SOAT1	5.11733e-28	0.544839	0.477	0.175	1	SOAT1
SLC47A1	8.30409e-28	0.396135	0.292	0.056	1	SLC47A1
HS6ST1	1.04786e-27	0.796728	0.627	0.343	1	HS6ST1
SOX6	1.09588e-27	0.562401	0.608	0.269	1	SOX6
PLXNB2	1.31542e-27	0.561841	0.862	0.585	1	PLXNB2
GLIS1	1.55827e-27	0.479388	0.3	0.068	1	GLIS1
SNRNP70	1.58399e-27	0.755679	0.827	0.57	1	SNRNP70
REC8	1.72377e-27	0.735649	0.681	0.512	1	REC8
SERINC2	2.1453e-27	0.630125	0.535	0.28	1	SERINC2
2017-09-09	2.97259e-27	1.27552	0.604	0.348	1	2017-09-09
TMEM155	3.3155e-27	0.290066	0.265	0.043	1	TMEM155
EDNRB	4.58317e-27	0.37551	0.392	0.115	1	EDNRB
PVRL2	6.0272e-27	0.619989	0.769	0.491	1	PVRL2
C1R	7.23364e-27	0.562484	0.419	0.134	1	C1R
TSKU	7.30576e-27	0.641496	0.554	0.232	1	TSKU
FZD6	8.2336e-27	0.467147	0.408	0.122	1	FZD6
RCN2	9.03363e-27	0.666917	0.954	0.817	1	RCN2
NID1	9.63759e-27	0.316639	0.458	0.147	1	NID1
IGFBP6	1.32934e-26	0.501828	0.362	0.102	1	IGFBP6
ARSB	1.42217e-26	0.511791	0.485	0.183	1	ARSB
GPRC5A	1.45958e-26	0.658011	0.304	0.069	1	GPRC5A
TRIP6	1.84187e-26	0.769673	0.585	0.288	1	TRIP6
FAT1	2.46913e-26	0.392016	0.623	0.288	1	FAT1
RP11-408P14.1	2.74947e-26	0.360753	0.804	0.7	1	RP11-408P14.1
NOG	3.31479e-26	0.45137	0.488	0.17	1	NOG
RP5-1056L3.3	3.65405e-26	0.288231	0.554	0.354	1	RP5-1056L3.3
CPXM1	3.97269e-26	0.569868	0.623	0.38	1	CPXM1
C10orf11	4.02323e-26	0.44789	0.358	0.097	1	C10orf11
HEXB	4.23582e-26	0.793797	0.408	0.155	1	HEXB
FKBP10	6.07829e-26	0.379932	0.458	0.159	1	FKBP10
DNMT3A	6.26354e-26	0.775681	0.85	0.646	1	DNMT3A
RNA5SP202	8.16725e-26	0.67011	0.685	0.447	1	RNA5SP202
BRI3	8.23426e-26	0.790346	0.765	0.521	1	BRI3
TBL1X	9.16266e-26	0.5842	0.531	0.215	1	TBL1X
STT3A	9.16767e-26	0.594621	0.692	0.434	1	STT3A
COMT	9.34936e-26	0.651325	0.85	0.627	1	COMT
DNAJC3	9.85021e-26	0.624511	0.642	0.323	1	DNAJC3
GOLPH3	1.04064e-25	0.522804	0.727	0.429	1	GOLPH3
SMO	1.0502e-25	0.43023	0.35	0.099	1	SMO
MAPKAPK3	1.12424e-25	0.671061	0.462	0.197	1	MAPKAPK3
LAMP1	1.24098e-25	0.593757	0.604	0.332	1	LAMP1
TMEM248	1.32727e-25	0.651112	0.638	0.348	1	TMEM248
TCF7L1	1.36124e-25	0.451292	0.569	0.235	1	TCF7L1
COL8A2	1.52873e-25	0.560401	0.558	0.228	1	COL8A2
CTGF	1.69254e-25	0.927573	0.612	0.28	1	CTGF
JMJD8	1.70225e-25	0.382423	0.315	0.156	1	JMJD8
MAN2A1	1.95371e-25	0.438406	0.562	0.231	1	MAN2A1
SLC2A4RG	2.43394e-25	0.588803	0.415	0.161	1	SLC2A4RG
GNS	2.45697e-25	0.494474	0.75	0.429	1	GNS
PLA2G16	2.62262e-25	0.347065	0.646	0.305	1	PLA2G16
BIRC7	3.60946e-25	0.291261	0.458	0.159	1	BIRC7
HHIP	3.82093e-25	0.422137	0.438	0.143	1	HHIP
ACP5	4.07991e-25	0.497817	0.369	0.112	1	ACP5
SHROOM3	4.14061e-25	0.670661	0.638	0.316	1	SHROOM3
REEP3	4.38083e-25	0.506304	0.692	0.366	1	REEP3
NFKB1	4.58186e-25	0.572873	0.408	0.127	1	NFKB1
TGIF2	8.65855e-25	0.627336	0.588	0.316	1	TGIF2
PRKG1	1.07693e-24	0.58501	0.377	0.106	1	PRKG1
RRAGC	1.11413e-24	0.418577	0.481	0.182	1	RRAGC
TSPAN4	1.29733e-24	0.675709	0.527	0.3	1	TSPAN4
ZNRF3	1.31364e-24	0.456791	0.385	0.116	1	ZNRF3
CALU	1.37241e-24	0.703142	0.838	0.606	1	CALU
SORBS3	1.56348e-24	0.592929	0.45	0.206	1	SORBS3
LINC00159	1.61491e-24	0.322074	0.3	0.065	1	LINC00159
LRP10	2.22891e-24	0.669346	0.488	0.242	1	LRP10
C9orf3	2.34803e-24	0.540144	0.515	0.225	1	C9orf3
MYEF2	2.81031e-24	0.50132	0.888	0.706	1	MYEF2
CTSB	3.08024e-24	0.557469	0.896	0.738	1	CTSB
CTSV	3.15716e-24	0.284688	0.469	0.171	1	CTSV
FAM193B	3.26033e-24	0.5312	0.708	0.429	1	FAM193B
GPR27	3.88044e-24	0.585188	0.3	0.115	1	GPR27
ZNF185	4.1347e-24	0.449949	0.285	0.083	1	ZNF185
AP000936.1	4.76034e-24	0.304468	0.592	0.431	1	AP000936.1
PPP2R3B	5.58418e-24	0.590748	0.485	0.202	1	PPP2R3B
GSR	5.63434e-24	0.683969	0.519	0.258	1	GSR
DSC2	6.47307e-24	0.566557	0.5	0.203	1	DSC2
GALNT12	7.03688e-24	0.358532	0.3	0.072	1	GALNT12
XPO1	1.04869e-23	0.656441	0.873	0.704	1	XPO1
GPX8	1.06473e-23	0.782435	0.465	0.199	1	GPX8
INO80C	1.07944e-23	0.589578	0.623	0.316	1	INO80C
HEPH	1.10123e-23	0.566292	0.562	0.288	1	HEPH
RAB32	1.2936e-23	0.606388	0.488	0.259	1	RAB32
ACSS3	1.71003e-23	0.439926	0.35	0.102	1	ACSS3
SDC4	1.73696e-23	0.548453	0.419	0.163	1	SDC4
MT-TL1	2.47983e-23	0.879033	0.908	0.802	1	MT-TL1
NFE2L3	2.73432e-23	0.474606	0.312	0.086	1	NFE2L3
BMF	3.65101e-23	0.592163	0.327	0.096	1	BMF
NTN4	4.49223e-23	0.376897	0.342	0.094	1	NTN4
PDLIM2	4.69655e-23	1.09413	0.381	0.15	1	PDLIM2
RP11-715J22.6	4.71659e-23	0.459406	0.45	0.173	1	RP11-715J22.6
GALNT2	5.07209e-23	0.430926	0.619	0.308	1	GALNT2
CD276	5.08091e-23	0.825051	0.654	0.472	1	CD276
FZD7	6.59265e-23	0.446702	0.331	0.088	1	FZD7
MFSD14B	7.34445e-23	0.487331	0.527	0.235	1	MFSD14B
CD81	7.87992e-23	0.608835	0.858	0.685	1	CD81
ERICH5	1.00407e-22	0.411251	0.381	0.117	1	ERICH5
ANKRD6	1.31031e-22	0.65754	0.354	0.12	1	ANKRD6
GLB1	1.50898e-22	0.517831	0.642	0.342	1	GLB1
FEZ2	1.53787e-22	0.582169	0.654	0.379	1	FEZ2
ADD3	1.5429e-22	0.579862	0.738	0.437	1	ADD3
RP11-89K21.1	1.68034e-22	0.673893	0.873	0.652	1	RP11-89K21.1
METTL9	2.02849e-22	0.65526	0.888	0.745	1	METTL9
METRNL	2.11738e-22	0.636199	0.492	0.265	1	METRNL
TWSG1	2.1243e-22	0.563418	0.523	0.274	1	TWSG1
UTRN	2.26371e-22	0.546183	0.75	0.441	1	UTRN
CKAP4	2.31278e-22	0.666473	0.815	0.591	1	CKAP4
FNDC3B	2.4909e-22	0.513872	0.515	0.214	1	FNDC3B
HSPA6	3.05727e-22	0.957364	0.396	0.146	1	HSPA6
TMEM64	3.54785e-22	0.483784	0.396	0.15	1	TMEM64
NCOR2	3.75549e-22	0.496312	0.8	0.51	1	NCOR2
IGF2BP2	3.75912e-22	0.697882	0.808	0.62	1	IGF2BP2
MANF	3.88565e-22	0.717924	0.596	0.36	1	MANF
PLBD1	4.38086e-22	0.520731	0.438	0.174	1	PLBD1
NOV	4.41201e-22	0.490142	0.292	0.092	1	NOV
WDSUB1	4.5388e-22	0.695156	0.508	0.224	1	WDSUB1
SYNE2	4.97626e-22	0.646994	0.938	0.765	1	SYNE2
FOXP1	5.13657e-22	0.57575	0.788	0.502	1	FOXP1
FAM118A	5.15917e-22	0.978134	0.512	0.275	1	FAM118A
CDK6	5.19885e-22	0.563541	0.65	0.335	1	CDK6
PLEKHG3	6.3167e-22	0.417535	0.45	0.181	1	PLEKHG3
COL6A1	7.59447e-22	0.689141	0.908	0.741	1	COL6A1
MARVELD1	9.36186e-22	0.547858	0.504	0.211	1	MARVELD1
PTPRU	1.04144e-21	0.382133	0.427	0.174	1	PTPRU
RARRES2	1.10325e-21	0.578976	0.746	0.538	1	RARRES2
TBC1D1	1.28746e-21	0.521511	0.581	0.292	1	TBC1D1
TM9SF2	1.31615e-21	0.660712	0.792	0.619	1	TM9SF2
PTGES2	1.41708e-21	0.625101	0.392	0.31	1	PTGES2
RCBTB1	1.4712e-21	0.455527	0.542	0.252	1	RCBTB1
CROCC	1.8699e-21	0.674781	0.446	0.251	1	CROCC
GLI1	2.06054e-21	0.428242	0.273	0.066	1	GLI1
RYK	2.42859e-21	0.427015	0.608	0.301	1	RYK
GNG12	2.62579e-21	0.651283	0.496	0.228	1	GNG12
HHIP-AS1	3.24687e-21	0.377969	0.35	0.107	1	HHIP-AS1
C7orf50	3.3878e-21	0.615246	0.865	0.72	1	C7orf50
SMG1P3	3.71571e-21	0.265701	0.3	0.096	1	SMG1P3
HORMAD2	4.47323e-21	0.390571	0.262	0.063	1	HORMAD2
MFGE8	4.55398e-21	0.535879	0.438	0.214	1	MFGE8
MAGT1	4.87329e-21	0.651687	0.562	0.286	1	MAGT1
GULP1	5.13606e-21	0.532145	0.638	0.323	1	GULP1
GLI3	5.23563e-21	0.498993	0.435	0.161	1	GLI3
FGFRL1	5.95333e-21	0.350394	0.488	0.196	1	FGFRL1
ITM2C	6.62102e-21	0.573807	0.758	0.646	1	ITM2C
SAMD5	8.02696e-21	0.499277	0.404	0.153	1	SAMD5
LBH	8.19172e-21	0.539233	0.677	0.404	1	LBH
SNTA1	8.38719e-21	0.565936	0.346	0.158	1	SNTA1
PVALB	9.01011e-21	0.621464	0.496	0.253	1	PVALB
PRKCQ	9.06517e-21	0.567871	0.354	0.112	1	PRKCQ
WWC1	1.03594e-20	0.324032	0.492	0.204	1	WWC1
FBLN1	1.08633e-20	0.548387	0.723	0.469	1	FBLN1
RASGRP3	1.15044e-20	0.592015	0.338	0.127	1	RASGRP3
SASH1	1.20941e-20	0.715286	0.515	0.252	1	SASH1
NEU1	1.26209e-20	0.401309	0.669	0.387	1	NEU1
HEXA	1.39403e-20	0.468285	0.638	0.379	1	HEXA
RPS3AP25	1.40527e-20	0.550949	0.535	0.397	1	RPS3AP25
FAXDC2	1.56548e-20	0.384276	0.431	0.165	1	FAXDC2
NPIPP1	1.56984e-20	0.431472	0.412	0.195	1	NPIPP1
TMEFF2	1.63303e-20	0.530959	0.642	0.349	1	TMEFF2
DMKN	1.67819e-20	0.481519	0.342	0.114	1	DMKN
TMEM56	2.30062e-20	0.386627	0.415	0.147	1	TMEM56
ZNF385C	2.36429e-20	0.393973	0.288	0.079	1	ZNF385C
POFUT1	2.41241e-20	0.645278	0.365	0.158	1	POFUT1
PPTC7	2.43953e-20	0.338969	0.342	0.103	1	PPTC7
ZFYVE16	2.67022e-20	0.464821	0.804	0.536	1	ZFYVE16
DNAJC1	3.63438e-20	0.580349	0.712	0.439	1	DNAJC1
MANBA	3.69362e-20	0.626727	0.504	0.256	1	MANBA
TMEM8A	4.01769e-20	0.581976	0.377	0.199	1	TMEM8A
PAM	4.49609e-20	0.614872	0.688	0.437	1	PAM
MYL9	4.54778e-20	0.461238	0.5	0.224	1	MYL9
TRAPPC2L	4.69428e-20	0.627849	0.838	0.736	1	TRAPPC2L
RPS6KA4	5.85849e-20	0.315712	0.288	0.126	1	RPS6KA4
NBPF9	5.94557e-20	0.339757	0.427	0.216	1	NBPF9
RPL10AP6	6.06012e-20	0.299315	0.869	0.814	1	RPL10AP6
CPEB4	6.22442e-20	0.410277	0.788	0.503	1	CPEB4
HSPB1P1	7.06191e-20	0.274003	0.373	0.162	1	HSPB1P1
MFAP3L	7.85832e-20	0.438354	0.419	0.155	1	MFAP3L
TMEM38B	8.62131e-20	0.49147	0.465	0.206	1	TMEM38B
IKZF2	1.01729e-19	0.301961	0.354	0.11	1	IKZF2
SLC38A10	1.27337e-19	0.592703	0.6	0.363	1	SLC38A10
LPIN2	1.28083e-19	0.578997	0.512	0.309	1	LPIN2
SLC38A6	1.31902e-19	0.415894	0.458	0.186	1	SLC38A6
ABR	1.39753e-19	0.491732	0.585	0.334	1	ABR
NPM1	1.40075e-19	0.609733	0.988	0.928	1	NPM1
TRPM4	1.50879e-19	0.590633	0.358	0.215	1	TRPM4
EPHB4	1.65227e-19	0.414949	0.388	0.151	1	EPHB4
ATN1	1.72504e-19	0.374288	0.765	0.543	1	ATN1
SSH3	1.86155e-19	0.291776	0.308	0.1	1	SSH3
IDE	1.87496e-19	0.454716	0.469	0.205	1	IDE
ZRANB2	2.18198e-19	0.802566	0.958	0.819	1	ZRANB2
TP53I13	2.20387e-19	0.47025	0.496	0.253	1	TP53I13
FHDC1	2.33018e-19	0.548225	0.304	0.104	1	FHDC1
RMI2	2.64292e-19	0.474607	0.335	0.115	1	RMI2
APLP2	3.28842e-19	0.504498	0.969	0.863	1	APLP2
DTNBP1	3.46242e-19	0.465494	0.6	0.349	1	DTNBP1
ARHGAP10	3.85711e-19	0.313341	0.396	0.142	1	ARHGAP10
HMCN1	4.78224e-19	0.512304	0.296	0.095	1	HMCN1
MAL2	5.0198e-19	0.434295	0.258	0.081	1	MAL2
SPG21	5.07221e-19	0.569853	0.835	0.632	1	SPG21
WFS1	5.58631e-19	0.442533	0.408	0.196	1	WFS1
DCAKD	5.72348e-19	0.607068	0.608	0.437	1	DCAKD
LITAF	5.77209e-19	0.564205	0.712	0.421	1	LITAF
RBP7	5.85736e-19	0.497003	0.258	0.068	1	RBP7
PIR	5.89498e-19	0.507242	0.3	0.093	1	PIR
MCF2	6.21146e-19	0.319128	0.258	0.061	1	MCF2
SP1	7.7818e-19	0.514253	0.431	0.194	1	SP1
NBPF14	7.95205e-19	0.404674	0.692	0.424	1	NBPF14
TCF3	9.71215e-19	0.744562	0.612	0.389	1	TCF3
TSPAN6	1.06305e-18	0.610012	0.746	0.499	1	TSPAN6
N4BP2L1	1.14082e-18	0.420819	0.446	0.186	1	N4BP2L1
ATXN1	1.16837e-18	0.505772	0.462	0.205	1	ATXN1
ADGRV1	1.20942e-18	0.35878	0.519	0.239	1	ADGRV1
HACD2	1.24948e-18	0.440204	0.423	0.177	1	HACD2
RP11-161M6.2	1.30767e-18	0.642142	0.581	0.308	1	RP11-161M6.2
KANK2	1.66354e-18	0.335651	0.492	0.221	1	KANK2
EXT2	1.72889e-18	0.486182	0.546	0.28	1	EXT2
GLS	1.74521e-18	0.46927	0.708	0.446	1	GLS
ASPSCR1	1.82727e-18	0.576017	0.569	0.332	1	ASPSCR1
GCAT	1.89613e-18	0.548445	0.369	0.182	1	GCAT
CLN5	1.8991e-18	0.302395	0.419	0.161	1	CLN5
PIK3CD	2.16326e-18	0.529051	0.3	0.184	1	PIK3CD
WTIP	2.23288e-18	0.259414	0.369	0.126	1	WTIP
ERMP1	2.35412e-18	0.400189	0.288	0.121	1	ERMP1
GIPC1	2.53194e-18	0.729261	0.519	0.339	1	GIPC1
PLCG1	2.84547e-18	0.681709	0.488	0.346	1	PLCG1
OBSL1	3.08639e-18	0.530104	0.731	0.491	1	OBSL1
HNRNPD	3.75413e-18	0.509187	0.938	0.814	1	HNRNPD
GPCPD1	4.04196e-18	0.51642	0.715	0.459	1	GPCPD1
IGF2R	4.19857e-18	0.391238	0.381	0.142	1	IGF2R
TNFAIP8	4.33393e-18	0.365325	0.385	0.143	1	TNFAIP8
SUN1	5.5811e-18	0.522341	0.719	0.503	1	SUN1
AMFR	6.50622e-18	0.487017	0.612	0.379	1	AMFR
ELOVL7	7.41255e-18	0.534357	0.408	0.158	1	ELOVL7
LRCH2	7.54457e-18	0.491005	0.473	0.227	1	LRCH2
COPRS	8.33294e-18	0.509886	0.588	0.353	1	COPRS
LTBP4	8.36455e-18	0.411883	0.519	0.246	1	LTBP4
LIMK1	8.54665e-18	0.536413	0.319	0.187	1	LIMK1
TMED9	8.69453e-18	0.484224	0.623	0.387	1	TMED9
CDH7	8.74926e-18	0.510462	0.727	0.481	1	CDH7
ZNF703	8.9197e-18	0.442118	0.308	0.103	1	ZNF703
PEX6	1.03885e-17	0.473786	0.273	0.111	1	PEX6
IRS2	1.10182e-17	0.647268	0.481	0.261	1	IRS2
CAST	1.14341e-17	0.400665	0.638	0.363	1	CAST
PKP4	1.16042e-17	0.554678	0.577	0.35	1	PKP4
FMR1	1.24938e-17	0.668353	0.646	0.485	1	FMR1
ABHD4	1.44451e-17	0.419176	0.4	0.187	1	ABHD4
PCED1A	1.48146e-17	0.52212	0.573	0.38	1	PCED1A
ST7L	1.90136e-17	0.342923	0.465	0.204	1	ST7L
RRNAD1	2.178e-17	0.380198	0.415	0.172	1	RRNAD1
CNTN3	2.22951e-17	0.292614	0.404	0.157	1	CNTN3
PTCH1	2.60693e-17	0.539438	0.523	0.273	1	PTCH1
VAC14	2.68948e-17	0.473636	0.477	0.239	1	VAC14
CLSTN1	3.63234e-17	0.575709	0.796	0.615	1	CLSTN1
AK3	3.84732e-17	0.436257	0.712	0.469	1	AK3
TTC28	4.04032e-17	0.564437	0.665	0.453	1	TTC28
PCBD1	4.09504e-17	0.609064	0.738	0.492	1	PCBD1
LRRN2	4.44144e-17	0.464326	0.377	0.166	1	LRRN2
LTBP3	4.45598e-17	0.408226	0.588	0.311	1	LTBP3
CCDC47	4.54417e-17	0.541136	0.677	0.434	1	CCDC47
FBXO17	4.77705e-17	0.343817	0.462	0.2	1	FBXO17
SEPN1	5.15909e-17	0.573099	0.542	0.366	1	SEPN1
QARS	5.48659e-17	0.563578	0.773	0.622	1	QARS
LRBA	6.45567e-17	0.521215	0.65	0.381	1	LRBA
GRID2	6.63694e-17	0.698125	0.412	0.19	1	GRID2
PUDP	6.86235e-17	0.577903	0.438	0.217	1	PUDP
SYNM	7.40052e-17	0.630039	0.262	0.101	1	SYNM
DPY19L4	8.52022e-17	0.421132	0.454	0.217	1	DPY19L4
HN1L	8.89164e-17	0.550679	0.45	0.373	1	HN1L
MATN2	9.92647e-17	0.455878	0.323	0.122	1	MATN2
PI4K2A	1.00411e-16	0.485619	0.458	0.217	1	PI4K2A
SLC39A13	1.06097e-16	0.42591	0.558	0.316	1	SLC39A13
TMEM109	1.10282e-16	0.684161	0.342	0.222	1	TMEM109
KCNMB4	1.22058e-16	0.575743	0.465	0.276	1	KCNMB4
ZNF326	1.34478e-16	0.441597	0.885	0.722	1	ZNF326
RP11-592N21.1	1.46891e-16	0.295574	0.858	0.787	1	RP11-592N21.1
LHFP	1.62782e-16	0.547337	0.642	0.435	1	LHFP
VASN	1.74739e-16	1.11133	0.358	0.143	1	VASN
NCOA3	1.77216e-16	0.418455	0.615	0.346	1	NCOA3
SMARCD3	1.77455e-16	0.65527	0.558	0.382	1	SMARCD3
MDFIC	1.79088e-16	0.693975	0.392	0.18	1	MDFIC
VEGFA	1.79228e-16	0.273667	0.846	0.6	1	VEGFA
ANKRD11	1.88914e-16	0.513728	0.9	0.745	1	ANKRD11
MAP3K5	1.97257e-16	0.33791	0.304	0.101	1	MAP3K5
TRIOBP	2.01396e-16	0.521793	0.65	0.472	1	TRIOBP
TMEM88	2.16272e-16	0.485605	0.431	0.204	1	TMEM88
SLC26A2	2.19744e-16	0.390852	0.354	0.136	1	SLC26A2
THSD4	2.19963e-16	0.351704	0.254	0.074	1	THSD4
TSHZ3	2.28294e-16	0.40162	0.365	0.145	1	TSHZ3
DSE	2.30557e-16	0.396317	0.381	0.149	1	DSE
ZNF664	2.42002e-16	0.631861	0.735	0.513	1	ZNF664
PABPN1	2.47053e-16	0.463529	0.712	0.53	1	PABPN1
IGDCC4	2.74856e-16	0.344606	0.465	0.22	1	IGDCC4
H1FX	2.75932e-16	0.686096	0.858	0.743	1	H1FX
RPSAP58	2.78786e-16	0.35784	0.858	0.78	1	RPSAP58
HSP90B1	3.00534e-16	0.600218	0.958	0.879	1	HSP90B1
IL17D	3.024e-16	0.496235	0.3	0.119	1	IL17D
KCNAB1	3.08597e-16	0.45909	0.473	0.233	1	KCNAB1
SLC19A1	3.12225e-16	0.396841	0.546	0.303	1	SLC19A1
GRN	3.27972e-16	0.449334	0.735	0.528	1	GRN
TMED7	3.46494e-16	0.527089	0.569	0.41	1	TMED7
WDR86	3.69858e-16	0.326349	0.385	0.156	1	WDR86
IPO5	3.70294e-16	0.614507	0.762	0.595	1	IPO5
TMEM135	3.72397e-16	0.570466	0.419	0.216	1	TMEM135
USP51	3.73383e-16	0.589996	0.281	0.113	1	USP51
PSD3	3.80813e-16	0.504778	0.638	0.405	1	PSD3
ZNF618	3.8532e-16	0.645585	0.658	0.423	1	ZNF618
2017-09-02	4.12527e-16	0.431092	0.962	0.832	1	2017-09-02
SLC20A1	4.65445e-16	0.439679	0.731	0.498	1	SLC20A1
NFATC4	5.01386e-16	0.497428	0.442	0.224	1	NFATC4
CTSF	5.25988e-16	0.565546	0.696	0.509	1	CTSF
CREG1	5.81257e-16	0.359348	0.635	0.378	1	CREG1
NBPF11	6.00217e-16	0.328891	0.6	0.355	1	NBPF11
C6orf106	6.54105e-16	0.527849	0.415	0.301	1	C6orf106
CEP70	6.56333e-16	0.580947	0.55	0.331	1	CEP70
PIP4K2C	7.0192e-16	0.397623	0.362	0.153	1	PIP4K2C
LSS	7.02023e-16	0.538368	0.723	0.493	1	LSS
MGAT4B	8.37928e-16	0.403983	0.412	0.215	1	MGAT4B
CTDSPL	8.65616e-16	0.423602	0.404	0.175	1	CTDSPL
MTR	1.01171e-15	0.547378	0.581	0.342	1	MTR
ACSL1	1.02675e-15	0.876367	0.331	0.172	1	ACSL1
CDV3	1.06387e-15	0.57534	0.635	0.465	1	CDV3
AASS	1.13693e-15	0.532547	0.392	0.204	1	AASS
CCDC14	1.24799e-15	0.377803	0.865	0.634	1	CCDC14
IGSF3	1.36512e-15	0.514585	0.504	0.266	1	IGSF3
PLCE1	1.52468e-15	0.414556	0.562	0.294	1	PLCE1
RIN2	1.52532e-15	0.524843	0.469	0.308	1	RIN2
B4GALT6	1.65363e-15	0.483924	0.342	0.15	1	B4GALT6
GCA	1.77277e-15	0.329192	0.515	0.262	1	GCA
GM2A	1.78248e-15	0.495627	0.419	0.206	1	GM2A
RNF187	1.87406e-15	0.340313	0.496	0.613	1	RNF187
RP5-1074L1.4	2.13094e-15	0.318976	0.388	0.159	1	RP5-1074L1.4
LEPROT	2.16351e-15	0.471411	0.788	0.54	1	LEPROT
BTN2A2	2.24092e-15	0.363785	0.273	0.087	1	BTN2A2
PIK3C2A	2.25418e-15	0.565003	0.765	0.559	1	PIK3C2A
RXRA	2.40047e-15	0.536681	0.385	0.187	1	RXRA
CEP78	2.42915e-15	0.539071	0.677	0.454	1	CEP78
FAM13A	2.48188e-15	0.621222	0.677	0.426	1	FAM13A
SLC7A1	2.48276e-15	0.46512	0.454	0.244	1	SLC7A1
MLLT1	2.70204e-15	0.574156	0.688	0.528	1	MLLT1
ARHGEF10	2.78759e-15	0.362457	0.515	0.26	1	ARHGEF10
PHF2	2.88652e-15	0.737638	0.469	0.254	1	PHF2
ATP1A1	3.2611e-15	0.515835	0.677	0.493	1	ATP1A1
TSPAN12	3.85377e-15	0.278891	0.312	0.107	1	TSPAN12
CHCHD10	4.33445e-15	0.511498	0.454	0.255	1	CHCHD10
CTDSP1	4.3516e-15	0.475568	0.477	0.261	1	CTDSP1
ERGIC3	4.41457e-15	0.53994	0.938	0.868	1	ERGIC3
DCBLD2	4.50499e-15	0.398102	0.781	0.547	1	DCBLD2
NHLRC3	4.71342e-15	0.500136	0.677	0.434	1	NHLRC3
LMAN2	4.74557e-15	0.514429	0.823	0.646	1	LMAN2
ENGASE	5.06794e-15	0.436873	0.335	0.161	1	ENGASE
CTBP1	5.09214e-15	0.545304	0.75	0.567	1	CTBP1
KREMEN1	5.15163e-15	0.40143	0.558	0.311	1	KREMEN1
SH3KBP1	5.25414e-15	0.548325	0.512	0.29	1	SH3KBP1
GAS1	5.28734e-15	0.528355	0.362	0.168	1	GAS1
C2orf40	5.39768e-15	0.373681	0.377	0.155	1	C2orf40
AL353644.10	5.52644e-15	0.380426	0.735	0.537	1	AL353644.10
SEMA5B	5.68484e-15	0.519549	0.342	0.136	1	SEMA5B
PPP2R5A	5.907e-15	0.506467	0.335	0.147	1	PPP2R5A
ITGB5	6.8004e-15	0.369207	0.454	0.214	1	ITGB5
FKBP9	7.01868e-15	0.487607	0.527	0.37	1	FKBP9
MGAT4A	7.16574e-15	0.399478	0.446	0.221	1	MGAT4A
SNHG1	7.23326e-15	0.540168	0.742	0.528	1	SNHG1
PGAP2	7.59976e-15	0.407303	0.465	0.253	1	PGAP2
SGPP1	8.38027e-15	0.300042	0.258	0.076	1	SGPP1
CTDSP2	8.59719e-15	0.473449	0.692	0.461	1	CTDSP2
NUDT19	9.51239e-15	0.405771	0.385	0.174	1	NUDT19
HOOK1	9.73464e-15	0.270221	0.458	0.216	1	HOOK1
AGTRAP	1.12605e-14	0.516723	0.438	0.236	1	AGTRAP
IFT80	1.22707e-14	0.303145	0.477	0.236	1	IFT80
MAP9	1.24225e-14	0.655823	0.688	0.447	1	MAP9
WWTR1	1.37936e-14	0.362769	0.542	0.285	1	WWTR1
BCL2	1.42613e-14	0.506297	0.365	0.188	1	BCL2
GLTSCR2	1.45895e-14	0.58328	0.646	0.563	1	GLTSCR2
ETV1	1.49622e-14	0.501939	0.427	0.206	1	ETV1
ADAM10	1.59136e-14	0.710086	0.754	0.575	1	ADAM10
SPATS2L	1.75514e-14	0.254366	0.65	0.4	1	SPATS2L
RMST	1.84312e-14	0.313147	0.462	0.235	1	RMST
SNX5	1.97304e-14	0.54104	0.631	0.411	1	SNX5
VAV3	2.15237e-14	0.339502	0.319	0.117	1	VAV3
UNC5B	2.18691e-14	0.382314	0.308	0.111	1	UNC5B
CERS4	2.24599e-14	0.376767	0.542	0.342	1	CERS4
CRABP2	2.42133e-14	0.29388	0.804	0.57	1	CRABP2
NPTN	2.48334e-14	0.33412	0.585	0.351	1	NPTN
ZMPSTE24	2.66241e-14	0.490019	0.442	0.292	1	ZMPSTE24
MSANTD2	2.91888e-14	0.524223	0.346	0.181	1	MSANTD2
AGA	3.23927e-14	0.728212	0.3	0.178	1	AGA
PFKL	3.28383e-14	0.510561	0.846	0.699	1	PFKL
BCKDHB	3.32354e-14	0.5614	0.408	0.254	1	BCKDHB
NBPF19	3.58733e-14	0.307478	0.619	0.391	1	NBPF19
PDIA4	3.59024e-14	0.522867	0.665	0.517	1	PDIA4
CYB5R2	3.65318e-14	0.373518	0.354	0.154	1	CYB5R2
MFN2	3.8413e-14	0.50635	0.481	0.337	1	MFN2
UBE4B	3.89389e-14	0.565968	0.531	0.436	1	UBE4B
BMPR1A	3.9419e-14	0.70649	0.465	0.289	1	BMPR1A
SLC44A5	3.99306e-14	0.328702	0.365	0.147	1	SLC44A5
PGRMC1	4.00441e-14	0.469508	0.935	0.82	1	PGRMC1
MED24	4.35408e-14	0.580917	0.519	0.465	1	MED24
HELLS	4.59163e-14	0.434124	0.8	0.566	1	HELLS
TMPO	4.69459e-14	0.533665	0.827	0.63	1	TMPO
TMEM205	4.95092e-14	0.433499	0.823	0.65	1	TMEM205
HS2ST1	5.27678e-14	0.45141	0.477	0.248	1	HS2ST1
COL6A2	5.49272e-14	0.329893	0.446	0.216	1	COL6A2
OSBPL8	5.82511e-14	0.413323	0.873	0.67	1	OSBPL8
BZRAP1	5.83589e-14	0.308601	0.408	0.188	1	BZRAP1
ACP6	6.01069e-14	0.417011	0.392	0.182	1	ACP6
PKD2	6.13505e-14	0.407754	0.569	0.321	1	PKD2
SCRIB	6.18336e-14	0.585546	0.454	0.284	1	SCRIB
RP11-166D19.1	6.24984e-14	0.467341	0.646	0.437	1	RP11-166D19.1
MCM2	6.30083e-14	0.410257	0.508	0.267	1	MCM2
AC013461.1	6.40235e-14	0.603087	0.473	0.262	1	AC013461.1
GAK	6.50868e-14	0.598055	0.581	0.351	1	GAK
HSDL2	6.51076e-14	0.508546	0.408	0.209	1	HSDL2
TMEM106B	6.57268e-14	0.422935	0.723	0.493	1	TMEM106B
RABL6	6.86989e-14	0.49835	0.419	0.302	1	RABL6
NPEPL1	7.57321e-14	0.482678	0.446	0.255	1	NPEPL1
PDZRN3	8.32747e-14	0.302344	0.338	0.131	1	PDZRN3
PHF10	8.97752e-14	0.525773	0.577	0.411	1	PHF10
UROS	1.10598e-13	0.433553	0.738	0.529	1	UROS
PRRC2A	1.13897e-13	0.486571	0.612	0.476	1	PRRC2A
KIF13A	1.16661e-13	0.358848	0.473	0.238	1	KIF13A
FLCN	1.24214e-13	0.320419	0.446	0.226	1	FLCN
AEBP1	1.27849e-13	0.352096	0.515	0.307	1	AEBP1
TACC1	1.6675e-13	0.503959	0.619	0.383	1	TACC1
CHKA	1.68788e-13	0.265554	0.258	0.128	1	CHKA
SLC30A7	1.72099e-13	0.464608	0.485	0.26	1	SLC30A7
RP11-466H18.1	1.80434e-13	0.471846	0.981	0.929	1	RP11-466H18.1
ANLN	1.82906e-13	0.441112	0.346	0.143	1	ANLN
PIGG	1.86156e-13	0.273593	0.481	0.24	1	PIGG
SDCCAG3	2.11848e-13	0.507426	0.296	0.195	1	SDCCAG3
RAVER2	2.12843e-13	0.416577	0.365	0.182	1	RAVER2
ALDH3B1	2.26371e-13	0.276307	0.292	0.105	1	ALDH3B1
PLXND1	2.31757e-13	0.285565	0.319	0.12	1	PLXND1
RFNG	2.4016e-13	0.518946	0.469	0.351	1	RFNG
ANXA6	2.54398e-13	0.524149	0.504	0.352	1	ANXA6
RNF149	2.55784e-13	0.500769	0.515	0.307	1	RNF149
LRRC58	2.65436e-13	0.516264	0.565	0.404	1	LRRC58
DMXL2	2.68512e-13	0.681662	0.642	0.452	1	DMXL2
STK36	2.72572e-13	0.609945	0.315	0.214	1	STK36
ATP10D	2.7682e-13	0.312905	0.362	0.152	1	ATP10D
DHCR24	2.88689e-13	0.585281	0.719	0.608	1	DHCR24
GIT1	2.95449e-13	0.444612	0.558	0.376	1	GIT1
OLFM2	2.98617e-13	0.261919	0.419	0.264	1	OLFM2
ANO6	3.00702e-13	0.537328	0.45	0.271	1	ANO6
SSPN	3.03639e-13	0.397875	0.254	0.096	1	SSPN
BCL7C	3.04628e-13	0.355058	0.292	0.202	1	BCL7C
ANKS6	3.09482e-13	0.352488	0.285	0.121	1	ANKS6
GXYLT1	3.21545e-13	0.343854	0.473	0.243	1	GXYLT1
SREBF2	3.33177e-13	0.498678	0.785	0.685	1	SREBF2
CTNS	3.41857e-13	0.391983	0.323	0.17	1	CTNS
FUCA2	3.55168e-13	0.432128	0.631	0.41	1	FUCA2
HNRNPL	3.59216e-13	0.356617	0.877	0.803	1	HNRNPL
PDGFA	3.92101e-13	0.33113	0.3	0.116	1	PDGFA
ST6GAL1	4.04425e-13	0.426641	0.535	0.315	1	ST6GAL1
FAAH	4.49916e-13	0.42102	0.342	0.189	1	FAAH
EIF3E	4.56355e-13	0.527291	0.942	0.836	1	EIF3E
EPHA4	4.91863e-13	0.515211	0.442	0.256	1	EPHA4
GPC1	5.01805e-13	0.487365	0.546	0.385	1	GPC1
NELL2	5.07244e-13	0.332824	0.888	0.682	1	NELL2
SLC25A27	5.11127e-13	0.539356	0.438	0.224	1	SLC25A27
MAP2K2	5.12159e-13	0.557331	0.673	0.554	1	MAP2K2
REPIN1	5.29454e-13	0.442176	0.708	0.509	1	REPIN1
PLAGL1	5.56844e-13	0.353227	0.335	0.139	1	PLAGL1
SYNGR2	5.59897e-13	0.425903	0.485	0.279	1	SYNGR2
AC079250.1	6.04834e-13	0.355143	0.915	0.863	1	AC079250.1
FAM57A	6.08649e-13	0.404729	0.277	0.115	1	FAM57A
ARMT1	6.11884e-13	0.506985	0.477	0.288	1	ARMT1
LFNG	6.68911e-13	0.305259	0.365	0.166	1	LFNG
DZIP1	6.92592e-13	0.392908	0.608	0.381	1	DZIP1
TLN2	7.0717e-13	0.403972	0.512	0.314	1	TLN2
RP11-421F16.3	7.10532e-13	0.401497	0.315	0.141	1	RP11-421F16.3
FLNA	7.32577e-13	0.493551	0.65	0.427	1	FLNA
HSDL1	8.08012e-13	0.517263	0.708	0.547	1	HSDL1
KIAA1671	8.23477e-13	0.416	0.312	0.148	1	KIAA1671
NPHP3	8.30526e-13	0.399467	0.431	0.22	1	NPHP3
DESI2	8.52938e-13	0.381374	0.527	0.304	1	DESI2
PGF	8.97671e-13	0.45656	0.377	0.188	1	PGF
MYO7A	9.17567e-13	0.398798	0.423	0.202	1	MYO7A
LPAR2	1.21267e-12	0.404654	0.673	0.514	1	LPAR2
FAM84A	1.34697e-12	0.270039	0.496	0.306	1	FAM84A
NCAPD2	1.43213e-12	0.326542	0.435	0.213	1	NCAPD2
TAB2	1.50618e-12	0.327036	0.569	0.351	1	TAB2
DAG1	1.65862e-12	0.458486	0.469	0.302	1	DAG1
MSI2	1.67542e-12	0.44757	0.873	0.739	1	MSI2
SIRPA	1.69777e-12	0.262687	0.338	0.139	1	SIRPA
PRKAA1	1.96485e-12	0.36071	0.488	0.27	1	PRKAA1
WDFY1	2.02592e-12	0.460564	0.469	0.294	1	WDFY1
PKIB	2.09729e-12	0.462851	0.446	0.245	1	PKIB
C18orf25	2.27305e-12	0.398971	0.45	0.24	1	C18orf25
SFRP1	2.28081e-12	0.324022	0.731	0.492	1	SFRP1
TCF7	2.44707e-12	0.357518	0.404	0.193	1	TCF7
DNAJB11	2.50887e-12	0.399269	0.681	0.628	1	DNAJB11
ACADVL	2.53236e-12	0.26606	0.823	0.612	1	ACADVL
MYO10	2.54118e-12	0.313858	0.673	0.443	1	MYO10
UHRF2	2.5682e-12	0.529577	0.577	0.466	1	UHRF2
KDM2B	2.70395e-12	0.414183	0.527	0.333	1	KDM2B
FANCE	2.70426e-12	0.460594	0.269	0.135	1	FANCE
MAFG	2.71183e-12	0.387168	0.296	0.127	1	MAFG
LINC00657	2.7719e-12	0.543319	0.838	0.73	1	LINC00657
ERMARD	2.90281e-12	0.401913	0.385	0.193	1	ERMARD
FAM96A	3.18091e-12	0.424527	0.731	0.525	1	FAM96A
ACTN1	3.27567e-12	0.435525	0.481	0.3	1	ACTN1
2017-09-10	3.31725e-12	0.340266	0.527	0.299	1	2017-09-10
ABTB1	3.44798e-12	0.45123	0.327	0.234	1	ABTB1
NSUN5P1	3.50907e-12	0.259135	0.496	0.276	1	NSUN5P1
LARP4	3.7336e-12	0.364595	0.554	0.323	1	LARP4
NYNRIN	3.7508e-12	0.3661	0.504	0.317	1	NYNRIN
TRIM28	3.7522e-12	0.518979	0.869	0.78	1	TRIM28
AIF1L	3.82111e-12	0.481134	0.45	0.262	1	AIF1L
OSTM1	3.82755e-12	0.878453	0.412	0.275	1	OSTM1
C6orf120	3.93359e-12	0.403792	0.323	0.147	1	C6orf120
HADHB	4.03523e-12	0.355016	0.738	0.523	1	HADHB
C6orf48	4.25991e-12	0.480458	0.885	0.745	1	C6orf48
ERBB2	4.65084e-12	0.281874	0.319	0.156	1	ERBB2
TNRC6A	4.74739e-12	0.294193	0.915	0.749	1	TNRC6A
SREBF1	4.79839e-12	0.407953	0.45	0.267	1	SREBF1
PIP5K1C	4.8076e-12	0.484723	0.585	0.407	1	PIP5K1C
PPFIBP2	5.54019e-12	0.360595	0.315	0.143	1	PPFIBP2
TRPS1	5.65403e-12	0.528172	0.35	0.199	1	TRPS1
AJUBA	5.8815e-12	0.38323	0.45	0.254	1	AJUBA
LRRCC1	6.37483e-12	0.589846	0.419	0.246	1	LRRCC1
SURF4	6.6118e-12	0.495319	0.696	0.533	1	SURF4
KIAA2013	6.85445e-12	0.437691	0.45	0.257	1	KIAA2013
IL17RD	7.55904e-12	0.328708	0.354	0.168	1	IL17RD
TOP2A	8.87339e-12	0.409818	0.7	0.475	1	TOP2A
TRAM1	8.92077e-12	0.444675	0.685	0.466	1	TRAM1
FLNB	9.03781e-12	0.383977	0.431	0.248	1	FLNB
UNC119B	9.25952e-12	0.448607	0.269	0.113	1	UNC119B
CLSTN2	9.31117e-12	0.481297	0.481	0.34	1	CLSTN2
GSTK1	9.42763e-12	0.382751	0.723	0.52	1	GSTK1
RAP2A	9.66782e-12	0.427353	0.635	0.421	1	RAP2A
GRIK1	1.04134e-11	0.281315	0.296	0.119	1	GRIK1
ZNF395	1.04559e-11	0.334813	0.488	0.287	1	ZNF395
GIGYF1	1.07037e-11	0.463187	0.623	0.48	1	GIGYF1
CLCN6	1.25018e-11	0.597243	0.469	0.311	1	CLCN6
ASAP3	1.25085e-11	0.305607	0.281	0.152	1	ASAP3
NDC1	1.29025e-11	0.348152	0.396	0.203	1	NDC1
KHSRP	1.31675e-11	0.440079	0.692	0.522	1	KHSRP
SDCBP	1.32408e-11	0.285784	0.873	0.701	1	SDCBP
LARP1	1.32578e-11	0.270776	0.842	0.66	1	LARP1
ADGRA3	1.46449e-11	0.531844	0.523	0.382	1	ADGRA3
RABGAP1	1.47786e-11	0.474189	0.685	0.473	1	RABGAP1
SETX	1.57781e-11	0.575398	0.577	0.439	1	SETX
SYNPR	1.62856e-11	0.255304	0.423	0.213	1	SYNPR
LINC01128	1.80319e-11	0.92133	0.142	0.267	1	LINC01128
PEG3	1.81485e-11	0.455471	0.719	0.494	1	PEG3
ECI1	1.92726e-11	0.328499	0.581	0.359	1	ECI1
SEC14L1	1.92793e-11	0.42419	0.696	0.478	1	SEC14L1
IFNGR2	2.0226e-11	0.39204	0.562	0.375	1	IFNGR2
LPP	2.20574e-11	0.339235	0.546	0.316	1	LPP
TTC14	2.2153e-11	0.508789	0.704	0.542	1	TTC14
CMTM4	2.29569e-11	0.35032	0.327	0.165	1	CMTM4
KCNQ4	2.30774e-11	0.310823	0.273	0.115	1	KCNQ4
FAM171A2	2.33235e-11	0.401118	0.331	0.193	1	FAM171A2
S100A13	2.33541e-11	0.353068	0.554	0.368	1	S100A13
TMEM184B	2.41587e-11	0.381287	0.554	0.359	1	TMEM184B
LTA4H	2.43666e-11	0.431598	0.685	0.517	1	LTA4H
DEPDC1B	2.47509e-11	0.311081	0.319	0.137	1	DEPDC1B
SH2B1	2.56701e-11	0.36811	0.531	0.333	1	SH2B1
RGAG4	2.59129e-11	0.272573	0.377	0.191	1	RGAG4
NLGN1	2.68757e-11	0.266662	0.35	0.16	1	NLGN1
GINM1	2.70922e-11	0.434991	0.542	0.359	1	GINM1
GPR137B	2.75974e-11	0.420755	0.415	0.233	1	GPR137B
FZD2	2.85063e-11	0.393957	0.412	0.215	1	FZD2
USP25	3.03633e-11	0.341984	0.454	0.259	1	USP25
MAP4K3	3.05223e-11	0.343579	0.588	0.366	1	MAP4K3
PLEKHG4B	3.27432e-11	0.57373	0.35	0.177	1	PLEKHG4B
PRCP	3.29295e-11	0.52216	0.627	0.421	1	PRCP
TMEM158	3.32787e-11	0.321245	0.262	0.103	1	TMEM158
TMX3	3.43926e-11	0.355354	0.558	0.348	1	TMX3
TMCC3	3.46889e-11	0.454157	0.269	0.128	1	TMCC3
CLDN12	3.51793e-11	0.378714	0.408	0.238	1	CLDN12
PER3	3.57905e-11	0.413478	0.519	0.307	1	PER3
PNPLA6	3.84313e-11	0.371206	0.442	0.295	1	PNPLA6
KCNJ3	3.90859e-11	0.368916	0.258	0.105	1	KCNJ3
SHB	3.94559e-11	0.295054	0.277	0.113	1	SHB
P3H4	4.23044e-11	0.361757	0.508	0.316	1	P3H4
NCSTN	4.48378e-11	0.416006	0.585	0.421	1	NCSTN
ZFP36L1	4.53665e-11	0.296207	0.838	0.642	1	ZFP36L1
FOCAD	4.53899e-11	0.454183	0.381	0.229	1	FOCAD
PHYKPL	5.09835e-11	0.409539	0.546	0.335	1	PHYKPL
RICTOR	5.1003e-11	0.501561	0.669	0.5	1	RICTOR
EVA1B	5.22109e-11	0.395548	0.304	0.154	1	EVA1B
PTPN14	5.3312e-11	0.417329	0.419	0.217	1	PTPN14
RP11-864N7.2	5.72299e-11	0.317081	0.873	0.803	1	RP11-864N7.2
TTC17	6.19287e-11	0.661467	0.619	0.564	1	TTC17
SP3	6.53829e-11	0.375736	0.635	0.426	1	SP3
FNDC3A	6.9033e-11	0.458785	0.742	0.543	1	FNDC3A
MTA3	6.93938e-11	0.52974	0.542	0.355	1	MTA3
SHROOM2	7.33619e-11	0.510004	0.285	0.22	1	SHROOM2
FAM160B2	7.40663e-11	0.347672	0.419	0.263	1	FAM160B2
EBPL	7.58335e-11	0.31102	0.627	0.411	1	EBPL
MAB21L2	7.9373e-11	0.421865	0.654	0.514	1	MAB21L2
GLI4	8.01284e-11	0.371325	0.254	0.14	1	GLI4
SIN3B	8.15311e-11	0.50065	0.454	0.3	1	SIN3B
SPPL2B	8.17226e-11	0.460335	0.523	0.412	1	SPPL2B
KIAA1217	8.84389e-11	0.485796	0.569	0.419	1	KIAA1217
KANSL3	9.08348e-11	0.419096	0.542	0.378	1	KANSL3
CD2AP	9.59077e-11	0.433946	0.458	0.266	1	CD2AP
SNHG18	9.60335e-11	0.358616	0.381	0.205	1	SNHG18
ORC2	9.99453e-11	0.322073	0.385	0.191	1	ORC2
TSC22D4	9.99904e-11	0.405223	0.435	0.255	1	TSC22D4
SDF4	1.01892e-10	0.32482	0.619	0.449	1	SDF4
RHOT2	1.02737e-10	0.470676	0.685	0.532	1	RHOT2
TBC1D13	1.12343e-10	0.399276	0.338	0.261	1	TBC1D13
GSTO2	1.20149e-10	0.342009	0.304	0.142	1	GSTO2
ST8SIA2	1.24535e-10	0.384241	0.5	0.298	1	ST8SIA2
KIF23	1.3443e-10	0.272347	0.35	0.16	1	KIF23
KDSR	1.43648e-10	0.465277	0.492	0.323	1	KDSR
IARS2	1.49765e-10	0.443938	0.608	0.424	1	IARS2
ANO5	1.5104e-10	0.360226	0.358	0.19	1	ANO5
MCCC2	1.57066e-10	0.405329	0.427	0.243	1	MCCC2
SLC25A13	1.61519e-10	0.472267	0.469	0.313	1	SLC25A13
CNGB3	1.67684e-10	0.370547	0.281	0.112	1	CNGB3
CDC25B	1.68692e-10	0.498033	0.458	0.302	1	CDC25B
AHNAK	1.70567e-10	0.357752	0.408	0.207	1	AHNAK
FAM234A	1.70825e-10	0.478157	0.577	0.455	1	FAM234A
CNPY2	1.75622e-10	0.46882	0.688	0.58	1	CNPY2
DONSON	1.86294e-10	0.339817	0.354	0.191	1	DONSON
CH507-513H4.5	1.97295e-10	0.454568	0.765	0.673	1	CH507-513H4.5
LY6E	2.12138e-10	0.383167	0.45	0.336	1	LY6E
KDM5C	2.12605e-10	0.300089	0.546	0.343	1	KDM5C
PPM1H	2.16836e-10	0.375498	0.292	0.152	1	PPM1H
FBRSL1	2.19997e-10	0.369092	0.519	0.372	1	FBRSL1
HPS1	2.22196e-10	0.312387	0.481	0.294	1	HPS1
THOP1	2.22637e-10	0.489371	0.469	0.326	1	THOP1
SEC31B	2.28798e-10	0.3675	0.373	0.236	1	SEC31B
KIF11	2.29785e-10	0.618858	0.323	0.188	1	KIF11
TP53BP2	2.30174e-10	0.484295	0.481	0.337	1	TP53BP2
RAPGEF1	2.39546e-10	0.405248	0.281	0.215	1	RAPGEF1
KDM6A	2.46333e-10	0.349567	0.481	0.285	1	KDM6A
MAP2K1	2.92736e-10	0.337793	0.442	0.239	1	MAP2K1
CMTM6	3.14551e-10	0.36017	0.538	0.362	1	CMTM6
NFATC2IP	3.35414e-10	0.487473	0.488	0.34	1	NFATC2IP
LMAN2L	3.5371e-10	0.401379	0.45	0.293	1	LMAN2L
PLEKHA2	3.57734e-10	0.362423	0.315	0.149	1	PLEKHA2
LRP11	3.63767e-10	0.266972	0.327	0.166	1	LRP11
INPPL1	3.70409e-10	0.345466	0.312	0.154	1	INPPL1
SLC25A23	3.86902e-10	0.405586	0.469	0.294	1	SLC25A23
CASKIN2	3.89856e-10	0.273119	0.35	0.185	1	CASKIN2
ARID1B	3.93457e-10	0.510522	0.723	0.622	1	ARID1B
APPL2	3.93543e-10	0.272835	0.631	0.411	1	APPL2
FRAS1	4.15905e-10	0.409881	0.296	0.167	1	FRAS1
ZDHHC11B	4.18132e-10	0.305451	0.258	0.106	1	ZDHHC11B
TMTC3	4.20122e-10	0.349718	0.627	0.422	1	TMTC3
PABPC1L	4.28472e-10	0.434786	0.312	0.162	1	PABPC1L
DTX3	4.3811e-10	0.345643	0.481	0.319	1	DTX3
OGT	4.42984e-10	0.287983	0.838	0.664	1	OGT
SACM1L	4.57245e-10	0.286447	0.538	0.332	1	SACM1L
ZNF330	4.75297e-10	0.404685	0.631	0.428	1	ZNF330
MLEC	4.84231e-10	0.398945	0.708	0.531	1	MLEC
RAB11FIP3	4.96477e-10	0.370896	0.277	0.183	1	RAB11FIP3
DSP	4.99933e-10	0.378094	0.446	0.251	1	DSP
ALDH5A1	5.76174e-10	0.559163	0.362	0.227	1	ALDH5A1
VPS13A	5.90605e-10	1.10473	0.542	0.362	1	VPS13A
PRNP	6.00384e-10	0.35026	0.792	0.633	1	PRNP
IGF1R	6.14467e-10	0.467826	0.804	0.714	1	IGF1R
RP11-85O21.2	6.15572e-10	0.423924	0.335	0.2	1	RP11-85O21.2
ARHGEF3	6.32265e-10	0.333618	0.319	0.156	1	ARHGEF3
AP3D1	6.35326e-10	0.477803	0.746	0.622	1	AP3D1
GID8	7.25246e-10	0.42616	0.558	0.411	1	GID8
HPS4	7.29014e-10	0.3677	0.642	0.43	1	HPS4
CS	7.60952e-10	0.356112	0.715	0.553	1	CS
PIAS2	7.63715e-10	0.332979	0.612	0.406	1	PIAS2
SLC41A3	7.72718e-10	0.318744	0.565	0.377	1	SLC41A3
KIAA0196	7.72978e-10	0.393092	0.381	0.235	1	KIAA0196
ZMAT1	7.94575e-10	0.273919	0.6	0.385	1	ZMAT1
UNC45A	8.1234e-10	0.365528	0.458	0.378	1	UNC45A
RAB34	8.21007e-10	0.309244	0.615	0.431	1	RAB34
IMPA2	8.47854e-10	0.265083	0.319	0.155	1	IMPA2
CD46	8.66014e-10	0.368946	0.808	0.65	1	CD46
PPIC	8.82509e-10	0.340483	0.288	0.13	1	PPIC
DNAJB1	8.90873e-10	0.308551	0.815	0.66	1	DNAJB1
TGFBR1	9.00498e-10	0.467613	0.685	0.541	1	TGFBR1
SLC35F5	1.02086e-09	0.306632	0.481	0.309	1	SLC35F5
EFNA4	1.0485e-09	0.33342	0.296	0.141	1	EFNA4
SLC12A9	1.06731e-09	0.352376	0.288	0.129	1	SLC12A9
VARS2	1.21106e-09	0.343488	0.365	0.237	1	VARS2
TP53INP1	1.24294e-09	0.392165	0.369	0.219	1	TP53INP1
CNPY4	1.30601e-09	0.368911	0.35	0.221	1	CNPY4
ERBB2IP	1.30786e-09	0.488539	0.677	0.508	1	ERBB2IP
NCS1	1.44433e-09	0.357523	0.423	0.286	1	NCS1
MED12	1.47668e-09	0.480603	0.427	0.286	1	MED12
AXIN2	1.48992e-09	0.287888	0.273	0.121	1	AXIN2
UPP1	1.51703e-09	1.13022	0.269	0.177	1	UPP1
SLC25A3	1.55134e-09	0.314126	0.981	0.929	1	SLC25A3
GNA11	1.56821e-09	0.362054	0.4	0.269	1	GNA11
SLC35B3	1.60741e-09	0.264579	0.365	0.181	1	SLC35B3
MYH10	1.64564e-09	0.468982	0.85	0.718	1	MYH10
RNF144A	1.69698e-09	0.295787	0.538	0.337	1	RNF144A
GALNS	1.74261e-09	0.317607	0.285	0.184	1	GALNS
NEDD1	1.86604e-09	0.406355	0.3	0.182	1	NEDD1
SAP130	1.90121e-09	0.400089	0.323	0.176	1	SAP130
KDELR1	1.97098e-09	0.371103	0.812	0.681	1	KDELR1
DPY19L3	2.00156e-09	0.312488	0.546	0.369	1	DPY19L3
MYO9B	2.02912e-09	0.253169	0.369	0.497	1	MYO9B
THBS4	2.05974e-09	0.319977	0.254	0.106	1	THBS4
CSNK2A2	2.07969e-09	0.508006	0.562	0.453	1	CSNK2A2
NINL	2.09297e-09	0.381792	0.465	0.298	1	NINL
CEP192	2.12147e-09	0.356508	0.4	0.214	1	CEP192
MBTPS1	2.27646e-09	0.263914	0.735	0.552	1	MBTPS1
CAPZA1	2.31706e-09	0.356366	0.812	0.657	1	CAPZA1
CNIH1	2.5291e-09	0.340806	0.746	0.557	1	CNIH1
GPR137	2.54028e-09	0.362957	0.408	0.315	1	GPR137
AKAP13	2.62118e-09	0.448159	0.562	0.403	1	AKAP13
ARL8B	2.67332e-09	0.365522	0.6	0.448	1	ARL8B
MANEA	2.731e-09	0.333331	0.338	0.166	1	MANEA
SDC1	2.7772e-09	0.379501	0.304	0.21	1	SDC1
ADAMTS1	2.79163e-09	0.295601	0.281	0.128	1	ADAMTS1
KANK1	3.00252e-09	0.306238	0.381	0.199	1	KANK1
NUCKS1	3.04785e-09	0.47414	0.954	0.892	1	NUCKS1
REST	3.19626e-09	0.327384	0.577	0.391	1	REST
PEMT	3.28076e-09	0.451492	0.615	0.497	1	PEMT
INPP4A	3.29041e-09	0.311197	0.442	0.258	1	INPP4A
MEX3D	3.33251e-09	0.317465	0.338	0.229	1	MEX3D
AHCY	3.35618e-09	0.402212	0.631	0.517	1	AHCY
VAMP3	3.46294e-09	0.438791	0.515	0.343	1	VAMP3
PGM2	3.49391e-09	0.26958	0.312	0.164	1	PGM2
SLC33A1	3.59405e-09	0.256033	0.419	0.234	1	SLC33A1
CPNE3	4.01742e-09	0.413666	0.623	0.454	1	CPNE3
SFXN2	4.03237e-09	0.28201	0.285	0.139	1	SFXN2
KLHL22	4.19953e-09	0.285205	0.323	0.215	1	KLHL22
UBN1	4.21526e-09	0.321932	0.546	0.354	1	UBN1
TTC23	4.97058e-09	0.49232	0.273	0.138	1	TTC23
RHBDD3	5.18682e-09	0.39559	0.442	0.287	1	RHBDD3
PLXNA1	5.21269e-09	0.39756	0.523	0.35	1	PLXNA1
STK25	5.51059e-09	0.455917	0.704	0.6	1	STK25
SAP30L	5.73699e-09	0.323407	0.296	0.167	1	SAP30L
UBE2E1	5.80482e-09	0.407643	0.542	0.381	1	UBE2E1
TMEM101	5.81473e-09	0.513207	0.431	0.316	1	TMEM101
AMOT	5.85609e-09	0.315219	0.281	0.145	1	AMOT
MROH1	6.02482e-09	0.305862	0.346	0.229	1	MROH1
MSH2	6.13543e-09	0.571133	0.565	0.493	1	MSH2
AHSA2	6.14034e-09	0.299145	0.492	0.313	1	AHSA2
HLA-A	6.17197e-09	0.520704	0.65	0.502	1	HLA-A
SSNA1	6.46093e-09	0.338295	0.688	0.544	1	SSNA1
TET3	6.66115e-09	0.392022	0.519	0.359	1	TET3
DVL2	6.71945e-09	0.332177	0.435	0.361	1	DVL2
TANC1	6.78983e-09	0.332675	0.565	0.373	1	TANC1
ABRACL	7.08241e-09	0.372172	0.673	0.502	1	ABRACL
H2AFX	7.18079e-09	0.466041	0.438	0.319	1	H2AFX
ARHGAP17	7.18794e-09	0.502964	0.481	0.298	1	ARHGAP17
CHMP4B	7.20844e-09	0.327321	0.381	0.237	1	CHMP4B
PLK2	7.23397e-09	0.524711	0.542	0.354	1	PLK2
LXN	7.26533e-09	0.256739	0.292	0.136	1	LXN
POMGNT1	7.69806e-09	0.49868	0.481	0.354	1	POMGNT1
PGRMC2	7.77205e-09	0.307711	0.596	0.443	1	PGRMC2
SPPL3	7.91827e-09	0.459542	0.55	0.467	1	SPPL3
ZNF516	8.23641e-09	0.324017	0.619	0.432	1	ZNF516
LAMTOR3	8.36352e-09	0.292727	0.785	0.597	1	LAMTOR3
NR2F1-AS1	8.81833e-09	0.340204	0.508	0.327	1	NR2F1-AS1
CTBS	9.24571e-09	0.378466	0.369	0.199	1	CTBS
GPX7	9.58133e-09	0.408596	0.631	0.468	1	GPX7
GGA3	9.67897e-09	0.301882	0.423	0.241	1	GGA3
TBCD	9.95825e-09	0.502037	0.3	0.219	1	TBCD
PRMT6	1.02108e-08	0.285627	0.427	0.256	1	PRMT6
PALLD	1.02322e-08	0.448942	0.615	0.436	1	PALLD
MTCO3P12	1.04564e-08	0.295187	0.681	0.59	1	MTCO3P12
PARP4	1.05128e-08	0.309461	0.354	0.193	1	PARP4
CPNE5	1.09276e-08	0.326643	0.254	0.107	1	CPNE5
HDLBP	1.11218e-08	0.356517	0.792	0.7	1	HDLBP
PXYLP1	1.1177e-08	0.278045	0.423	0.25	1	PXYLP1
WEE1	1.1273e-08	0.493898	0.435	0.282	1	WEE1
ENOSF1	1.1349e-08	0.415683	0.538	0.398	1	ENOSF1
SLC12A7	1.1722e-08	0.354074	0.431	0.257	1	SLC12A7
LEMD2	1.18187e-08	0.373559	0.35	0.221	1	LEMD2
TXNRD1	1.18354e-08	0.364425	0.627	0.463	1	TXNRD1
BIRC5	1.20328e-08	0.487298	0.438	0.262	1	BIRC5
GLG1	1.21223e-08	0.414425	0.792	0.714	1	GLG1
MPP5	1.23956e-08	0.264276	0.388	0.212	1	MPP5
TNFRSF1A	1.27203e-08	0.305072	0.35	0.186	1	TNFRSF1A
PCLO	1.31314e-08	0.411652	0.792	0.633	1	PCLO
SMG1	1.32752e-08	0.375352	0.731	0.557	1	SMG1
RNF115	1.41731e-08	0.420243	0.519	0.395	1	RNF115
MRPS27	1.43146e-08	0.361305	0.519	0.419	1	MRPS27
VPS41	1.43185e-08	0.35622	0.823	0.673	1	VPS41
CHID1	1.4405e-08	0.38931	0.731	0.631	1	CHID1
HSPBAP1	1.47113e-08	0.340456	0.262	0.167	1	HSPBAP1
FZD1	1.57397e-08	0.375237	0.308	0.157	1	FZD1
RECQL5	1.63482e-08	0.291855	0.377	0.215	1	RECQL5
SEC11A	1.72533e-08	0.407318	0.819	0.686	1	SEC11A
TAB3	1.74594e-08	0.283616	0.373	0.2	1	TAB3
TTLL5	1.74715e-08	0.700129	0.327	0.224	1	TTLL5
LRRC8D	1.8346e-08	0.284515	0.308	0.156	1	LRRC8D
SEMA3B	1.85385e-08	0.282277	0.45	0.266	1	SEMA3B
SLC20A2	1.90699e-08	0.331125	0.323	0.233	1	SLC20A2
CDK1	2.10074e-08	0.265925	0.45	0.261	1	CDK1
PRPF19	2.19626e-08	0.349082	0.288	0.162	1	PRPF19
FUS	2.23509e-08	0.34634	0.915	0.802	1	FUS
ADIPOR2	2.40706e-08	0.280688	0.485	0.294	1	ADIPOR2
FAM3C	2.56615e-08	0.655024	0.396	0.294	1	FAM3C
TMEM129	2.78372e-08	0.315892	0.362	0.209	1	TMEM129
C14orf159	2.85262e-08	0.36821	0.492	0.316	1	C14orf159
DUT	2.87349e-08	0.295463	0.885	0.738	1	DUT
TIAM2	2.8793e-08	0.395267	0.392	0.24	1	TIAM2
JUN	3.02588e-08	0.350549	0.827	0.659	1	JUN
PARP14	3.24082e-08	0.362036	0.304	0.147	1	PARP14
CAP2	3.36415e-08	0.281313	0.508	0.335	1	CAP2
YES1	3.37205e-08	0.285411	0.404	0.257	1	YES1
KIF26B	3.39414e-08	0.302929	0.277	0.144	1	KIF26B
EBF4	3.4838e-08	0.261015	0.465	0.291	1	EBF4
IFT57	3.52555e-08	0.398506	0.654	0.481	1	IFT57
ARFGAP1	3.57248e-08	0.384873	0.465	0.301	1	ARFGAP1
NEBL	3.64112e-08	0.386884	0.288	0.137	1	NEBL
WBP1L	3.7515e-08	0.396749	0.412	0.306	1	WBP1L
MAP7	3.85425e-08	0.262055	0.496	0.305	1	MAP7
RBBP9	4.12056e-08	0.322902	0.369	0.217	1	RBBP9
SLBP	4.44135e-08	0.375874	0.646	0.502	1	SLBP
LZTS2	4.48877e-08	0.34082	0.273	0.144	1	LZTS2
BCYRN1	4.57636e-08	0.33319	0.254	0.361	1	BCYRN1
BTN2A1	4.59373e-08	0.257714	0.415	0.254	1	BTN2A1
FAM45A	4.65379e-08	0.458534	0.535	0.386	1	FAM45A
SMAD5	4.73469e-08	0.406868	0.642	0.461	1	SMAD5
FOXP4	4.97293e-08	0.269965	0.5	0.344	1	FOXP4
PLEKHM2	5.08827e-08	0.307858	0.438	0.288	1	PLEKHM2
NCKAP1	5.30716e-08	0.305471	0.773	0.645	1	NCKAP1
ATXN2	5.46485e-08	0.379772	0.727	0.572	1	ATXN2
PM20D2	5.5074e-08	0.407754	0.408	0.289	1	PM20D2
STIM2	5.7899e-08	0.275998	0.473	0.288	1	STIM2
CAPRIN2	5.80099e-08	0.399678	0.592	0.42	1	CAPRIN2
FGD5-AS1	5.94419e-08	0.397903	0.754	0.646	1	FGD5-AS1
TOMM20	6.04806e-08	0.388534	0.815	0.707	1	TOMM20
HMGN5	6.31044e-08	0.600994	0.515	0.343	1	HMGN5
MCFD2	6.91058e-08	0.373193	0.573	0.427	1	MCFD2
HIGD2A	7.34692e-08	0.323047	0.881	0.78	1	HIGD2A
GATAD2A	7.42926e-08	0.383288	0.446	0.329	1	GATAD2A
YKT6	7.69204e-08	0.413132	0.431	0.286	1	YKT6
SPATA13	7.74283e-08	0.35899	0.338	0.205	1	SPATA13
ADHFE1	7.74799e-08	0.292544	0.288	0.154	1	ADHFE1
TNPO1	7.94929e-08	0.415148	0.758	0.633	1	TNPO1
GNA12	8.08564e-08	0.316702	0.346	0.223	1	GNA12
ZC3H7B	8.99623e-08	0.412568	0.381	0.242	1	ZC3H7B
EIF4B	9.70849e-08	0.395861	0.708	0.615	1	EIF4B
EFCAB14	1.00589e-07	0.268326	0.504	0.329	1	EFCAB14
FNIP1	1.02142e-07	0.450759	0.431	0.323	1	FNIP1
PABPC4	1.05596e-07	0.430511	0.862	0.729	1	PABPC4
TSPAN5	1.11146e-07	0.554719	0.535	0.416	1	TSPAN5
KIZ	1.14754e-07	0.30384	0.504	0.327	1	KIZ
ZNF146	1.15401e-07	0.408182	0.558	0.409	1	ZNF146
NAT8L	1.21241e-07	0.256238	0.254	0.141	1	NAT8L
CASC4	1.24187e-07	0.267788	0.696	0.549	1	CASC4
P3H1	1.25211e-07	0.31383	0.435	0.289	1	P3H1
C3orf58	1.25264e-07	0.25729	0.4	0.23	1	C3orf58
CAD	1.2705e-07	0.369342	0.358	0.272	1	CAD
H1F0	1.28827e-07	0.410146	0.669	0.551	1	H1F0
C19orf48	1.33828e-07	0.36878	0.646	0.482	1	C19orf48
EGFR	1.37247e-07	0.254906	0.346	0.184	1	EGFR
TM7SF3	1.46799e-07	0.320878	0.458	0.29	1	TM7SF3
DICER1	1.47681e-07	0.406052	0.754	0.655	1	DICER1
MED28	1.50621e-07	0.396949	0.715	0.565	1	MED28
MELK	1.53076e-07	0.278211	0.254	0.118	1	MELK
ST3GAL6	1.54005e-07	0.301254	0.342	0.207	1	ST3GAL6
CLPTM1	1.59402e-07	0.27189	0.3	0.231	1	CLPTM1
MPZL1	1.59793e-07	0.298472	0.596	0.466	1	MPZL1
SLC37A4	1.61316e-07	0.304345	0.388	0.331	1	SLC37A4
PKNOX2	1.64855e-07	0.347134	0.292	0.15	1	PKNOX2
CLEC2D	1.66763e-07	0.254881	0.377	0.224	1	CLEC2D
XIAP	1.6817e-07	0.432198	0.538	0.373	1	XIAP
ZMIZ2	1.68328e-07	0.2959	0.438	0.339	1	ZMIZ2
NUP93	1.76906e-07	0.361312	0.815	0.71	1	NUP93
RING1	1.86007e-07	0.298444	0.442	0.323	1	RING1
SMAD4	1.87827e-07	0.322728	0.581	0.419	1	SMAD4
LRRC37A4P	1.9733e-07	0.337188	0.258	0.2	1	LRRC37A4P
MCM5	1.98462e-07	0.398053	0.531	0.385	1	MCM5
CDCA7L	1.98759e-07	0.347334	0.373	0.232	1	CDCA7L
ASPM	2.02209e-07	0.378773	0.415	0.25	1	ASPM
PTBP1	2.14088e-07	0.408848	0.727	0.624	1	PTBP1
FBRS	2.15309e-07	0.272007	0.454	0.285	1	FBRS
PRTG	2.307e-07	0.355589	0.354	0.201	1	PRTG
MGST2	2.32912e-07	0.250691	0.35	0.193	1	MGST2
CSTB	2.35231e-07	0.26392	0.904	0.793	1	CSTB
SNAPC4	2.40179e-07	0.280733	0.273	0.149	1	SNAPC4
SELO	2.41325e-07	0.318023	0.327	0.238	1	SELO
MIB2	2.42828e-07	0.338812	0.362	0.23	1	MIB2
EPT1	2.43818e-07	0.34488	0.323	0.204	1	EPT1
SH3GLB2	2.47319e-07	0.256387	0.481	0.377	1	SH3GLB2
SENP6	2.56748e-07	0.347982	0.781	0.638	1	SENP6
RBM23	2.64741e-07	0.299343	0.638	0.552	1	RBM23
STK33	2.64966e-07	0.373818	0.373	0.221	1	STK33
CHEK1	2.84771e-07	0.402963	0.354	0.195	1	CHEK1
TRAPPC3	2.85683e-07	0.406965	0.396	0.33	1	TRAPPC3
KDM5A	2.91103e-07	0.466347	0.677	0.565	1	KDM5A
HDAC1	3.05757e-07	0.343033	0.45	0.301	1	HDAC1
PLIN2	3.09219e-07	0.386785	0.527	0.439	1	PLIN2
ARL1	3.12208e-07	0.368791	0.546	0.392	1	ARL1
QSER1	3.24462e-07	0.258543	0.646	0.471	1	QSER1
THRA	3.27332e-07	0.442991	0.569	0.496	1	THRA
DGCR2	3.40432e-07	0.32185	0.558	0.448	1	DGCR2
ICMT	3.49711e-07	0.260629	0.385	0.25	1	ICMT
SSBP4	3.51212e-07	0.258524	0.4	0.292	1	SSBP4
SKP2	3.63795e-07	0.278539	0.365	0.208	1	SKP2
MON2	3.65086e-07	0.253735	0.55	0.373	1	MON2
SLC6A8	3.76131e-07	0.37362	0.369	0.229	1	SLC6A8
RNF2	3.78157e-07	0.305662	0.519	0.405	1	RNF2
COL4A3BP	3.80935e-07	0.318502	0.515	0.348	1	COL4A3BP
TCTN3	3.81606e-07	0.324549	0.519	0.348	1	TCTN3
NPLOC4	3.84358e-07	0.363186	0.512	0.444	1	NPLOC4
RNF13	3.96145e-07	0.34726	0.577	0.427	1	RNF13
HYAL2	4.15835e-07	0.301014	0.412	0.264	1	HYAL2
FOXJ3	4.23168e-07	0.482397	0.431	0.318	1	FOXJ3
VANGL2	4.28157e-07	0.314223	0.481	0.319	1	VANGL2
WBSCR16	4.31109e-07	0.298453	0.331	0.215	1	WBSCR16
TDRP	4.64314e-07	0.386989	0.446	0.298	1	TDRP
RPA1	4.88394e-07	0.383878	0.535	0.42	1	RPA1
NEK9	4.90799e-07	0.381798	0.485	0.34	1	NEK9
SPCS3	4.94914e-07	0.345975	0.565	0.446	1	SPCS3
LRPAP1	5.03626e-07	0.383787	0.727	0.608	1	LRPAP1
EXTL3	5.20815e-07	0.286573	0.269	0.206	1	EXTL3
ZNF106	5.36936e-07	0.280167	0.777	0.627	1	ZNF106
HMG20B	5.96283e-07	0.307253	0.531	0.383	1	HMG20B
STAT2	6.12044e-07	0.328725	0.431	0.366	1	STAT2
GALM	6.16951e-07	0.284662	0.281	0.172	1	GALM
PAICS	6.18099e-07	0.319586	0.773	0.609	1	PAICS
HINT3	6.22064e-07	0.291663	0.558	0.394	1	HINT3
CNNM2	6.62433e-07	0.353012	0.288	0.193	1	CNNM2
MTHFR	6.70709e-07	0.320702	0.45	0.317	1	MTHFR
PHF8	6.76493e-07	0.34422	0.265	0.18	1	PHF8
ZMYM2	6.84185e-07	0.349792	0.808	0.66	1	ZMYM2
RP11-798M19.6	6.97702e-07	0.526566	0.154	0.294	1	RP11-798M19.6
SLC29A1	7.04145e-07	0.273549	0.288	0.215	1	SLC29A1
LEMD3	7.24167e-07	0.44187	0.385	0.249	1	LEMD3
UHMK1	7.33281e-07	0.325357	0.388	0.246	1	UHMK1
TDRD3	7.39257e-07	0.41311	0.392	0.296	1	TDRD3
ATF7IP2	7.53434e-07	0.312339	0.312	0.215	1	ATF7IP2
FLNC	7.73357e-07	0.32349	0.354	0.269	1	FLNC
CDAN1	7.75444e-07	0.277988	0.292	0.16	1	CDAN1
GOLGA6L9	8.3153e-07	0.316639	0.415	0.264	1	GOLGA6L9
C1QTNF6	8.37839e-07	0.256002	0.292	0.162	1	C1QTNF6
CDK5RAP2	8.65545e-07	0.361185	0.565	0.435	1	CDK5RAP2
TYRO3	8.80274e-07	0.277243	0.369	0.249	1	TYRO3
TIAL1	8.99438e-07	0.312628	0.773	0.651	1	TIAL1
TRMT112	9.52185e-07	0.268677	0.735	0.786	1	TRMT112
ATP2B4	9.73664e-07	0.355863	0.654	0.51	1	ATP2B4
FOXP2	9.824e-07	0.378232	0.381	0.237	1	FOXP2
SLC35E1	9.97515e-07	0.397502	0.381	0.281	1	SLC35E1
C1orf198	9.99894e-07	0.398596	0.477	0.403	1	C1orf198
CLPTM1L	1.00498e-06	0.27214	0.512	0.384	1	CLPTM1L
FOXRED2	1.01489e-06	0.328563	0.365	0.3	1	FOXRED2
LMNB1	1.02778e-06	0.377053	0.338	0.195	1	LMNB1
SNF8	1.05378e-06	0.323226	0.508	0.401	1	SNF8
GCSH	1.08128e-06	0.435442	0.535	0.39	1	GCSH
FLRT2	1.08672e-06	0.378043	0.608	0.437	1	FLRT2
TAF15	1.1183e-06	0.272154	0.523	0.365	1	TAF15
PLA2G15	1.1304e-06	0.274783	0.331	0.192	1	PLA2G15
GGA1	1.14797e-06	0.333972	0.515	0.404	1	GGA1
TOMM70A	1.16932e-06	0.301136	0.477	0.337	1	TOMM70A
DAZAP1	1.17861e-06	0.383037	0.565	0.485	1	DAZAP1
CCDC64	1.1952e-06	0.275906	0.331	0.207	1	CCDC64
FH	1.22883e-06	0.362119	0.562	0.443	1	FH
CREBBP	1.23222e-06	0.362608	0.681	0.58	1	CREBBP
NHLRC2	1.23876e-06	0.383095	0.685	0.543	1	NHLRC2
LACTB2	1.24491e-06	0.3366	0.304	0.169	1	LACTB2
LSM14A	1.28354e-06	0.263129	0.781	0.632	1	LSM14A
SEC23A	1.30897e-06	0.305722	0.608	0.451	1	SEC23A
SHC2	1.34397e-06	0.255538	0.488	0.413	1	SHC2
CPD	1.34521e-06	0.278872	0.446	0.292	1	CPD
ABL1	1.34589e-06	0.305825	0.531	0.396	1	ABL1
HDAC11	1.41132e-06	0.337398	0.277	0.184	1	HDAC11
BAIAP2	1.4398e-06	0.318338	0.55	0.39	1	BAIAP2
GPR107	1.49968e-06	0.49098	0.462	0.373	1	GPR107
MKNK2	1.50287e-06	0.29563	0.442	0.292	1	MKNK2
CYB5B	1.51594e-06	0.368722	0.627	0.565	1	CYB5B
WNK1	1.52514e-06	0.307052	0.769	0.709	1	WNK1
MEGF9	1.53754e-06	0.28002	0.542	0.38	1	MEGF9
ATP2A2	1.55244e-06	0.363577	0.685	0.599	1	ATP2A2
MCL1	1.58991e-06	0.40926	0.585	0.452	1	MCL1
AIFM1	1.60846e-06	0.35174	0.396	0.277	1	AIFM1
PTPN23	1.64192e-06	0.36335	0.354	0.25	1	PTPN23
TRAF3IP2	1.64257e-06	0.314312	0.304	0.176	1	TRAF3IP2
PLCXD1	1.64371e-06	0.367602	0.427	0.271	1	PLCXD1
MKI67	1.69494e-06	0.499762	0.419	0.278	1	MKI67
AGPAT3	1.7016e-06	0.28724	0.446	0.3	1	AGPAT3
ARGLU1	1.72656e-06	0.425379	0.954	0.886	1	ARGLU1
NSUN2	1.75462e-06	0.287643	0.312	0.254	1	NSUN2
SCN3B	1.8198e-06	0.373038	0.542	0.409	1	SCN3B
FAM214A	1.93427e-06	0.370525	0.465	0.311	1	FAM214A
BLMH	1.93986e-06	0.351002	0.415	0.326	1	BLMH
RNF141	1.95881e-06	0.399771	0.496	0.385	1	RNF141
PAPOLA	1.96862e-06	0.255016	0.881	0.776	1	PAPOLA
ATG4B	2.17139e-06	0.31909	0.588	0.524	1	ATG4B
HIBADH	2.1784e-06	0.253184	0.469	0.319	1	HIBADH
HIF1AN	2.23885e-06	0.323278	0.465	0.396	1	HIF1AN
DYRK1A	2.24572e-06	0.255759	0.569	0.406	1	DYRK1A
STRN3	2.2755e-06	0.271476	0.504	0.383	1	STRN3
MAML1	2.32105e-06	0.293103	0.35	0.236	1	MAML1
DAP	2.51572e-06	0.26013	0.635	0.496	1	DAP
ABCD4	2.55889e-06	0.34739	0.608	0.451	1	ABCD4
FASTK	2.60354e-06	0.279198	0.569	0.417	1	FASTK
FASTKD1	2.61032e-06	0.375289	0.269	0.188	1	FASTKD1
USF2	2.61179e-06	0.325762	0.615	0.553	1	USF2
DNAJC10	2.62558e-06	0.27936	0.673	0.518	1	DNAJC10
SDF2L1	2.6693e-06	0.285831	0.408	0.266	1	SDF2L1
COG6	2.6731e-06	0.275355	0.327	0.217	1	COG6
NUP43	2.71666e-06	0.286343	0.377	0.25	1	NUP43
ANXA11	2.7171e-06	0.311691	0.335	0.244	1	ANXA11
ZNF320	2.74842e-06	0.356328	0.358	0.286	1	ZNF320
YY1	2.8268e-06	0.411178	0.7	0.604	1	YY1
ALG6	2.89103e-06	0.293863	0.346	0.281	1	ALG6
MTOR	2.91729e-06	0.36675	0.438	0.31	1	MTOR
ZDHHC7	3.04149e-06	0.421515	0.323	0.226	1	ZDHHC7
KLHL24	3.17713e-06	0.293481	0.742	0.624	1	KLHL24
FBL	3.1919e-06	0.334194	0.723	0.657	1	FBL
MAP2K7	3.24487e-06	0.368911	0.377	0.259	1	MAP2K7
CNTLN	3.25539e-06	0.310929	0.546	0.38	1	CNTLN
ATP1B1	3.26379e-06	0.352886	0.638	0.557	1	ATP1B1
PHGDH	3.43472e-06	0.397635	0.485	0.37	1	PHGDH
SLC16A2	3.47054e-06	0.302324	0.296	0.182	1	SLC16A2
POLL	3.54108e-06	0.34993	0.338	0.254	1	POLL
TRAPPC11	3.56263e-06	0.367493	0.327	0.224	1	TRAPPC11
DPP10	3.61086e-06	0.274855	0.258	0.143	1	DPP10
STK40	3.65083e-06	0.261923	0.338	0.244	1	STK40
RAB21	3.68889e-06	0.291723	0.588	0.463	1	RAB21
SF3B3	3.74532e-06	0.33775	0.654	0.544	1	SF3B3
CUL7	3.90656e-06	0.299553	0.292	0.177	1	CUL7
RRAS2	3.91473e-06	0.27342	0.277	0.185	1	RRAS2
HIPK1	3.96609e-06	0.262196	0.558	0.408	1	HIPK1
RPN2	3.98795e-06	0.348424	0.896	0.838	1	RPN2
FANCF	4.17414e-06	0.266488	0.215	0.277	1	FANCF
CLTC	4.26238e-06	0.29348	0.808	0.709	1	CLTC
REV1	4.40024e-06	0.25294	0.342	0.252	1	REV1
SMOX	4.81565e-06	0.303385	0.346	0.257	1	SMOX
TMEM9	4.89264e-06	0.256594	0.792	0.685	1	TMEM9
ZER1	5.07221e-06	0.324493	0.358	0.281	1	ZER1
RNF7	5.08576e-06	0.257891	0.827	0.73	1	RNF7
FDX1	5.37431e-06	0.364893	0.508	0.369	1	FDX1
HSPA9	5.4285e-06	0.328906	0.831	0.72	1	HSPA9
ITSN2	6.08514e-06	0.322423	0.454	0.313	1	ITSN2
TMEM94	6.18925e-06	0.36682	0.4	0.313	1	TMEM94
LMNB2	6.77069e-06	0.300721	0.442	0.298	1	LMNB2
FAM171A1	6.79678e-06	0.391823	0.504	0.416	1	FAM171A1
ABHD14B	6.86598e-06	0.364244	0.292	0.226	1	ABHD14B
LZTFL1	6.92156e-06	0.268154	0.408	0.263	1	LZTFL1
GOLGA8B	7.02082e-06	0.321172	0.696	0.575	1	GOLGA8B
MXRA8	7.05892e-06	0.316478	0.481	0.326	1	MXRA8
C1orf21	7.23966e-06	0.330415	0.577	0.441	1	C1orf21
SH3YL1	8.12184e-06	0.319494	0.488	0.348	1	SH3YL1
RBM12	8.34738e-06	0.341186	0.535	0.43	1	RBM12
CGGBP1	9.00345e-06	0.377396	0.696	0.604	1	CGGBP1
BEND7	9.06676e-06	0.323358	0.296	0.222	1	BEND7
ZNF232	9.08922e-06	0.266118	0.323	0.207	1	ZNF232
SLC35B4	9.27944e-06	0.347095	0.542	0.459	1	SLC35B4
SFPQ	9.71776e-06	0.332964	0.962	0.909	1	SFPQ
RHOQ	9.89986e-06	0.301651	0.362	0.26	1	RHOQ
SLC16A9	9.95586e-06	0.42826	0.331	0.211	1	SLC16A9
TMEM8B	1.00271e-05	0.258277	0.3	0.249	1	TMEM8B
C6orf89	1.00816e-05	0.350605	0.488	0.358	1	C6orf89
AMOTL2	1.05952e-05	0.343181	0.535	0.424	1	AMOTL2
CFL2	1.06844e-05	0.333049	0.612	0.523	1	CFL2
ADSS	1.09078e-05	0.312491	0.435	0.303	1	ADSS
MBOAT2	1.15481e-05	0.275906	0.638	0.496	1	MBOAT2
ZDHHC3	1.17592e-05	0.303478	0.365	0.27	1	ZDHHC3
MIB1	1.21091e-05	0.264456	0.635	0.5	1	MIB1
KDELR2	1.24117e-05	0.398031	0.685	0.615	1	KDELR2
NUCB2	1.25954e-05	0.527862	0.681	0.56	1	NUCB2
ARRDC3	1.33562e-05	0.344405	0.842	0.716	1	ARRDC3
CCNL2	1.33988e-05	0.259051	0.804	0.735	1	CCNL2
TLN1	1.36462e-05	0.418418	0.469	0.368	1	TLN1
2017-03-09	1.4153e-05	0.26249	0.342	0.211	1	2017-03-09
SRSF1	1.44905e-05	0.261489	0.831	0.727	1	SRSF1
TCF20	1.46007e-05	0.331271	0.277	0.186	1	TCF20
ZNF217	1.47347e-05	0.262635	0.277	0.155	1	ZNF217
STRN4	1.49564e-05	0.391043	0.462	0.403	1	STRN4
VLDLR	1.5483e-05	0.268435	0.423	0.283	1	VLDLR
COTL1	1.63761e-05	0.298827	0.85	0.779	1	COTL1
ZNF567	1.70752e-05	0.358042	0.335	0.203	1	ZNF567
CCAR1	1.71366e-05	0.404176	0.808	0.723	1	CCAR1
PPP1R26	1.768e-05	0.269467	0.308	0.216	1	PPP1R26
HACE1	1.80459e-05	0.382924	0.4	0.255	1	HACE1
BAG6	1.83993e-05	0.315867	0.781	0.726	1	BAG6
PIGS	1.9114e-05	0.5771	0.542	0.464	1	PIGS
EXOC6B	1.93316e-05	0.255836	0.365	0.271	1	EXOC6B
SETD1B	1.94248e-05	0.357064	0.292	0.205	1	SETD1B
TOR1AIP1	2.00121e-05	0.503825	0.442	0.3	1	TOR1AIP1
CNOT6	2.00576e-05	0.373258	0.546	0.457	1	CNOT6
UPF1	2.04874e-05	0.401135	0.446	0.348	1	UPF1
CYHR1	2.09693e-05	0.330067	0.446	0.376	1	CYHR1
PSMG1	2.10839e-05	0.260009	0.454	0.304	1	PSMG1
TKT	2.15175e-05	0.319993	0.708	0.645	1	TKT
MORN4	2.16612e-05	0.337108	0.523	0.426	1	MORN4
ATP6V0E1	2.19009e-05	0.29649	0.746	0.656	1	ATP6V0E1
ALDH3A2	2.24596e-05	0.269644	0.546	0.421	1	ALDH3A2
EIF2D	2.38219e-05	0.344108	0.296	0.239	1	EIF2D
SPTSSA	2.43109e-05	0.27537	0.346	0.26	1	SPTSSA
GABBR1	2.46208e-05	0.312948	0.669	0.565	1	GABBR1
MAPK1	2.55604e-05	0.29522	0.581	0.468	1	MAPK1
NCALD	2.55848e-05	0.344139	0.427	0.36	1	NCALD
FLVCR1	2.58683e-05	0.279276	0.412	0.346	1	FLVCR1
ARNT2	2.62227e-05	0.354017	0.446	0.335	1	ARNT2
IRF2BPL	2.71998e-05	0.36108	0.427	0.332	1	IRF2BPL
HNRNPA3	2.79592e-05	0.271513	0.946	0.874	1	HNRNPA3
CENPB	3.00002e-05	0.257698	0.377	0.296	1	CENPB
TEAD1	3.00007e-05	0.380812	0.423	0.33	1	TEAD1
CD59	3.04418e-05	0.329078	0.727	0.617	1	CD59
CLGN	3.16072e-05	0.326408	0.488	0.357	1	CLGN
SUGP2	3.46972e-05	0.421777	0.769	0.703	1	SUGP2
SLC31A1	3.51081e-05	0.258736	0.369	0.26	1	SLC31A1
TMED2	3.52199e-05	0.274516	0.769	0.67	1	TMED2
CAPN10	3.6311e-05	0.289728	0.312	0.207	1	CAPN10
ACAD10	3.77374e-05	0.306847	0.35	0.244	1	ACAD10
STARD9	3.82364e-05	0.350006	0.373	0.256	1	STARD9
SSFA2	3.85854e-05	0.356666	0.512	0.405	1	SSFA2
ZNF274	3.91573e-05	0.288271	0.415	0.279	1	ZNF274
LHFPL2	4.10103e-05	0.273257	0.346	0.254	1	LHFPL2
SNX9	4.17506e-05	0.264654	0.304	0.197	1	SNX9
RCOR1	4.23571e-05	0.276644	0.415	0.292	1	RCOR1
DENND1A	4.56059e-05	0.269956	0.431	0.314	1	DENND1A
WIZ	4.62602e-05	0.433026	0.388	0.329	1	WIZ
CSNK1D	4.80524e-05	0.325018	0.492	0.435	1	CSNK1D
ACIN1	5.01098e-05	0.395224	0.673	0.599	1	ACIN1
TRO	5.07671e-05	0.440632	0.573	0.478	1	TRO
HCFC1	5.18241e-05	0.289497	0.538	0.429	1	HCFC1
ZNF282	5.18451e-05	0.251054	0.312	0.232	1	ZNF282
ARID3A	5.28208e-05	0.409393	0.315	0.248	1	ARID3A
POM121C	5.36889e-05	0.280803	0.458	0.355	1	POM121C
CCDC74A	5.4926e-05	0.289978	0.315	0.223	1	CCDC74A
CALCOCO2	5.60184e-05	0.355987	0.492	0.352	1	CALCOCO2
MAPK9	5.71712e-05	0.293188	0.327	0.235	1	MAPK9
TMBIM6	5.8869e-05	0.307735	0.935	0.882	1	TMBIM6
ZNF827	5.95057e-05	0.267793	0.508	0.429	1	ZNF827
CEP95	6.00598e-05	0.324619	0.619	0.476	1	CEP95
DNAH14	6.19492e-05	0.512249	0.469	0.374	1	DNAH14
DERL1	6.40541e-05	0.298946	0.335	0.401	1	DERL1
ATP6V1C1	6.41126e-05	0.303005	0.523	0.443	1	ATP6V1C1
BLOC1S4	6.41794e-05	0.27657	0.323	0.22	1	BLOC1S4
KPNA4	6.76527e-05	0.267547	0.619	0.498	1	KPNA4
ZCCHC7	6.86841e-05	0.250643	0.423	0.305	1	ZCCHC7
PHF23	6.95184e-05	0.27535	0.3	0.231	1	PHF23
SNX19	6.95955e-05	0.27786	0.354	0.272	1	SNX19
TMUB1	7.01325e-05	0.348798	0.296	0.217	1	TMUB1
TP53I3	7.39263e-05	0.278149	0.35	0.289	1	TP53I3
TMEM251	7.61325e-05	0.273812	0.431	0.323	1	TMEM251
ZDHHC20	7.67574e-05	0.25804	0.358	0.239	1	ZDHHC20
TRPM7	7.71983e-05	0.266668	0.431	0.317	1	TRPM7
RP11-488L18.10	7.72914e-05	0.341434	0.262	0.209	1	RP11-488L18.10
PCBP2	8.36549e-05	0.27644	0.785	0.708	1	PCBP2
ACTN4	8.6107e-05	0.361835	0.438	0.332	1	ACTN4
NUP210	8.64939e-05	0.266444	0.358	0.231	1	NUP210
ANAPC1	8.79251e-05	0.328803	0.292	0.21	1	ANAPC1
PRDX3	9.14072e-05	0.26667	0.8	0.679	1	PRDX3
VPS13D	9.16079e-05	0.300441	0.435	0.334	1	VPS13D
HLA-C	9.42595e-05	0.418163	0.458	0.364	1	HLA-C
RP1-152L7.5	9.86587e-05	0.35055	0.323	0.248	1	RP1-152L7.5
SET	9.8917e-05	0.251924	0.973	0.907	1	SET
EPS15L1	9.97948e-05	0.281394	0.408	0.319	1	EPS15L1
SLC30A9	0.000106426	0.82047	0.542	0.597	1	SLC30A9
TMEM167B	0.000107474	0.346068	0.346	0.283	1	TMEM167B
ACAD9	0.000109743	0.307257	0.392	0.296	1	ACAD9
IPO7	0.000115664	0.360525	0.658	0.559	1	IPO7
ZCCHC8	0.000116721	0.253896	0.408	0.285	1	ZCCHC8
NUDT5	0.000125111	0.302509	0.558	0.461	1	NUDT5
TRAF5	0.000128363	0.285597	0.258	0.185	1	TRAF5
MTHFD1	0.000131697	0.251667	0.423	0.333	1	MTHFD1
LNPEP	0.000135165	0.295803	0.431	0.303	1	LNPEP
ATP9B	0.000135247	0.316923	0.408	0.296	1	ATP9B
ERH	0.000135517	0.322271	0.665	0.609	1	ERH
RRM1	0.000135877	0.315426	0.55	0.465	1	RRM1
SF3B1	0.000136524	0.404011	0.946	0.861	1	SF3B1
PPP2R5C	0.000136611	0.301037	0.731	0.634	1	PPP2R5C
EPHX2	0.000140545	0.288339	0.488	0.365	1	EPHX2
FNTB	0.000144612	0.299264	0.338	0.249	1	FNTB
STAT3	0.000153388	0.367553	0.273	0.352	1	STAT3
KCNQ1OT1	0.000153497	0.314703	0.904	0.839	1	KCNQ1OT1
DENND4B	0.00015398	0.322548	0.3	0.237	1	DENND4B
PROSC	0.000154843	0.25787	0.519	0.407	1	PROSC
SPPL2A	0.00015672	0.292616	0.45	0.349	1	SPPL2A
UBE2G2	0.000160829	0.347761	0.685	0.634	1	UBE2G2
RREB1	0.00016841	0.295721	0.304	0.204	1	RREB1
MBD6	0.000176725	0.33374	0.288	0.223	1	MBD6
TMED10	0.000184087	0.295274	0.812	0.708	1	TMED10
TTL	0.000184132	0.25811	0.515	0.404	1	TTL
MAGI2-AS3	0.000191001	0.266598	0.631	0.51	1	MAGI2-AS3
UBA1	0.000191647	0.339913	0.862	0.791	1	UBA1
ANKRD26	0.000200393	0.314896	0.585	0.485	1	ANKRD26
MCUR1	0.000208153	0.313651	0.435	0.335	1	MCUR1
VKORC1L1	0.000212228	0.402091	0.438	0.368	1	VKORC1L1
CENPE	0.000222387	0.387666	0.338	0.228	1	CENPE
FKTN	0.000224926	0.259401	0.277	0.201	1	FKTN
NUMA1	0.000227488	0.314723	0.335	0.246	1	NUMA1
LETMD1	0.000229768	0.26428	0.554	0.478	1	LETMD1
BAIAP2-AS1	0.000230151	0.256471	0.3	0.242	1	BAIAP2-AS1
CYFIP1	0.000231352	0.250534	0.485	0.36	1	CYFIP1
EIF2B5	0.000236017	0.282507	0.408	0.319	1	EIF2B5
BTG3	0.000237283	0.304234	0.615	0.538	1	BTG3
NFYC	0.000248167	0.279068	0.573	0.47	1	NFYC
ELP2	0.000269164	0.404117	0.623	0.523	1	ELP2
SLC5A3	0.000275391	0.255911	0.531	0.41	1	SLC5A3
VAT1	0.000280954	0.439845	0.762	0.677	1	VAT1
AP3M2	0.000289254	0.311711	0.404	0.319	1	AP3M2
SCAP	0.000313772	0.303378	0.473	0.405	1	SCAP
CTNND1	0.000328587	0.270788	0.669	0.596	1	CTNND1
SLC27A1	0.000335469	0.282606	0.354	0.251	1	SLC27A1
PAPD7	0.000337706	0.378709	0.358	0.262	1	PAPD7
NAMPT	0.000338393	0.305127	0.373	0.31	1	NAMPT
SLC39A8	0.000345635	0.271968	0.281	0.178	1	SLC39A8
SNX27	0.000357515	0.65713	0.427	0.538	1	SNX27
SNAP23	0.000361818	0.328414	0.346	0.245	1	SNAP23
SCAMP3	0.000364514	0.425373	0.581	0.522	1	SCAMP3
RAD23B	0.000373105	0.306096	0.546	0.479	1	RAD23B
OXSR1	0.000376223	0.317551	0.454	0.329	1	OXSR1
KIF20B	0.000387294	0.708093	0.338	0.284	1	KIF20B
BLVRA	0.000404705	0.590514	0.342	0.396	1	BLVRA
MEGF8	0.000410646	0.269677	0.469	0.415	1	MEGF8
POT1	0.000420669	0.278352	0.292	0.2	1	POT1
ZNF317	0.000444378	0.260306	0.269	0.188	1	ZNF317
ABCA5	0.000451515	0.503977	0.281	0.379	1	ABCA5
PRPF3	0.000505312	0.285861	0.431	0.363	1	PRPF3
ZBTB44	0.000529422	0.267968	0.554	0.447	1	ZBTB44
CLIP1	0.000530447	0.27738	0.577	0.483	1	CLIP1
PLEKHA8	0.000539458	0.251639	0.312	0.236	1	PLEKHA8
NAA60	0.000567753	0.319543	0.423	0.345	1	NAA60
TMEM47	0.000574892	0.288036	0.331	0.242	1	TMEM47
CDK19	0.000582452	0.281382	0.415	0.321	1	CDK19
MBD2	0.00058565	0.326947	0.277	0.211	1	MBD2
SNHG7	0.000585933	0.306885	0.488	0.415	1	SNHG7
ANAPC16	0.000594799	0.302204	0.881	0.805	1	ANAPC16
HUWE1	0.000597406	0.341833	0.685	0.604	1	HUWE1
PALM	0.000632427	0.363536	0.573	0.521	1	PALM
MMS22L	0.000638	0.379937	0.377	0.322	1	MMS22L
ZNF711	0.000679386	0.394822	0.638	0.571	1	ZNF711
LRIG2	0.000688768	0.270416	0.488	0.397	1	LRIG2
NIT2	0.000692873	0.2742	0.485	0.385	1	NIT2
MEX3C	0.000711964	0.253525	0.354	0.261	1	MEX3C
MGA	0.000713409	0.251725	0.458	0.37	1	MGA
TRAPPC6A	0.000767527	0.567784	0.381	0.449	1	TRAPPC6A
CLCN4	0.000791962	0.257876	0.442	0.356	1	CLCN4
CDC16	0.000811911	0.319012	0.562	0.478	1	CDC16
ACTR1B	0.00088033	0.253637	0.423	0.354	1	ACTR1B
CC2D2A	0.000881749	0.333704	0.496	0.387	1	CC2D2A
ZNF76	0.000911064	0.266267	0.365	0.273	1	ZNF76
FARP2	0.000947569	0.278786	0.281	0.187	1	FARP2
ZFX	0.000951768	0.291309	0.454	0.343	1	ZFX
BRWD1	0.00095371	0.27335	0.735	0.648	1	BRWD1
ZNF677	0.000987526	0.482658	0.527	0.416	1	ZNF677
XPO5	0.00104201	0.251519	0.404	0.349	1	XPO5
SPINT2	0.00105167	0.467539	0.692	0.614	1	SPINT2
BFAR	0.00105188	0.337941	0.608	0.525	1	BFAR
EPB41L5	0.00111859	0.314048	0.481	0.4	1	EPB41L5
MDC1	0.00130006	0.264447	0.381	0.298	1	MDC1
FAM111A	0.00130362	0.254665	0.323	0.227	1	FAM111A
SLC15A4	0.00130998	0.256245	0.365	0.278	1	SLC15A4
STX16	0.00132037	0.355061	0.615	0.548	1	STX16
SIK2	0.00135194	0.358586	0.323	0.239	1	SIK2
DROSHA	0.0015631	0.257483	0.496	0.422	1	DROSHA
OCRL	0.0015885	0.443866	0.258	0.199	1	OCRL
ZWINT	0.00161404	0.253426	0.358	0.248	1	ZWINT
HERPUD2	0.00165314	0.276788	0.377	0.306	1	HERPUD2
CDC7	0.00171349	0.28471	0.296	0.215	1	CDC7
ZNHIT6	0.00182247	0.298533	0.35	0.289	1	ZNHIT6
GALC	0.00183071	0.263919	0.4	0.305	1	GALC
PIGX	0.00183285	0.263501	0.362	0.286	1	PIGX
ZWILCH	0.00191888	0.283299	0.338	0.277	1	ZWILCH
FAM120A	0.00197668	0.267695	0.485	0.383	1	FAM120A
NSMCE2	0.00206904	0.256794	0.435	0.355	1	NSMCE2
ATXN7L3B	0.00214455	0.579304	0.604	0.679	1	ATXN7L3B
KANSL2	0.0022092	0.270671	0.419	0.344	1	KANSL2
ASB6	0.00239648	0.300009	0.373	0.286	1	ASB6
LPGAT1	0.00245337	0.312036	0.508	0.403	1	LPGAT1
MCM6	0.00251788	0.289177	0.358	0.306	1	MCM6
PPP1CB	0.00264819	0.262242	0.862	0.8	1	PPP1CB
PPP1CC	0.00265456	0.280717	0.685	0.63	1	PPP1CC
PHKB	0.00274096	0.32586	0.6	0.5	1	PHKB
CUL3	0.0027588	0.338046	0.385	0.324	1	CUL3
ACAA2	0.00278088	0.266261	0.562	0.512	1	ACAA2
DHX15	0.0030525	0.259964	0.788	0.719	1	DHX15
SMARCC1	0.00316712	0.280232	0.781	0.712	1	SMARCC1
SLC11A2	0.00325841	0.479854	0.431	0.355	1	SLC11A2
EHBP1	0.00332978	0.275825	0.458	0.387	1	EHBP1
NEK1	0.00339173	0.250055	0.496	0.409	1	NEK1
CSK	0.00377319	0.270404	0.427	0.368	1	CSK
NR2F2	0.00395208	0.332615	0.612	0.511	1	NR2F2
TMEM147	0.0041739	0.261758	0.812	0.76	1	TMEM147
REV3L	0.00423364	0.264033	0.662	0.574	1	REV3L
COMMD4	0.00452383	0.286908	0.681	0.612	1	COMMD4
CHMP2B	0.00452963	0.265199	0.465	0.405	1	CHMP2B
MYO1B	0.00456964	0.257066	0.519	0.464	1	MYO1B
ADIPOR1	0.00476199	0.385586	0.485	0.428	1	ADIPOR1
SENP2	0.00727771	0.287174	0.404	0.343	1	SENP2
LRCH3	0.00742045	0.337978	0.485	0.425	1	LRCH3
UTP14C	0.0074864	0.350573	0.304	0.24	1	UTP14C
TMEM134	0.00778185	0.26099	0.462	0.364	1	TMEM134
EXOC2	0.00784295	0.280928	0.335	0.272	1	EXOC2
ZNF432	0.00823445	0.316921	0.292	0.234	1	ZNF432
YLPM1	0.00956408	0.258064	0.638	0.554	1	YLPM1
YME1L1	0.00963233	0.329658	0.681	0.63	1	YME1L1
GAP431	2.93064e-226	1.91626	1	0.706	2	GAP43
PRPH1	4.7897e-225	2.2434	1	0.529	2	PRPH
RTN11	5.77689e-211	1.68238	1	0.748	2	RTN1
STMN21	1.2763e-201	1.34399	1	0.777	2	STMN2
UCHL1	2.65226e-191	1.53376	1	0.899	2	UCHL1
SNCG1	1.90909e-183	1.62768	1	0.671	2	SNCG
NSG11	6.60811e-181	1.79479	1	0.627	2	NSG1
TUBB2A1	2.8615e-179	1.42677	1	0.781	2	TUBB2A
MLLT111	7.67061e-169	1.50841	0.996	0.722	2	MLLT11
ELAVL41	2.54283e-164	1.55559	0.991	0.528	2	ELAVL4
C4orf481	2.58292e-162	1.44773	1	0.947	2	C4orf48
RGS101	5.40728e-152	1.66165	0.974	0.353	2	RGS10
TUBB2B1	1.81183e-147	1.09942	1	0.866	2	TUBB2B
CD241	3.42676e-146	1.12472	1	0.78	2	CD24
PAFAH1B31	1.26024e-143	1.34879	1	0.867	2	PAFAH1B3
NHLH21	7.25443e-142	1.63749	0.983	0.392	2	NHLH2
GAPDH1	4.70465e-140	1.19175	0.936	0.633	2	GAPDH
CRABP11	1.86398e-137	1.24193	1	0.928	2	CRABP1
HN11	3.28317e-136	1.07732	1	0.854	2	HN1
SYT41	1.209e-135	1.71706	1	0.541	2	SYT4
ISL11	5.42683e-135	1.36609	0.996	0.507	2	ISL1
SNCA1	9.09046e-134	1.47887	0.996	0.683	2	SNCA
MAP1B1	2.00484e-132	0.811374	1	0.915	2	MAP1B
TXN1	6.35963e-132	1.2047	1	0.868	2	TXN
SST	1.90274e-127	2.09211	0.811	0.151	2	SST
CRMP11	1.34997e-126	1.21634	1	0.714	2	CRMP1
INA1	1.71905e-121	1.18309	1	0.684	2	INA
NRN11	4.86867e-118	1.38933	0.948	0.298	2	NRN1
DPYSL21	7.45225e-118	1.07485	1	0.872	2	DPYSL2
CHRNB31	1.26048e-117	1.1356	0.884	0.179	2	CHRNB3
EBF11	6.74777e-114	1.28649	0.97	0.388	2	EBF1
OLFM11	2.25918e-113	1.6096	0.987	0.485	2	OLFM1
S100A101	3.26653e-113	1.92296	0.953	0.547	2	S100A10
YWHAQ	1.0396e-110	1.05916	1	0.907	2	YWHAQ
RAB3A1	1.08134e-109	0.853763	0.931	0.281	2	RAB3A
DCX1	6.79712e-107	1.15299	0.983	0.513	2	DCX
ACAT21	1.57905e-106	0.794924	0.88	0.229	2	ACAT2
CRABP21	5.69624e-103	1.33441	0.966	0.556	2	CRABP2
CRIP21	5.92497e-103	1.17317	0.996	0.653	2	CRIP2
USMG51	3.41023e-99	1.09955	1	0.852	2	USMG5
TBCB1	1.146e-97	1.05527	0.991	0.802	2	TBCB
ETFB1	2.90495e-97	1.10874	0.996	0.65	2	ETFB
MGST3	5.89752e-97	1.05081	1	0.806	2	MGST3
EBF31	2.94605e-96	1.24778	0.957	0.371	2	EBF3
ATP5O1	8.80019e-96	0.929018	1	0.892	2	ATP5O
FXYD7	3.01587e-95	0.872114	0.871	0.255	2	FXYD7
DYNLT11	3.24185e-95	1.04214	0.996	0.778	2	DYNLT1
CDKN2D1	1.04716e-94	1.04075	0.948	0.426	2	CDKN2D
YWHAZ	3.92032e-94	0.837307	0.996	0.933	2	YWHAZ
FDFT11	4.56482e-94	1.14312	1	0.753	2	FDFT1
POU6F21	5.40907e-94	1.20237	0.931	0.339	2	POU6F2
ALCAM1	6.98309e-94	1.13818	0.931	0.346	2	ALCAM
L1CAM1	2.37306e-93	0.857417	0.966	0.351	2	L1CAM
NEFL1	1.35886e-90	0.54589	0.996	0.623	2	NEFL
PGK11	3.25624e-89	1.13659	1	0.898	2	PGK1
LDHA1	1.39613e-88	1.11724	0.996	0.879	2	LDHA
CXADR	2.55837e-88	1.0866	0.983	0.666	2	CXADR
REEP11	7.33933e-86	1.09941	0.94	0.406	2	REEP1
MAPT1	1.04836e-85	1.15594	0.983	0.479	2	MAPT
TAGLN31	1.23914e-85	0.731473	0.991	0.669	2	TAGLN3
WRB1	2.76919e-84	1.02074	0.983	0.733	2	WRB
TRIM361	1.91772e-82	0.978207	0.979	0.517	2	TRIM36
UG0898H091	2.07429e-82	1.10602	0.833	0.232	2	UG0898H09
PCSK1N1	4.89008e-82	1.08956	0.991	0.747	2	PCSK1N
FAR2	6.12195e-82	0.684471	0.777	0.165	2	FAR2
DPYSL31	1.68369e-80	0.969077	0.991	0.618	2	DPYSL3
BNIP31	3.3528e-80	1.10971	0.996	0.724	2	BNIP3
BEX11	1.73236e-79	0.610959	0.996	0.842	2	BEX1
SCG51	4.31578e-79	0.988349	0.983	0.731	2	SCG5
SVBP1	9.70084e-79	0.919281	0.983	0.609	2	SVBP
SCG31	2.98311e-78	0.819945	0.983	0.585	2	SCG3
RTN3	5.12147e-78	0.794129	0.991	0.867	2	RTN3
GLRX1	1.3486e-77	0.942007	0.918	0.383	2	GLRX
RAB33A1	2.00776e-77	0.640383	0.897	0.299	2	RAB33A
MAP21	1.91469e-76	0.668951	1	0.686	2	MAP2
RPL9P7	2.01366e-76	0.736081	0.923	0.553	2	RPL9P7
RIT21	5.52819e-76	1.20663	0.712	0.177	2	RIT2
SRP9	9.19903e-76	0.8063	0.996	0.869	2	SRP9
GDAP1L11	3.01244e-75	1.27778	0.918	0.396	2	GDAP1L1
MAP1LC3B1	4.43028e-75	0.848268	0.996	0.787	2	MAP1LC3B
ACOT71	6.18898e-75	0.912575	0.961	0.601	2	ACOT7
EPS8L11	6.53501e-75	0.883809	0.841	0.278	2	EPS8L1
TSPAN71	2.24252e-74	0.831798	0.983	0.583	2	TSPAN7
SLC17A61	3.65891e-74	0.759054	0.755	0.187	2	SLC17A6
CALM3	5.05386e-74	0.90634	0.974	0.566	2	CALM3
RP11-572P18.1	8.36896e-74	1.06974	1	0.887	2	RP11-572P18.1
VDAC31	1.49873e-73	0.918137	0.987	0.74	2	VDAC3
GDI11	2.19947e-73	0.81809	0.996	0.789	2	GDI1
HSPA8	4.07025e-73	0.752172	1	0.926	2	HSPA8
H3F3AP4	6.55445e-73	0.610064	0.961	0.628	2	H3F3AP4
SMIM181	1.05714e-72	0.929151	0.858	0.273	2	SMIM18
DYNLRB11	1.09818e-72	0.748604	1	0.829	2	DYNLRB1
ALDOC	1.43102e-71	0.540564	0.665	0.164	2	ALDOC
SCN9A1	7.29201e-71	0.89727	0.764	0.204	2	SCN9A
SEC61G1	2.50499e-70	0.794429	0.996	0.858	2	SEC61G
PCSK2	2.98929e-70	0.980467	0.901	0.387	2	PCSK2
FGF131	9.71651e-70	0.947021	0.953	0.504	2	FGF13
CCDC1841	1.08648e-69	0.811972	0.863	0.308	2	CCDC184
RXRG1	4.24714e-69	0.730149	0.867	0.305	2	RXRG
EDIL31	1.0361e-68	0.924164	0.97	0.536	2	EDIL3
PRDX51	2.34385e-68	0.784383	0.991	0.921	2	PRDX5
TSC22D1	2.54715e-68	1.02756	0.991	0.865	2	TSC22D1
ATAT1	2.97431e-68	0.767911	0.983	0.61	2	ATAT1
NAGK1	8.78104e-68	1.00457	0.97	0.665	2	NAGK
RBPMS2	9.54835e-68	0.761652	0.845	0.297	2	RBPMS2
ATP6V1G21	1.17513e-67	0.455793	0.91	0.368	2	ATP6V1G2
PCMT11	5.76827e-67	0.784615	0.987	0.678	2	PCMT1
PRDX21	1.1698e-66	0.872816	0.987	0.739	2	PRDX2
PPIAP22	2.06684e-66	0.44583	0.948	0.561	2	PPIAP22
DSTN1	2.58011e-66	0.651785	0.996	0.879	2	DSTN
DTD11	2.91342e-66	0.783684	0.966	0.568	2	DTD1
SEZ6L1	5.81658e-66	0.680959	0.876	0.322	2	SEZ6L
AKR1C11	1.16717e-65	0.753158	0.858	0.325	2	AKR1C1
IRX3	1.89279e-65	1.06382	0.764	0.258	2	IRX3
DBI1	2.10408e-65	0.857869	0.996	0.848	2	DBI
HSPA12A1	2.92964e-65	0.55823	0.923	0.391	2	HSPA12A
TPPP31	3.68601e-65	0.650503	0.974	0.483	2	TPPP3
NKAIN11	5.62339e-65	0.558298	0.867	0.297	2	NKAIN1
RALYL1	6.30682e-65	0.541262	0.82	0.281	2	RALYL
KIDINS220	1.29785e-64	0.890052	0.996	0.845	2	KIDINS220
FNBP1L1	1.44276e-64	0.914565	0.983	0.742	2	FNBP1L
POU4F21	1.76134e-64	0.266137	0.854	0.313	2	POU4F2
HMGCR1	1.5224e-63	0.944454	0.974	0.601	2	HMGCR
PNMA2	1.59736e-63	0.585067	0.867	0.312	2	PNMA2
ATP5G31	2.55517e-63	0.645326	1	0.879	2	ATP5G3
KIF5A1	3.22695e-63	0.601245	0.914	0.368	2	KIF5A
HMGCS11	6.29362e-63	0.812352	0.944	0.449	2	HMGCS1
ATP5J	1.60647e-62	0.608349	0.996	0.938	2	ATP5J
GNAO11	1.61063e-62	0.481157	0.897	0.354	2	GNAO1
HS3ST5	2.18481e-62	0.616002	0.597	0.106	2	HS3ST5
MYL12B	2.47433e-62	0.744328	1	0.888	2	MYL12B
MVD1	2.5991e-62	0.951214	0.94	0.573	2	MVD
FSD11	3.29448e-62	0.735083	0.863	0.365	2	FSD1
FAM127A1	4.25157e-62	0.752831	0.987	0.773	2	FAM127A
GNG21	9.53595e-62	0.678074	0.901	0.384	2	GNG2
DCDC11	1.35952e-61	0.761416	0.751	0.233	2	DCDC1
VAT11	2.47408e-61	0.773483	0.983	0.654	2	VAT1
PHYHIPL1	3.4417e-61	0.503281	0.923	0.39	2	PHYHIPL
CD2001	5.14117e-61	0.778899	0.923	0.455	2	CD200
AKAP61	5.15488e-61	0.939361	0.927	0.408	2	AKAP6
FABP5P7	5.5596e-61	0.263033	0.876	0.337	2	FABP5P7
PGM2L11	9.08492e-61	0.676546	0.931	0.458	2	PGM2L1
COX6A11	1.91313e-60	0.643676	1	0.892	2	COX6A1
RBPMS1	2.90467e-60	0.667147	0.953	0.487	2	RBPMS
FABP51	3.08461e-60	0.764092	0.97	0.611	2	FABP5
TMOD21	4.91256e-60	0.716513	0.888	0.372	2	TMOD2
PPP1R1C1	6.43494e-60	0.622384	0.708	0.181	2	PPP1R1C
COMTD1	1.32394e-59	0.840941	0.798	0.33	2	COMTD1
CHCHD2	2.16075e-59	0.620255	1	0.944	2	CHCHD2
KLC1	2.44132e-59	0.715898	0.983	0.722	2	KLC1
OPTN1	3.08246e-59	0.743905	0.923	0.505	2	OPTN
OCIAD21	3.42086e-59	0.749826	0.974	0.695	2	OCIAD2
SH3BGRL31	4.74104e-59	0.602877	0.979	0.569	2	SH3BGRL3
PPP2R2B	5.28101e-59	0.82224	0.833	0.318	2	PPP2R2B
CDC42	1.40609e-58	0.703865	1	0.806	2	CDC42
CXCR41	1.85802e-58	0.546393	0.948	0.476	2	CXCR4
CUTA	1.99001e-58	0.600479	1	0.95	2	CUTA
1971-09-01	3.29477e-58	0.694901	0.987	0.882	2	2017-09-07
DYNC1I21	3.96422e-58	0.689063	1	0.86	2	DYNC1I2
NKAIN3	4.17868e-58	0.658714	0.558	0.098	2	NKAIN3
DCTN21	4.24777e-58	0.632155	0.987	0.753	2	DCTN2
EIF1B1	4.29995e-58	0.65578	0.996	0.859	2	EIF1B
ATP6V0B	4.77889e-58	0.616677	1	0.921	2	ATP6V0B
TMEM59L1	4.81352e-58	0.622523	0.824	0.32	2	TMEM59L
OST4	5.56764e-58	0.865941	0.987	0.78	2	OST4
NDUFS5	6.82163e-58	0.591411	1	0.939	2	NDUFS5
FDPS	1.17963e-57	0.320091	0.794	0.272	2	FDPS
RPL30	2.10594e-57	1.05248	0.996	0.882	2	RPL30
PHACTR31	2.10927e-57	0.260541	0.79	0.265	2	PHACTR3
VDAC21	2.1728e-57	0.546658	0.996	0.838	2	VDAC2
TAC11	2.24029e-57	0.593618	0.704	0.191	2	TAC1
ANK21	3.19405e-57	0.616738	0.996	0.662	2	ANK2
ITGB1BP11	3.56798e-57	0.878223	0.94	0.565	2	ITGB1BP1
PLPPR11	5.03502e-57	0.343528	0.824	0.318	2	PLPPR1
HCFC1R11	1.07392e-56	0.732525	0.923	0.494	2	HCFC1R1
GABARAPL21	1.63165e-56	0.660979	0.991	0.892	2	GABARAPL2
SOD1	3.24235e-56	0.504595	1	0.944	2	SOD1
C16orf451	5.24448e-56	0.753813	0.979	0.674	2	C16orf45
IDI11	6.38117e-56	0.859376	0.983	0.681	2	IDI1
TOX21	6.49601e-56	0.621509	0.7	0.2	2	TOX2
IRX21	7.16127e-56	0.718058	0.777	0.256	2	IRX2
TMEM14A	8.89824e-56	0.791564	0.961	0.701	2	TMEM14A
EBP1	2.36497e-55	0.786899	0.944	0.536	2	EBP
KLF71	3.63965e-55	0.717848	0.914	0.424	2	KLF7
ELAVL21	4.12599e-55	0.59103	0.871	0.368	2	ELAVL2
PFN1	4.27058e-55	0.409199	1	0.877	2	PFN1
PRUNE2	4.41165e-55	0.716544	0.828	0.319	2	PRUNE2
ISLR21	4.55382e-55	0.473501	0.807	0.283	2	ISLR2
ATP6V0E2	4.95294e-55	0.347892	0.837	0.357	2	ATP6V0E2
CCNI	1.04792e-54	0.557296	0.996	0.943	2	CCNI
C10orf35	1.10786e-54	0.643806	0.897	0.436	2	C10orf35
COX5B	1.14222e-54	0.63464	1	0.943	2	COX5B
COX7B1	1.50675e-54	0.563051	1	0.909	2	COX7B
ENO21	1.67933e-54	0.366458	0.983	0.807	2	ENO2
FXYD6	2.27125e-54	0.521426	0.996	0.709	2	FXYD6
TMEM97	3.22821e-54	1.04484	0.871	0.456	2	TMEM97
PFDN41	3.56596e-54	0.806314	0.97	0.682	2	PFDN4
CTD-2314G24.21	4.62334e-54	0.388415	0.678	0.18	2	CTD-2314G24.2
SUMO2	7.5126e-54	0.504821	1	0.912	2	SUMO2
SIX3-AS1	1.03509e-53	0.672056	0.841	0.35	2	SIX3-AS1
RABAC11	1.67806e-53	0.637145	0.991	0.793	2	RABAC1
H3F3AP6	1.98834e-53	0.778511	0.991	0.744	2	H3F3AP6
SEMA3E	2.11238e-53	0.547557	0.549	0.104	2	SEMA3E
PHPT11	7.42042e-53	0.728087	0.97	0.711	2	PHPT1
SQLE1	9.24807e-53	0.779571	0.991	0.733	2	SQLE
PGAM1	1.05206e-52	0.533515	0.974	0.636	2	PGAM1
DYNC1LI11	1.05954e-52	0.690163	0.94	0.581	2	DYNC1LI1
AP3S11	1.13368e-52	0.413742	0.936	0.499	2	AP3S1
TMSB4XP41	2.26353e-52	0.470542	0.974	0.659	2	TMSB4XP4
CNR11	3.05228e-52	0.557085	0.682	0.19	2	CNR1
FEZ11	3.23392e-52	0.491572	0.906	0.435	2	FEZ1
DPYSL51	3.78393e-52	0.489415	0.944	0.485	2	DPYSL5
PRMT2	6.75171e-52	0.844839	0.983	0.761	2	PRMT2
CTNNA21	1.35803e-51	0.711102	0.798	0.318	2	CTNNA2
BNIP3L1	2.65416e-51	0.49092	0.987	0.818	2	BNIP3L
COX5A1	2.8283e-51	0.595214	1	0.918	2	COX5A
ZC2HC1A1	4.05318e-51	0.637448	0.966	0.605	2	ZC2HC1A
EPHA6	4.0782e-51	0.379859	0.464	0.065	2	EPHA6
ADD21	6.06006e-51	0.53306	0.961	0.54	2	ADD2
CEND11	6.44313e-51	0.568724	0.876	0.396	2	CEND1
CPNE91	7.07579e-51	0.572805	0.674	0.198	2	CPNE9
RAB3B1	8.87465e-51	0.679004	0.871	0.41	2	RAB3B
DPYSL41	1.06244e-50	0.576442	0.974	0.597	2	DPYSL4
C3orf141	1.19291e-50	0.559011	0.876	0.402	2	C3orf14
FKBP31	1.23109e-50	0.54908	0.948	0.504	2	FKBP3
LRFN51	1.28411e-50	0.496154	0.734	0.243	2	LRFN5
EDF1	1.31542e-50	0.38687	1	0.95	2	EDF1
TMSB15A	1.45766e-50	0.487237	0.991	0.736	2	TMSB15A
IRX6	3.0459e-50	0.555057	0.674	0.194	2	IRX6
ATL1	3.0702e-50	0.397755	0.652	0.183	2	ATL1
MAP41	3.36446e-50	0.431911	1	0.716	2	MAP4
CORO2A	4.10266e-50	0.386835	0.631	0.166	2	CORO2A
COX6B1	6.24056e-50	0.442779	1	0.95	2	COX6B1
RUNDC3B1	1.23322e-49	0.313844	0.67	0.201	2	RUNDC3B
SCN3A1	1.63451e-49	0.272826	0.927	0.456	2	SCN3A
DDT	2.82175e-49	0.314496	0.682	0.216	2	DDT
HDAC2	5.00152e-49	0.430833	0.987	0.872	2	HDAC2
TMEM35	1.28986e-48	0.42249	0.678	0.207	2	TMEM35
SIX3	1.36956e-48	0.432489	0.996	0.9	2	SIX3
CHGB1	1.65289e-48	0.501191	0.876	0.421	2	CHGB
WDR471	1.97935e-48	0.505415	0.76	0.266	2	WDR47
RBX11	2.84671e-48	0.692165	0.996	0.913	2	RBX1
ACSL41	3.3808e-48	0.721495	0.803	0.345	2	ACSL4
RPSAP15	4.74569e-48	0.444033	0.67	0.228	2	RPSAP15
CALB21	1.02875e-47	1.03316	0.828	0.411	2	CALB2
FABP3	1.13607e-47	1.07607	0.73	0.327	2	FABP3
DYNLL1	1.28183e-47	0.455264	1	0.949	2	DYNLL1
SLIRP1	1.44527e-47	0.447714	0.996	0.892	2	SLIRP
STX71	1.5286e-47	0.550726	0.957	0.578	2	STX7
STX1A	2.69862e-47	0.335532	0.781	0.315	2	STX1A
RNF5	3.06928e-47	0.660784	0.961	0.677	2	RNF5
SRI1	4.13386e-47	0.583852	0.979	0.715	2	SRI
XPR11	6.10049e-47	0.723662	0.944	0.569	2	XPR1
SEZ6L21	6.42126e-47	0.457078	0.97	0.594	2	SEZ6L2
TMEFF21	7.59573e-47	0.635816	0.803	0.335	2	TMEFF2
NTRK11	1.17581e-46	0.413239	0.657	0.19	2	NTRK1
RAN	1.23273e-46	0.474452	0.996	0.899	2	RAN
KLHL1	1.45526e-46	0.487664	0.541	0.115	2	KLHL1
CPNE41	1.48983e-46	0.532838	0.674	0.21	2	CPNE4
MSMO1	1.77506e-46	0.714152	0.966	0.672	2	MSMO1
YWHAB	5.05385e-46	0.429002	0.983	0.883	2	YWHAB
VPS281	5.26208e-46	0.497901	0.991	0.859	2	VPS28
CCT5	5.84428e-46	0.308349	0.79	0.306	2	CCT5
ADCY11	6.41251e-46	0.565775	0.88	0.419	2	ADCY1
FRMD31	1.08276e-45	0.311715	0.635	0.195	2	FRMD3
MARCKSL1	1.15413e-45	0.297191	1	0.904	2	MARCKSL1
MORF4L1	1.61399e-45	0.456287	0.991	0.906	2	MORF4L1
PKIA1	1.97362e-45	0.613603	0.944	0.572	2	PKIA
FIBP1	2.4306e-45	0.703058	0.948	0.674	2	FIBP
ACHE	2.46276e-45	0.465656	0.665	0.214	2	ACHE
EIF4A2	2.75903e-45	0.564051	0.991	0.879	2	EIF4A2
SYT51	6.29659e-45	0.448002	0.721	0.251	2	SYT5
ROBO21	7.47876e-45	0.502702	0.906	0.473	2	ROBO2
MFSD10	8.55916e-45	0.451598	0.953	0.564	2	MFSD10
BRK1	1.13835e-44	0.659631	0.983	0.809	2	BRK1
PBX3	1.23299e-44	0.522761	0.884	0.445	2	PBX3
SRPX	1.25754e-44	0.625713	0.614	0.185	2	SRPX
CRNDE	2.04923e-44	0.512259	0.863	0.404	2	CRNDE
CCT81	6.01734e-44	0.492052	0.991	0.771	2	CCT8
SLC2A6	7.53285e-44	0.399953	0.609	0.173	2	SLC2A6
ARL6IP51	1.01922e-43	0.552739	0.983	0.725	2	ARL6IP5
DCTN31	1.03304e-43	0.552113	0.983	0.757	2	DCTN3
ARPC3	1.11508e-43	0.425391	0.987	0.785	2	ARPC3
CYCS1	1.13603e-43	0.687386	0.987	0.782	2	CYCS
BLOC1S2	1.21659e-43	0.502408	0.841	0.417	2	BLOC1S2
DYNC1LI21	1.56671e-43	0.551951	0.901	0.507	2	DYNC1LI2
DHRS71	2.07276e-43	0.357467	0.76	0.3	2	DHRS7
STMN41	3.11748e-43	0.526972	0.914	0.495	2	STMN4
C5orf38	3.39021e-43	0.269062	0.373	0.045	2	C5orf38
APBB21	3.47407e-43	0.338672	0.858	0.412	2	APBB2
GPI1	4.75663e-43	0.582998	0.983	0.766	2	GPI
RAB101	5.20827e-43	0.588547	0.927	0.54	2	RAB10
ADGRG11	5.32444e-43	0.328779	0.811	0.351	2	ADGRG1
NDUFA1	6.06948e-43	0.531781	1	0.917	2	NDUFA1
GDAP11	6.9702e-43	0.324	0.876	0.447	2	GDAP1
PDE6D1	8.70473e-43	0.48378	0.85	0.409	2	PDE6D
[truncated: 20,556 more rows]
