# Supplementary material for: Dissecting the transcriptome landscape of the human fetal neural retina and retinal pigment epithelium by single-cell RNA-seq analysis
Source: PLoS Biol. 2019 Jul 3;17(7):e3000365. doi: 10.1371/journal.pbio.3000365 (PMC6634428; doi:10.1371/journal.pbio.3000365)
Supplement: S3 Table — GO, gene ontology. (XLSX) [file pbio.3000365.s013.xlsx]

## Sheet: GO analysis of each cluster
Cluster 3 （RPC）
Category	Term	Count	%	PValue	Genes	List Total	Pop Hits	Pop Total	Fold Enrichment	Bonferroni	Benjamini	FDR
GOTERM_BP_DIRECT	GO:0051301~cell division	25	0.156143	1.84191e-20	CKS1B, CDK1, RAN, NUF2, CENPF, BIRC5, CDC20, PTTG1, UBE2C, MCM5, SMC4, CCNB1, SPC25, KIF2C, CCND1, FAM64A, MAD2L1, CCNB2, CDCA7, FIGN, ZWINT, CKS2, FBXO5, MIS18BP1, HELLS	90	350	16792	13.327	1.46431e-17	1.46431e-17	2.825e-17
GOTERM_BP_DIRECT	GO:0007067~mitotic nuclear division	16	0.0999313	3.27958e-12	CDK1, RAN, NUF2, CENPF, BIRC5, CDC20, PTTG1, AURKB, KIF2C, SPC25, FAM64A, CCNB2, FIGN, FBXO5, MIS18BP1, HELLS	90	248	16792	12.0373	2.60728e-09	1.30364e-09	5.03005e-09
GOTERM_BP_DIRECT	GO:0000082~G1/S transition of mitotic cell cycle	12	0.0749485	5.89976e-12	CDK1, TYMS, CCND1, MCM7, RRM2, PCNA, FBXO5, ORC6, RANBP1, MCM2, MCM4, MCM5	90	102	16792	21.9503	4.69028e-09	1.56343e-09	9.04864e-09
GOTERM_BP_DIRECT	GO:0007062~sister chromatid cohesion	12	0.0749485	6.57701e-12	KIF2C, SPC25, CENPM, MAD2L1, ZWINT, NUF2, CENPF, BIRC5, CDC20, CENPU, AURKB, CENPK	90	103	16792	21.7372	5.22868e-09	1.30717e-09	1.00873e-08
GOTERM_BP_DIRECT	GO:0006260~DNA replication	12	0.0749485	5.70522e-10	CDK1, GINS2, MCM7, DTL, NASP, RRM2, PCNA, KIAA0101, ORC6, MCM2, MCM4, MCM5	90	155	16792	14.4447	4.53565e-07	9.07131e-08	8.75033e-07
GOTERM_BP_DIRECT	GO:0008283~cell proliferation	14	0.0874399	6.38915e-08	CKS1B, CDK1, CCKBR, NASP, CENPF, AURKB, ZFP36L1, TYMS, KIF2C, UHRF1, MCM7, CKS2, PCNA, LRP2	90	366	16792	7.13685	5.07925e-05	8.46559e-06	9.79929e-05
GOTERM_BP_DIRECT	GO:0006268~DNA unwinding involved in DNA replication	5	0.0312285	1.51106e-07	MCM7, MCM2, HMGA1, MCM4, TOP2A	90	10	16792	93.2889	0.000120122	1.71612e-05	0.000231757
GOTERM_BP_DIRECT	GO:0006270~DNA replication initiation	6	0.0374742	6.71599e-07	MCM7, SLF1, ORC6, MCM2, MCM4, MCM5	90	32	16792	34.9833	0.000533779	6.67379e-05	0.00103005
GOTERM_BP_DIRECT	GO:0031145~anaphase-promoting complex-dependent catabolic process	7	0.0437199	3.80965e-06	CCNB1, CDK1, MAD2L1, CDC20, PTTG1, AURKB, UBE2C	90	79	16792	16.5322	0.00302409	0.000336463	0.00584284
GOTERM_BP_DIRECT	GO:0000083~regulation of transcription involved in G1/S transition of mitotic cell cycle	5	0.0312285	6.04463e-06	CDK1, TYMS, RRM2, PCNA, FBXO5	90	23	16792	40.5604	0.00479397	0.000480434	0.00927049
Cluster 10 (RPC & müller glia)
Category	Term	Count	%	PValue	Genes	List Total	Pop Hits	Pop Total	Fold Enrichment	Bonferroni	Benjamini	FDR
GOTERM_BP_DIRECT	GO:0007601~visual perception	9	0.0590087	1.22728e-05	CRYGD, RAX, CRYAA, COL2A1, RORB, VSX2, COL11A1, SIX6, NR2E1	91	201	16792	8.26242	0.0119433	0.0119433	0.0193365
GOTERM_BP_DIRECT	GO:0007219~Notch signaling pathway	7	0.0458956	3.52838e-05	DTX4, HES1, S1PR3, ASCL1, NOTCH1, HES5, SOX9	91	115	16792	11.2321	0.0339536	0.0171234	0.0555821
GOTERM_BP_DIRECT	GO:0048469~cell maturation	5	0.0327826	3.98631e-05	HES1, ASCL1, PLP1, HES5, FZD5	91	36	16792	25.6288	0.038275	0.0129247	0.0627937
GOTERM_BP_DIRECT	GO:2000974~negative regulation of pro-B cell differentiation	3	0.0196696	8.49287e-05	HES1, NOTCH1, HES5	91	3	16792	184.527	0.0797858	0.0205726	0.133738
GOTERM_BP_DIRECT	GO:0097150~neuronal stem cell population maintenance	4	0.0262261	0.000184651	HES1, NOTCH1, HES5, SOX2	91	21	16792	35.1481	0.165389	0.0355121	0.290558
GOTERM_BP_DIRECT	GO:0030198~extracellular matrix organization	7	0.0458956	0.000646766	ITGB8, COL2A1, SOX9, COL11A1, NR2E1, SPP1, KDR	91	196	16792	6.59027	0.46921	0.100184	1.01426
GOTERM_BP_DIRECT	GO:0071364~cellular response to epidermal growth factor stimulus	4	0.0262261	0.000723075	ZFP36L1, MCM7, ID1, SOX9	91	33	16792	22.367	0.507444	0.0962151	1.13329
GOTERM_BP_DIRECT	GO:0045747~positive regulation of Notch signaling pathway	4	0.0262261	0.000723075	HES1, ASCL1, NOTCH1, HES5	91	33	16792	22.367	0.507444	0.0962151	1.13329
GOTERM_BP_DIRECT	GO:0001503~ossification	5	0.0327826	0.000894484	CHRDL1, GPM6B, SOX9, COL11A1, SPP1	91	80	16792	11.533	0.583593	0.103728	1.40017
GOTERM_BP_DIRECT	GO:2000737~negative regulation of stem cell differentiation	3	0.0196696	0.000997993	HES1, NOTCH1, HES5	91	9	16792	61.5092	0.623758	0.102923	1.56101
Cluster 2 (RGC)
Category	Term	Count	%	PValue	Genes	List Total	Pop Hits	Pop Total	Fold Enrichment	Bonferroni	Benjamini	FDR
GOTERM_BP_DIRECT	GO:0007399~nervous system development	10	0.0662647	2.3112e-05	PCSK2, TBCB, CRMP1, PAFAH1B3, FGF13, L1CAM, DPYSL2, NRN1, DCX, OLFM1	91	287	16792	6.42953	0.0161621	0.0161621	0.0348818
GOTERM_BP_DIRECT	GO:0008299~isoprenoid biosynthetic process	4	0.0265059	5.19283e-05	MVD, HMGCR, IDI1, FDFT1	91	14	16792	52.7221	0.0359483	0.0181387	0.078357
GOTERM_BP_DIRECT	GO:0021762~substantia nigra development	5	0.0331323	0.000135965	INA, LDHA, UCHL1, YWHAQ, CALM3	91	49	16792	18.8293	0.0914103	0.0314487	0.205042
GOTERM_BP_DIRECT	GO:0006695~cholesterol biosynthetic process	4	0.0265059	0.0010966	MVD, HMGCR, IDI1, FDFT1	91	38	16792	19.4239	0.538618	0.175833	1.64259
GOTERM_BP_DIRECT	GO:0010977~negative regulation of neuron projection development	4	0.0265059	0.00168216	CRMP1, STMN2, DPYSL3, RIT2	91	44	16792	16.7752	0.694841	0.211312	2.50934
GOTERM_BP_DIRECT	GO:0043388~positive regulation of DNA binding	3	0.0198794	0.00980885	TXN, CALM3, ISL1	91	28	16792	19.7708	0.999041	0.685958	13.8255
GOTERM_BP_DIRECT	GO:0010976~positive regulation of neuron projection development	4	0.0265059	0.0121353	STMN2, DPYSL3, RIT2, KIDINS220	91	89	16792	8.29337	0.999817	0.707613	16.8316
GOTERM_BP_DIRECT	GO:0006096~glycolytic process	3	0.0198794	0.0142584	LDHA, PGK1, GAPDH	91	34	16792	16.2818	0.99996	0.717921	19.4893
GOTERM_BP_DIRECT	GO:0048813~dendrite morphogenesis	3	0.0198794	0.0167526	ELAVL4, KIDINS220, DCX	91	37	16792	14.9617	0.999993	0.733773	22.5101
GOTERM_BP_DIRECT	GO:0001764~neuron migration	4	0.0265059	0.0188466	TUBB2B, MAPT, FGF13, DCX	91	105	16792	7.02962	0.999999	0.738512	24.9642
Cluster 5 (RGC)
Category	Term	Count	%	PValue	Genes	List Total	Pop Hits	Pop Total	Fold Enrichment	Bonferroni	Benjamini	FDR
GOTERM_BP_DIRECT	GO:0031290~retinal ganglion cell axon guidance	4	0.0266916	9.87523e-05	POU4F2, ISL1, SLIT1, SLIT2	76	17	13824	42.7988	0.0368323	0.0368323	0.136625
GOTERM_BP_DIRECT	GO:0050770~regulation of axonogenesis	3	0.0200187	0.00517999	SLIT1, SLIT2, CACNA1A	76	20	13824	27.2842	0.861032	0.627216	6.93739
GOTERM_BP_DIRECT	GO:0045746~negative regulation of Notch signaling pathway	3	0.0200187	0.00625383	DLX2, DLX1, HEY1	76	22	13824	24.8038	0.907811	0.548256	8.31848
GOTERM_BP_DIRECT	GO:0048813~dendrite morphogenesis	3	0.0200187	0.0100211	KLF7, ELAVL4, CACNA1A	76	28	13824	19.4887	0.97823	0.615883	13.0147
GOTERM_BP_DIRECT	GO:0021893~cerebral cortex GABAergic interneuron fate commitment	2	0.0133458	0.0108217	DLX2, DLX1	76	2	13824	181.895	0.983992	0.562609	13.9835
GOTERM_BP_DIRECT	GO:0007411~axon guidance	4	0.0266916	0.0121041	KLF7, CNTN2, DPYSL5, POU4F2	76	88	13824	8.26794	0.990222	0.537576	15.5146
GOTERM_BP_DIRECT	GO:0021544~subpallium development	2	0.0133458	0.0161891	DLX2, DLX1	76	3	13824	121.263	0.997975	0.587709	20.2245
GOTERM_BP_DIRECT	GO:0021882~regulation of transcription from RNA polymerase II promoter involved in forebrain neuron fate commitment	2	0.0133458	0.0161891	DLX2, DLX1	76	3	13824	121.263	0.997975	0.587709	20.2245
GOTERM_BP_DIRECT	GO:0000226~microtubule cytoskeleton organization	3	0.0200187	0.0312046	MAP1A, MAP1B, CNTN2	76	51	13824	10.6997	0.999994	0.778168	35.524
GOTERM_BP_DIRECT	GO:1990090~cellular response to nerve growth factor stimulus	2	0.0133458	0.0425981	CALCB, STMN2	76	8	13824	45.4737	1	0.840867	45.2642
Cluster 8 (RGC)
Category	Term	Count	%	PValue	Genes	List Total	Pop Hits	Pop Total	Fold Enrichment	Bonferroni	Benjamini	FDR
GOTERM_BP_DIRECT	GO:0007399~nervous system development	11	0.0767192	2.04976e-06	RBFOX2, MYT1L, CRMP1, MAP1B, PAFAH1B3, DPYSL5, DPYSL2, ELAVL3, NRN1, DCX, OLFM1	87	287	16792	7.39765	0.00112059	0.00112059	0.00298896
GOTERM_BP_DIRECT	GO:0000226~microtubule cytoskeleton organization	6	0.0418468	3.12757e-05	CRMP1, MAPT, MAP1B, CNTN2, MAP7D2, NEFL	87	71	16792	16.3108	0.0169626	0.00851757	0.0455973
GOTERM_BP_DIRECT	GO:0007411~axon guidance	7	0.0488213	0.000165094	KLF7, CRMP1, KIF5C, CNTN2, DPYSL5, MEG3, DPYSL2	87	159	16792	8.49736	0.0863558	0.029656	0.240475
GOTERM_BP_DIRECT	GO:0007628~adult walking behavior	4	0.0278979	0.000525593	MAPT, UCHL1, CNTN2, CEND1	87	31	16792	24.9047	0.249919	0.0693702	0.763702
GOTERM_BP_DIRECT	GO:0007018~microtubule-based movement	5	0.0348724	0.000790257	KIF3A, KLC1, KIFAP3, KIF5C, DYNC1I2	87	81	16792	11.9143	0.351077	0.0828537	1.14621
GOTERM_BP_DIRECT	GO:0048813~dendrite morphogenesis	4	0.0278979	0.000888631	RBFOX2, KLF7, ELAVL4, DCX	87	37	16792	20.8661	0.385101	0.077852	1.28803
GOTERM_BP_DIRECT	GO:0061564~axon development	3	0.0209234	0.00113595	NEFL, NEFM, GAP43	87	10	16792	57.9034	0.462978	0.0849867	1.64375
GOTERM_BP_DIRECT	GO:0021762~substantia nigra development	4	0.0278979	0.00201596	INA, YWHAH, UCHL1, BASP1	87	49	16792	15.756	0.668406	0.128884	2.89982
GOTERM_BP_DIRECT	GO:0001764~neuron migration	5	0.0348724	0.00206901	TUBB2B, NAV1, MAPT, CNTN2, DCX	87	105	16792	9.19102	0.67791	0.11828	2.97506
GOTERM_BP_DIRECT	GO:0048675~axon extension	3	0.0209234	0.00665048	MAPT, MAP1B, DCX	87	24	16792	24.1264	0.974008	0.305801	9.27188
Cluster 12 (RGC)
Category	Term	Count	%	PValue	Genes	List Total	Pop Hits	Pop Total	Fold Enrichment	Bonferroni	Benjamini	FDR
GOTERM_BP_DIRECT	GO:0007399~nervous system development	9	0.0750188	4.13327e-05	TBCB, CRMP1, MAP1B, BEX1, PAFAH1B3, L1CAM, DPYSL2, NRN1, OLFM1	76	287	16792	6.92866	0.0259859	0.0259859	0.0615274
GOTERM_BP_DIRECT	GO:0061564~axon development	3	0.0250063	0.000865471	NEFL, NEFM, GAP43	76	10	16792	66.2842	0.42394	0.241014	1.28098
GOTERM_BP_DIRECT	GO:0021762~substantia nigra development	4	0.0333417	0.00136037	INA, UCHL1, YWHAQ, ATP5J	76	49	16792	18.0365	0.579852	0.251025	2.00659
GOTERM_BP_DIRECT	GO:0007411~axon guidance	5	0.0416771	0.00558677	CRMP1, MEG3, POU4F2, L1CAM, DPYSL2	76	159	16792	6.94803	0.971809	0.590242	8.00364
GOTERM_BP_DIRECT	GO:0007420~brain development	5	0.0416771	0.0103389	SYT4, NDRG4, EOMES, PAFAH1B3, DPYSL2	76	190	16792	5.8144	0.998667	0.73394	14.337
GOTERM_BP_DIRECT	GO:0033693~neurofilament bundle assembly	2	0.0166708	0.0133403	NEFL, NEFM	76	3	16792	147.298	0.999807	0.75969	18.1249
GOTERM_BP_DIRECT	GO:0010977~negative regulation of neuron projection development	3	0.0250063	0.0164971	CRMP1, STMN2, DPYSL3	76	44	16792	15.0646	0.999975	0.779919	21.9401
GOTERM_BP_DIRECT	GO:0071395~cellular response to jasmonic acid stimulus	2	0.0166708	0.0177479	AKR1C2, AKR1C1	76	4	16792	110.474	0.999989	0.7597	23.4053
GOTERM_BP_DIRECT	GO:0030091~protein repair	2	0.0166708	0.0265049	TXN, PCMT1	76	6	16792	73.6491	1	0.850621	32.9671
GOTERM_BP_DIRECT	GO:0019896~axonal transport of mitochondrion	2	0.0166708	0.0265049	UCHL1, NEFL	76	6	16792	73.6491	1	0.850621	32.9671
Cluster 13 (HC)
Category	Term	Count	%	PValue	Genes	List Total	Pop Hits	Pop Total	Fold Enrichment	Bonferroni	Benjamini	FDR
GOTERM_BP_DIRECT	GO:0031175~neuron projection development	6	0.0436173	4.05667e-05	ATCAY, STMN2, MAPT, STMN4, GALR2, CD24	75	72	13824	15.36	0.0208345	0.0208345	0.058708
GOTERM_BP_DIRECT	GO:0010842~retina layer formation	4	0.0290782	5.13758e-05	LHX1, PTF1A, TFAP2B, TFAP2A	75	14	13824	52.6629	0.0263124	0.0132439	0.0743454
GOTERM_BP_DIRECT	GO:0043524~negative regulation of neuron apoptotic process	6	0.0436173	0.000112148	DLX1, NES, DRAXIN, NTRK1, TFAP2B, FAIM2	75	89	13824	12.4261	0.0565465	0.0192157	0.162222
GOTERM_BP_DIRECT	GO:0045595~regulation of cell differentiation	4	0.0290782	0.000182729	HES5, APC2, TFAP2B, TFAP2A	75	21	13824	35.1086	0.090486	0.0234323	0.264191
GOTERM_BP_DIRECT	GO:0048715~negative regulation of oligodendrocyte differentiation	3	0.0218087	0.000775212	DLX2, DLX1, HES5	75	8	13824	69.12	0.331348	0.0773434	1.11635
GOTERM_BP_DIRECT	GO:0000122~negative regulation of transcription from RNA polymerase II promoter	9	0.065426	0.00177301	PRDM13, DLX2, DLX1, HES5, BCL11A, TFAP2B, TFAP2A, CXXC5, PROX1	75	420	13824	3.94971	0.601882	0.1423	2.53615
GOTERM_BP_DIRECT	GO:0048856~anatomical structure development	3	0.0218087	0.00212239	TFAP2B, TFAP2A, TFAP2C	75	13	13824	42.5354	0.668024	0.145747	3.02881
GOTERM_BP_DIRECT	GO:0001822~kidney development	4	0.0290782	0.00240942	LHX1, TFAP2B, TFAP2A, PROX1	75	50	13824	14.7456	0.714067	0.144868	3.43179
GOTERM_BP_DIRECT	GO:0045773~positive regulation of axon extension	3	0.0218087	0.00323148	MAPT, MAP1B, ISLR2	75	16	13824	34.56	0.813599	0.170266	4.57736
GOTERM_BP_DIRECT	GO:0021549~cerebellum development	3	0.0218087	0.00364969	LHX1, PTF1A, FAIM2	75	17	13824	32.5271	0.85008	0.172847	5.15529
Cluster 4 (HC & AC)
Category	Term	Count	%	PValue	Genes	List Total	Pop Hits	Pop Total	Fold Enrichment	Bonferroni	Benjamini	FDR
GOTERM_BP_DIRECT	GO:0045892~negative regulation of transcription, DNA-templated	10	0.0682547	0.000657131	EPC1, YY1AP1, CTBP2, CREBZF, JARID2, RUNX1T1, TFAP2B, TFAP2A, RORB, PROX1	82	499	16792	4.10382	0.287654	0.287654	0.946293
GOTERM_BP_DIRECT	GO:0006006~glucose metabolic process	4	0.0273019	0.00414875	AIMP1, ONECUT1, TFAP2B, PDHB	82	67	16792	12.2257	0.882957	0.657884	5.83609
GOTERM_BP_DIRECT	GO:0010842~retina layer formation	3	0.0204764	0.00498667	PTF1A, TFAP2B, TFAP2A	82	22	16792	27.9246	0.924192	0.576776	6.97561
GOTERM_BP_DIRECT	GO:0001889~liver development	4	0.0273019	0.00548023	ONECUT1, JARID2, ONECUT2, PROX1	82	74	16792	11.0692	0.941315	0.507812	7.64082
GOTERM_BP_DIRECT	GO:0051491~positive regulation of filopodium assembly	3	0.0204764	0.00692892	GPM6A, ZMYND8, MIEN1	82	26	16792	23.6285	0.97234	0.512055	9.56782
GOTERM_BP_DIRECT	GO:0000122~negative regulation of transcription from RNA polymerase II promoter	10	0.0682547	0.00773021	PRDM13, EPC1, CTBP2, JARID2, TFAP2B, PAX6, TFAP2A, PROX1, TAGLN3, VPS72	82	720	16792	2.84417	0.981763	0.486949	10.6175
GOTERM_BP_DIRECT	GO:0006366~transcription from RNA polymerase II promoter	8	0.0546038	0.0118486	FUBP1, ONECUT1, PTF1A, ONECUT2, TFAP2B, PAX6, TFAP2A, MEIS1	82	513	16792	3.19346	0.997867	0.584647	15.8361
GOTERM_BP_DIRECT	GO:0045893~positive regulation of transcription, DNA-templated	8	0.0546038	0.0120851	EPC1, GPBP1L1, TFAP2B, PAX6, TFAP2A, RORB, PROX1, CALCOCO1	82	515	16792	3.18106	0.998115	0.543532	16.127
GOTERM_BP_DIRECT	GO:0043525~positive regulation of neuron apoptotic process	3	0.0204764	0.0182615	GRIK2, TFAP2B, TFAP2A	82	43	16792	14.287	0.999926	0.65239	23.4005
GOTERM_BP_DIRECT	GO:0045944~positive regulation of transcription from RNA polymerase II promoter	11	0.0750802	0.0192714	EPC1, CTBP2, ONECUT1, PTF1A, ONECUT2, TFAP2B, PAX6, TFAP2A, PROX1, MEIS1, CALCOCO1	82	981	16792	2.29621	0.999956	0.633631	24.5324
Cluster 6 (AC)
Category	Term	Count	%	PValue	Genes	List Total	Pop Hits	Pop Total	Fold Enrichment	Bonferroni	Benjamini	FDR
GOTERM_BP_DIRECT	GO:0007269~neurotransmitter secretion	10	0.067981	4.98219e-12	SLC32A1, PPFIA2, SYT1, GAD2, NRXN2, NRXN3, VAMP2, NRXN1, GAD1, RIMS1	89	51	16792	36.9949	3.00927e-09	3.00927e-09	7.36508e-09
GOTERM_BP_DIRECT	GO:0007268~chemical synaptic transmission	13	0.0883753	4.34455e-09	SYT1, PTPRD, GAD2, SNCB, GRIA2, NRXN2, CPNE6, GRIN1, GRIA4, NRXN1, GAD1, NOVA1, DLG2	89	240	16792	10.2199	2.62411e-06	1.31205e-06	6.42241e-06
GOTERM_BP_DIRECT	GO:0007399~nervous system development	9	0.0611829	0.000130049	RBFOX1, RBFOX2, MYT1L, SRRM4, CPNE6, BEX1, GAS7, PLPPR1, DLG2	89	287	16792	5.91661	0.0755486	0.0258451	0.192075
GOTERM_BP_DIRECT	GO:0007416~synapse assembly	5	0.0339905	0.000292593	NRXN2, GPM6A, NRXN3, NRXN1, PCLO	89	61	16792	15.4651	0.162012	0.0432259	0.431659
GOTERM_BP_DIRECT	GO:0030534~adult behavior	4	0.0271924	0.000331383	GABRG2, NRXN2, NRXN3, NRXN1	89	26	16792	29.0268	0.181424	0.0392468	0.488756
GOTERM_BP_DIRECT	GO:0014047~glutamate secretion	4	0.0271924	0.000414393	PPFIA2, SYT1, VAMP2, RIMS1	89	28	16792	26.9535	0.221468	0.0408658	0.610838
GOTERM_BP_DIRECT	GO:0000381~regulation of alternative mRNA splicing, via spliceosome	4	0.0271924	0.00102751	RBFOX1, RBFOX2, SRRM4, CELF4	89	38	16792	19.8604	0.462558	0.0848846	1.50823
GOTERM_BP_DIRECT	GO:0007411~axon guidance	6	0.0407886	0.00148798	NRP1, NRXN3, ANK3, KIF5C, PAX6, NRXN1	89	159	16792	7.11978	0.59319	0.106337	2.17722
GOTERM_BP_DIRECT	GO:0050885~neuromuscular process controlling balance	4	0.0271924	0.00179396	RBFOX1, RBFOX2, JPH4, NRXN1	89	46	16792	16.4064	0.661937	0.113525	2.61941
GOTERM_BP_DIRECT	GO:0035176~social behavior	4	0.0271924	0.00202867	NRXN2, NRXN3, GRIN1, NRXN1	89	48	16792	15.7228	0.706701	0.115432	2.95735
Cluster 9 (PC)
Category	Term	Count	%	PValue	Genes	List Total	Pop Hits	Pop Total	Fold Enrichment	Bonferroni	Benjamini	FDR
GOTERM_BP_DIRECT	GO:0007601~visual perception	12	0.0755858	3.86301e-12	RP1, UNC119, AIPL1, RBP3, IMPG2, PDC, RCVRN, RPGRIP1, CNGB1, PRPH2, CRX, ROM1	72	92	12321	22.3207	1.09323e-09	1.09323e-09	5.11622e-09
GOTERM_BP_DIRECT	GO:0045494~photoreceptor cell maintenance	6	0.0377929	4.88314e-07	PROM1, RP1, TULP1, MAK, CDHR1, ADGRV1	72	28	12321	36.6696	0.000138183	6.90941e-05	0.000646726
GOTERM_BP_DIRECT	GO:0042462~eye photoreceptor cell development	4	0.0251953	1.50261e-05	GNAT1, TULP1, RPGRIP1, PRDM1	72	9	12321	76.0556	0.0042434	0.00141647	0.0198989
GOTERM_BP_DIRECT	GO:0050896~response to stimulus	4	0.0251953	5.03197e-05	UNC119, PDC, RCVRN, CRX	72	13	12321	52.6538	0.0141399	0.00355388	0.0666234
GOTERM_BP_DIRECT	GO:0060041~retina development in camera-type eye	5	0.0314941	5.79156e-05	GNAT1, RP1, TULP1, RPGRIP1, PRPH2	72	37	12321	23.125	0.016257	0.00327275	0.0766768
GOTERM_BP_DIRECT	GO:0050908~detection of light stimulus involved in visual perception	3	0.0188964	0.00327506	GNAT1, TULP1, RPGRIP1	72	15	12321	34.225	0.6048	0.143351	4.25162
GOTERM_BP_DIRECT	GO:0060219~camera-type eye photoreceptor cell differentiation	2	0.0125976	0.0228544	PROM1, ROM1	72	4	12321	85.5625	0.99856	0.607293	26.3759
GOTERM_BP_DIRECT	GO:0030644~cellular chloride ion homeostasis	2	0.0125976	0.0228544	CKB	72	4	12321	85.5625	0.99856	0.607293	26.3759
GOTERM_BP_DIRECT	GO:0007603~phototransduction, visible light	2	0.0125976	0.028487	GNAT1, AIPL1	72	5	12321	68.45	0.999719	0.640255	31.8025
GOTERM_BP_DIRECT	GO:0046548~retinal rod cell development	2	0.0125976	0.0506993	RP1, NRL	72	9	12321	38.0278	1	0.805251	49.7965
Cluster 16 (PC & BC)
Category	Term	Count	%	PValue	Genes	List Total	Pop Hits	Pop Total	Fold Enrichment	Bonferroni	Benjamini	FDR
GOTERM_BP_DIRECT	GO:0007601~visual perception	15	0.108633	1.62958e-17	RP1, UNC119, AIPL1, RCVRN, CNGB1, VSX1, PDE6G, CNGA1, GPR179, SAG, CRX, IMPG2, PDC, RHO, ROM1	64	92	12321	31.3884	4.43247e-15	4.43247e-15	2.14505e-14
GOTERM_BP_DIRECT	GO:0050896~response to stimulus	6	0.0434531	3.70772e-09	UNC119, PDC, RCVRN, PDE6G, CNGA1, CRX	64	13	12321	88.8534	1.0085e-06	5.0425e-07	4.88055e-06
GOTERM_BP_DIRECT	GO:0060041~retina development in camera-type eye	5	0.0362109	3.61192e-05	GNAT1, RP1, GRM6, RD3, RHO	64	37	12321	26.0156	0.0097765	0.00326951	0.047534
GOTERM_BP_DIRECT	GO:0050908~detection of light stimulus involved in visual perception	4	0.0289687	5.54864e-05	GNAT1, GRM6, CACNA1F, RGS9BP	64	15	12321	51.3375	0.0149794	0.00376607	0.0730133
GOTERM_BP_DIRECT	GO:0007623~circadian rhythm	4	0.0289687	0.000517088	DBP, AANAT, PROX1, CRX	64	31	12321	24.8407	0.131236	0.0277447	0.678517
GOTERM_BP_DIRECT	GO:0007420~brain development	4	0.0289687	0.00764429	NNAT, DSCAML1, CKB	64	79	12321	9.74763	0.87597	0.293811	9.6076
GOTERM_BP_DIRECT	GO:0045494~photoreceptor cell maintenance	3	0.0217265	0.00892888	RP1, CDHR1, RHO	64	28	12321	20.6267	0.912801	0.29426	11.1358
GOTERM_BP_DIRECT	GO:0007613~memory	3	0.0217265	0.014497	ABCA7, JPH3, NETO1	64	36	12321	16.043	0.981165	0.391347	17.4878
GOTERM_BP_DIRECT	GO:0009416~response to light stimulus	2	0.0144844	0.0152626	GNAT1, SLC4A10	64	3	12321	128.344	0.984754	0.371755	18.3276
GOTERM_BP_DIRECT	GO:0030644~cellular chloride ion homeostasis	2	0.0144844	0.020299	CKB	64	4	12321	96.2578	0.99622	0.427541	23.6582
Cluster 14 (BC)
Category	Term	Count	%	PValue	Genes	List Total	Pop Hits	Pop Total	Fold Enrichment	Bonferroni	Benjamini	FDR
GOTERM_BP_DIRECT	GO:0007601~visual perception	12	0.0887902	2.80118e-09	RP1, AIPL1, RAX2, CRYAA, PDC, RCVRN, NR2E3, CACNA1F, VSX2, VSX1, RD3, CRX	81	201	16792	12.3766	1.30535e-06	1.30535e-06	3.99386e-06
GOTERM_BP_DIRECT	GO:0050896~response to stimulus	6	0.0443951	1.13148e-05	RAX2, CRYAA, VSX2, VSX1, RD3, CRX	81	62	16792	20.0621	0.00525884	0.00263289	0.0161312
GOTERM_BP_DIRECT	GO:0001895~retina homeostasis	5	0.0369959	3.8311e-05	TF, AIPL1, IGHA1, IGHA2, IGKC	81	40	16792	25.9136	0.0176949	0.00593342	0.0546092
GOTERM_BP_DIRECT	GO:0007602~phototransduction	4	0.0295967	0.000280459	GNGT2, PDC, RCVRN, NR2E3	81	27	16792	30.7124	0.12253	0.0321499	0.39913
GOTERM_BP_DIRECT	GO:0014047~glutamate secretion	4	0.0295967	0.000313038	SLC17A7, SLC1A2, SLC1A7, SNAP25	81	28	16792	29.6155	0.135755	0.0287581	0.445398
GOTERM_BP_DIRECT	GO:0089711~L-glutamate transmembrane transport	3	0.0221976	0.00168982	SLC17A7, SLC1A2, SLC1A7	81	13	16792	47.8405	0.545302	0.123092	2.3825
GOTERM_BP_DIRECT	GO:0060041~retina development in camera-type eye	4	0.0295967	0.00266092	RP1, GRM6, NR2E3, RD3	81	58	16792	14.2971	0.711091	0.162537	3.72769
GOTERM_BP_DIRECT	GO:0007268~chemical synaptic transmission	6	0.0443951	0.00576374	SLC1A2, GABRR1, GRIK1, GRM6, SNAP25, KCNK3	81	240	16792	5.18272	0.932368	0.285883	7.9111
GOTERM_BP_DIRECT	GO:0050871~positive regulation of B cell activation	3	0.0221976	0.00676424	IGHA1, IGHA2, IGKC	81	26	16792	23.9202	0.957695	0.296317	9.22359
GOTERM_BP_DIRECT	GO:0006910~phagocytosis, recognition	3	0.0221976	0.00781909	IGHA1, IGHA2, IGKC	81	28	16792	22.2116	0.974216	0.30636	10.5885
