# Supplementary material for: Dissecting the transcriptome landscape of the human fetal neural retina and retinal pigment epithelium by single-cell RNA-seq analysis
Source: PLoS Biol. 2019 Jul 3;17(7):e3000365. doi: 10.1371/journal.pbio.3000365 (PMC6634428; doi:10.1371/journal.pbio.3000365)
Supplement: S4 Table — DEG, differentially expressed gene. (XLSX) [file pbio.3000365.s014.xlsx]

## Sheet: Markers of  cluster2 subclasses
myAUC	avg_diff	power	pct.1	pct.2	cluster	gene
0.724	1.65937	0.448	0.882	0.722	0	SHISA2
0.714	0.367157	0.428	0.855	0.537	0	RPL39P3
0.707	1.0912	0.414	0.964	0.852	0	IFITM3
0.88	1.8818	0.76	0.989	0.84	1	TOP2A
0.872	1.62061	0.744	0.966	0.779	1	NUSAP1
0.86	1.62218	0.72	0.954	0.641	1	SMC4
0.838	1.81923	0.676	0.943	0.74	1	CENPF
0.807	1.73086	0.614	0.828	0.511	1	MKI67
0.806	1.79973	0.612	0.92	0.832	1	UBE2C
0.803	1.64107	0.606	0.943	0.809	1	PTTG1
0.797	1.35005	0.594	0.897	0.71	1	AURKB
0.786	0.998325	0.572	0.92	0.71	1	TUBB4B
0.779	1.50273	0.558	0.828	0.664	1	CDK1
0.773	0.922768	0.546	0.747	0.328	1	CDCA8
0.77	1.10061	0.54	0.816	0.519	1	H2AFX
0.767	1.38143	0.534	0.92	0.733	1	KPNA2
0.764	1.31693	0.528	0.908	0.664	1	CKAP2
0.76	0.923034	0.52	0.943	0.855	1	MIS18BP1
0.758	1.57054	0.516	0.678	0.275	1	CKAP2L
0.753	1.46498	0.506	0.782	0.542	1	TPX2
0.752	1.40943	0.504	0.713	0.366	1	DLGAP5
0.748	1.31187	0.496	0.782	0.55	1	FAM64A
0.747	1.24402	0.494	0.805	0.573	1	PRC1
0.744	0.765602	0.488	0.954	0.802	1	CKS1B
0.743	1.14076	0.486	0.701	0.366	1	HJURP
0.743	1.03517	0.486	0.667	0.282	1	NEK2
0.741	1.03477	0.482	0.874	0.763	1	UBE2T
0.739	1.14188	0.478	0.644	0.252	1	AURKA
0.737	1.24	0.474	0.678	0.336	1	MXD3
0.735	1.49586	0.47	0.828	0.611	1	CCNB2
0.734	0.967458	0.468	0.966	0.87	1	RAD21
0.732	1.40999	0.464	0.701	0.412	1	GTSE1
0.73	0.594326	0.46	0.609	0.206	1	HIST1H2AJ
0.729	1.05889	0.458	0.69	0.321	1	HIST2H2AC
0.728	0.600012	0.456	0.667	0.298	1	CDKN2D
0.724	1.69202	0.448	0.747	0.557	1	CCNB1
0.721	1.01368	0.442	0.563	0.183	1	KIF20A
0.721	1.00431	0.442	0.874	0.672	1	CKAP5
0.721	0.756608	0.442	0.816	0.565	1	BIRC5
0.72	0.762137	0.44	0.701	0.42	1	TACC3
0.719	1.34062	0.438	0.667	0.427	1	CDCA3
0.719	0.780514	0.438	0.908	0.794	1	TMPO
0.714	1.1351	0.428	0.77	0.443	1	HES6
0.714	0.666999	0.428	0.874	0.687	1	DDX39A
0.714	0.647675	0.428	0.586	0.214	1	KIF4A
0.713	1.47701	0.426	0.747	0.542	1	ASPM
0.711	1.09037	0.422	0.598	0.298	1	KNSTRN
0.711	0.755224	0.422	0.747	0.405	1	DBF4
0.711	0.674937	0.422	0.885	0.74	1	TUBB2A
0.71	0.912798	0.42	0.736	0.42	1	KIF11
0.71	0.824021	0.42	0.609	0.305	1	CCNA2
0.709	2.34468	0.418	0.701	0.382	1	NEFL
0.704	1.21848	0.408	0.655	0.397	1	PBK
0.704	0.715002	0.408	0.701	0.382	1	SCG3
0.704	0.513348	0.408	0.874	0.718	1	KIF22
0.701	0.822355	0.402	0.701	0.458	1	NUF2
0.988	0.795877	0.976	1	0.107	2	CCL4L2
0.985	1.62199	0.97	1	0.299	2	MGP
0.982	0.882707	0.964	1	0.213	2	C1QA
0.979	0.365148	0.958	1	0.117	2	C1QB
0.977	0.980115	0.954	1	0.64	2	CD74
0.977	0.449548	0.954	1	0.198	2	PLD4
0.97	2.28434	0.94	1	0.599	2	RNU6-6P
0.969	0.47902	0.938	0.952	0.081	2	CCL3L3
0.964	2.34302	0.928	1	0.091	2	CTD-3252C9.4
0.964	0.633524	0.928	1	0.431	2	HLA-DRA
0.96	1.1453	0.92	1	0.102	2	HBG2
0.959	2.08412	0.918	1	0.381	2	COL9A2
0.957	1.12109	0.914	1	0.096	2	HBA2
0.951	0.333096	0.902	0.952	0.173	2	HLA-DRB1
0.95	0.706903	0.9	0.952	0.401	2	TYROBP
0.947	0.811677	0.894	1	0.31	2	FCGRT
0.946	0.552205	0.892	0.952	0.107	2	BGN
0.945	0.507434	0.89	0.952	0.239	2	CSF1R
0.945	0.447589	0.89	0.952	0.218	2	LAPTM5
0.944	1.92636	0.888	1	0.888	2	RERE
0.942	0.442981	0.884	0.952	0.081	2	ST3GAL1
0.94	0.266061	0.88	0.905	0.025	2	FLT1
0.938	0.320756	0.876	0.952	0.147	2	THY1
0.936	1.99353	0.872	1	0.68	2	ALDH1A1
0.935	1.36959	0.87	0.952	0.178	2	IGFBP5
0.935	0.628006	0.87	0.952	0.107	2	HBA1
0.933	0.44586	0.866	0.905	0.046	2	BCL6
0.925	0.415359	0.85	0.952	0.203	2	HLA-E
0.923	0.472319	0.846	0.905	0.213	2	SRGN
0.921	1.99905	0.842	1	0.228	2	VTRNA1-3
0.919	1.86827	0.838	1	0.299	2	FOSB
0.919	0.283905	0.838	0.905	0.091	2	C3
0.919	0.276645	0.838	0.905	0.147	2	GPR183
0.916	1.04928	0.832	0.952	0.299	2	COL1A2
0.915	0.331202	0.83	0.905	0.157	2	CCL4
0.912	0.723612	0.824	0.905	0.066	2	ITM2A
0.91	2.15252	0.82	1	0.533	2	MROH8
0.91	0.514557	0.82	0.952	0.421	2	S100A11
0.906	0.565325	0.812	0.857	0.056	2	LAMA4
0.904	0.63649	0.808	1	0.701	2	RPL10P3
0.9	0.853963	0.8	0.952	0.203	2	TUBA3FP
0.898	1.45205	0.796	0.81	0.015	2	AC017104.2
0.898	0.74562	0.796	0.952	0.168	2	RHOG
0.894	0.29036	0.788	0.81	0.041	2	PHLDA2
0.891	2.4805	0.782	1	0.538	2	RN7SK
0.89	1.10663	0.78	0.81	0.041	2	PDE11A
0.888	1.69762	0.776	1	0.893	2	ID2
0.887	3.48879	0.774	0.905	0.208	2	HIST1H4E
0.886	1.50427	0.772	0.952	0.299	2	EFNB2
0.886	0.343166	0.772	0.857	0.122	2	DHRS3
0.885	1.43682	0.77	1	0.376	2	BHLHE22
0.884	2.06202	0.768	0.857	0.107	2	ATF5
0.884	0.324175	0.768	0.905	0.198	2	DCT
0.882	1.14595	0.764	0.81	0.046	2	RNU12
0.881	2.46253	0.762	0.762	0	2	PRRG4
0.879	3.07349	0.758	0.952	0.254	2	HIST1H2AG
0.879	1.81442	0.758	0.905	0.203	2	PCDH10
0.879	1.02596	0.758	0.857	0.127	2	GPX3
0.879	0.840584	0.758	1	0.68	2	CTSB
0.878	1.29814	0.756	1	0.457	2	PPP1R15A
0.875	2.01872	0.75	0.952	0.284	2	PTGR2
0.875	1.18975	0.75	1	0.426	2	GADD45B
0.874	1.17507	0.748	0.905	0.162	2	EIF4A1
0.873	2.16763	0.746	1	0.391	2	CTD-3014M21.1
0.873	1.37495	0.746	0.905	0.244	2	MECOM
0.872	1.48035	0.744	0.905	0.188	2	FKBP14
0.872	0.311395	0.744	0.857	0.36	2	FCER1G
0.871	0.990754	0.742	0.952	0.31	2	IER5
0.869	0.846425	0.738	0.762	0.03	2	RNU6ATAC
0.868	1.04984	0.736	0.905	0.259	2	SNORD3B-2
0.866	0.804331	0.732	0.905	0.259	2	SLC2A3
0.865	2.08964	0.73	0.905	0.274	2	SNORA12
0.865	1.14234	0.73	0.905	0.259	2	THSD7A
0.865	1.14206	0.73	0.81	0.076	2	TENM2
0.865	0.896712	0.73	1	0.685	2	MT-TP
0.864	2.41755	0.728	0.81	0.096	2	HIST1H3A
0.862	1.18574	0.724	0.952	0.406	2	PLK2
0.86	1.54671	0.72	1	0.807	2	KCNQ1OT1
0.86	0.911445	0.72	0.857	0.173	2	REL
0.857	3.54951	0.714	0.857	0.168	2	HIST1H3B
0.857	0.765186	0.714	0.762	0.046	2	COL9A3
0.853	0.679155	0.706	0.952	0.345	2	RHOC
0.852	1.10569	0.704	0.952	0.223	2	OPTC
0.852	0.999245	0.704	0.714	0.015	2	BNC2
0.852	0.340404	0.704	0.905	0.198	2	JAG1
0.851	2.33401	0.702	0.714	0.02	2	CNNM1
0.851	0.683573	0.702	1	0.802	2	MT-TV
0.85	0.539982	0.7	0.857	0.178	2	NCOA7
0.849	0.384255	0.698	0.714	0.015	2	FAM167B
0.848	1.037	0.696	0.952	0.396	2	TOB1
0.847	0.685921	0.694	0.81	0.249	2	SGK1
0.846	1.35982	0.692	0.81	0.127	2	HIF3A
0.846	1.22358	0.692	1	0.472	2	HMX1
0.845	1.0905	0.69	0.81	0.178	2	DMD
0.845	0.251961	0.69	0.714	0.046	2	CD14
0.844	1.36425	0.688	0.905	0.721	2	MTND2P28
0.843	1.83351	0.686	0.952	0.457	2	SNORD3A
0.843	0.967111	0.686	1	0.533	2	CITED2
0.842	1.41152	0.684	0.857	0.239	2	LRRC17
0.842	0.764526	0.684	0.81	0.157	2	ERO1B
0.841	0.790739	0.682	0.762	0.086	2	RP11-66N24.4
0.841	0.55193	0.682	1	0.701	2	FOS
0.839	1.29218	0.678	0.857	0.168	2	TMEM8B
0.839	0.282609	0.678	0.81	0.132	2	SH3PXD2A
0.838	2.62046	0.676	1	0.259	2	ARHGEF39
0.838	0.999473	0.676	1	0.888	2	ID1
0.838	0.953423	0.676	0.762	0.086	2	PALMD
0.838	0.654635	0.676	0.762	0.096	2	RP11-44M6.3
0.837	0.878386	0.674	0.857	0.249	2	PHLDA1
0.837	0.25939	0.674	0.714	0.051	2	CSPG4
0.835	1.47008	0.67	0.905	0.36	2	ARL4A
0.835	1.33052	0.67	0.81	0.147	2	SMOX
0.835	1.09238	0.67	1	0.934	2	MT-ATP8
0.833	0.76772	0.666	0.762	0.107	2	COL6A2
0.833	0.599378	0.666	0.667	0	2	CFI
0.832	2.05648	0.664	0.714	0.071	2	STC1
0.831	3.22751	0.662	0.81	0.152	2	HIST2H2BF
0.831	0.488432	0.662	0.81	0.127	2	KRT18
0.831	0.309693	0.662	0.952	0.269	2	TPP1
0.829	0.734656	0.658	0.952	0.315	2	SMARCD3
0.828	0.692539	0.656	0.857	0.193	2	FAM63A
0.826	0.720896	0.652	0.762	0.096	2	STAM-AS1
0.825	1.19866	0.65	0.857	0.305	2	FAM53C
0.825	0.70272	0.65	0.905	0.305	2	KRT8
0.824	1.34345	0.648	0.81	0.198	2	ANXA6
0.824	0.743884	0.648	0.762	0.183	2	CTC-246B18.10
0.823	1.24452	0.646	0.714	0.112	2	RP11-160E2.6
0.823	1.01309	0.646	0.952	0.548	2	XIST
0.822	1.38839	0.644	0.762	0.112	2	RP11-47A8.5
0.821	0.851288	0.642	0.714	0.066	2	IER3
0.821	0.61116	0.642	0.952	0.315	2	LITAF
0.82	1.56278	0.64	0.667	0.02	2	NR2F2-AS1
0.82	1.25782	0.64	0.952	0.538	2	UBE2Q2P2
0.82	1.13268	0.64	0.952	0.497	2	PFKFB3
0.82	0.360596	0.64	0.81	0.137	2	RNU6-8
0.818	0.541271	0.636	0.81	0.228	2	SERTAD1
0.818	0.311438	0.636	0.714	0.066	2	NR4A3
0.816	0.881837	0.632	0.857	0.249	2	MSRB2
0.816	0.816201	0.632	1	0.65	2	IER2
0.814	1.1944	0.628	0.952	0.345	2	EGFEM1P
0.813	0.762929	0.626	0.81	0.203	2	NSUN4
0.813	0.739045	0.626	0.905	0.335	2	PLEKHG2
0.813	0.40534	0.626	0.667	0.036	2	DGKA
0.812	1.24027	0.624	0.857	0.325	2	STAT3
0.812	1.13291	0.624	1	0.67	2	TLE4
0.812	0.972066	0.624	0.81	0.193	2	ITSN2
0.812	0.731126	0.624	1	0.553	2	CDON
0.812	0.310035	0.624	0.905	0.32	2	UNC45A
0.811	1.27479	0.622	0.905	0.391	2	INTS6
0.811	0.627022	0.622	0.857	0.32	2	RNU6-3P
0.81	1.57953	0.62	1	0.792	2	RNA5SP202
0.81	0.832977	0.62	0.714	0.091	2	ANXA11
0.81	0.765493	0.62	0.857	0.294	2	EGFR
0.809	1.04955	0.618	0.857	0.239	2	HIST3H2BB
0.809	0.89011	0.618	0.762	0.152	2	RP11-758H9.2
0.807	0.691693	0.614	0.952	0.315	2	LSM10
0.806	0.435327	0.612	0.619	0.005	2	MORN5
0.804	0.409942	0.608	0.714	0.132	2	KRBA1
0.804	0.360804	0.608	0.762	0.386	2	MTRNR2L8
0.803	0.709429	0.606	0.667	0.086	2	CPNE8
0.802	2.44986	0.604	0.762	0.213	2	HIST1H3C
0.802	0.731157	0.604	0.952	0.477	2	LINC00632
0.802	0.332125	0.604	0.667	0.102	2	NRP2
0.801	0.67676	0.602	0.714	0.117	2	DSP
0.8	0.681543	0.6	0.905	0.335	2	EMC1
0.8	0.628618	0.6	0.714	0.173	2	AKNA
0.8	0.525498	0.6	0.81	0.269	2	HSD17B2
0.799	0.655449	0.598	0.762	0.228	2	AFF3
0.799	0.491693	0.598	0.667	0.071	2	AK1
0.799	0.455498	0.598	0.857	0.269	2	IFT88
0.798	2.13979	0.596	1	0.335	2	HIST1H1B
0.798	0.390932	0.596	0.619	0.03	2	EFNA1
0.798	0.375339	0.596	0.857	0.269	2	RRBP1
0.797	0.663174	0.594	0.905	0.376	2	LGALS3BP
0.797	0.543291	0.594	0.857	0.284	2	FBN1
0.797	0.422381	0.594	0.905	0.36	2	WNK2
0.796	0.316155	0.592	0.762	0.193	2	SEMA3B
0.795	2.76932	0.59	0.714	0.112	2	HIST1H3H
0.795	1.51873	0.59	0.714	0.127	2	AC074286.1
0.795	0.351391	0.59	0.619	0.036	2	HSD3B7
0.794	0.311292	0.588	0.81	0.223	2	DUSP6
0.793	0.75583	0.586	0.714	0.142	2	PHLDB1
0.792	1.57124	0.584	0.762	0.249	2	CRACR2B
0.792	1.03365	0.584	0.952	0.513	2	UTRN
0.792	0.624584	0.584	0.667	0.117	2	NFIB
0.79	0.752207	0.58	0.714	0.132	2	EVA1B
0.79	0.475608	0.58	0.857	0.299	2	FN1
0.79	0.272757	0.58	0.619	0.041	2	EGR3
0.789	1.42431	0.578	0.667	0.102	2	DRC3
0.789	0.79762	0.578	0.667	0.096	2	TSPAN9
0.788	1.32099	0.576	0.952	0.675	2	RELN
0.788	0.986732	0.576	1	0.772	2	RSRP1
0.788	0.476344	0.576	0.857	0.315	2	MEIS2
0.786	0.610845	0.572	0.619	0.056	2	MMP14
0.785	0.956325	0.57	0.667	0.137	2	RHBDF1
0.785	0.667157	0.57	0.714	0.147	2	MYLIP
0.785	0.59051	0.57	0.952	0.482	2	AKAP13
0.785	0.566578	0.57	0.667	0.117	2	SLC43A2
0.784	0.733882	0.568	0.952	0.569	2	POLR2A
0.784	0.698567	0.568	0.619	0.061	2	WFDC1
0.784	0.580348	0.568	0.714	0.142	2	FAM20C
0.783	1.27908	0.566	0.762	0.259	2	MYADM
0.783	1.21677	0.566	1	0.472	2	LMNA
0.783	0.61584	0.566	0.952	0.401	2	FRMD4A
0.783	0.279956	0.566	0.667	0.112	2	MTCL1
0.782	1.25412	0.564	0.714	0.213	2	TTLL3
0.782	0.296013	0.564	0.571	0.01	2	SNORD88A
0.781	0.596155	0.562	0.762	0.193	2	STK36
0.781	0.47081	0.562	1	0.487	2	TMEM160
0.781	0.372334	0.562	0.714	0.157	2	BOC
0.78	0.833143	0.56	1	0.538	2	WDR60
0.78	0.794848	0.56	0.571	0.01	2	AC073065.3
0.78	0.442044	0.56	0.905	0.386	2	DTNA
0.779	0.767644	0.558	0.667	0.132	2	KLF4
0.779	0.708445	0.558	0.905	0.36	2	MEGF8
0.779	0.363824	0.558	0.714	0.147	2	TFE3
0.778	1.50447	0.556	0.857	0.315	2	CLASRP
0.777	0.511072	0.554	0.81	0.269	2	SPRY1
0.776	1.728	0.552	0.667	0.112	2	HIST1H2BB
0.776	0.445392	0.552	0.762	0.223	2	SRF
0.776	0.373866	0.552	0.81	0.269	2	DSEL
0.776	0.317315	0.552	0.714	0.162	2	ZNF432
0.775	1.27383	0.55	0.952	0.416	2	SORBS2
0.775	0.945724	0.55	1	0.645	2	PXDN
0.774	0.745614	0.548	0.762	0.259	2	PLOD1
0.773	0.3597	0.546	0.81	0.284	2	ZNF581
0.772	1.33921	0.544	0.952	0.421	2	SYCE1L
0.771	1.09699	0.542	0.952	0.695	2	TBX2
0.771	0.943547	0.542	1	0.726	2	CRIP2
0.771	0.427355	0.542	0.857	0.421	2	S100A13
0.77	1.18233	0.54	0.667	0.117	2	SMARCA2
0.77	0.915313	0.54	0.857	0.391	2	NFKBIA
0.77	0.684043	0.54	0.857	0.396	2	SLC35B4
0.77	0.32041	0.54	0.952	0.447	2	PEMT
0.769	0.490028	0.538	0.762	0.254	2	HEXIM1
0.769	0.36431	0.538	0.619	0.091	2	LHFPL2
0.768	0.551913	0.536	0.667	0.107	2	DYNLRB2
0.768	0.359769	0.536	0.952	0.553	2	IFI27L2
0.768	0.32562	0.536	0.571	0.041	2	SPHK2
0.768	0.312832	0.536	0.857	0.32	2	SLC7A6
0.767	0.831711	0.534	0.905	0.513	2	SEMA6A
0.767	0.665128	0.534	0.667	0.117	2	RP11-464F9.20
0.767	0.388401	0.534	0.667	0.122	2	MAP3K8
0.765	2.73168	0.53	0.571	0.036	2	HIST1H2BF
0.765	1.09895	0.53	1	0.827	2	BRD2
0.765	0.754447	0.53	0.81	0.442	2	FP671120.4
0.765	0.537949	0.53	0.952	0.492	2	MLLT1
0.765	0.482022	0.53	0.762	0.218	2	ZNF678
0.765	0.46592	0.53	0.857	0.31	2	MZF1
0.765	0.400133	0.53	0.667	0.132	2	LAMC3
0.764	1.93912	0.528	0.857	0.406	2	HIST1H2BG
0.764	1.62853	0.528	1	0.675	2	PCYOX1
0.764	1.03396	0.528	0.952	0.812	2	NR2F1
0.764	1.01095	0.528	0.81	0.35	2	PDXDC1
0.764	0.708219	0.528	0.571	0.046	2	ARHGEF37
0.764	0.621703	0.528	0.667	0.117	2	RP11-463O12.5
0.764	0.553697	0.528	1	0.797	2	PABPC4
0.762	1.01827	0.524	0.714	0.269	2	SYNE1
0.762	0.907897	0.524	1	0.807	2	NKAIN4
0.762	0.698348	0.524	0.952	0.604	2	RMST
0.762	0.577407	0.524	0.762	0.264	2	DNASE1
0.762	0.38577	0.524	0.571	0.051	2	ZNF619
0.761	1.00026	0.522	0.857	0.548	2	GOLGA8B
0.761	0.408529	0.522	0.619	0.107	2	MTUS1
0.76	1.02519	0.52	0.571	0.046	2	TMEM121
0.76	0.83975	0.52	0.762	0.259	2	PSMC1
0.759	0.834484	0.518	0.667	0.147	2	SCNN1D
0.759	0.73745	0.518	0.905	0.553	2	STX7
0.759	0.70307	0.518	0.905	0.462	2	STOX2
0.759	0.609529	0.518	0.857	0.36	2	SLC44A2
0.759	0.543248	0.518	0.952	0.614	2	CDH6
0.758	0.800406	0.516	0.762	0.325	2	MXD4
0.758	0.767777	0.516	1	0.624	2	BCL11A
0.758	0.70375	0.516	0.762	0.254	2	OBSCN
0.758	0.613581	0.516	0.524	0.005	2	COL5A3
0.758	0.587153	0.516	0.905	0.492	2	ATP2B4
0.757	0.980871	0.514	1	0.878	2	AHI1
0.757	0.911852	0.514	0.857	0.426	2	LMO4
0.757	0.623434	0.514	0.857	0.381	2	KIN
0.757	0.462429	0.514	0.762	0.274	2	ZFAND2B
0.756	1.19132	0.512	0.905	0.472	2	KIAA0355
0.756	0.806809	0.512	0.524	0.01	2	RP11-120I21.2
0.756	0.44615	0.512	0.905	0.548	2	ATP6V0A1
0.756	0.316767	0.512	0.619	0.096	2	ARHGAP18
0.755	1.01865	0.51	0.714	0.183	2	AC004381.6
0.755	0.908862	0.51	0.667	0.188	2	RP11-182L21.6
0.755	0.678415	0.51	1	0.792	2	SLC25A36
0.754	1.17875	0.508	0.762	0.421	2	RBMS1
0.754	0.705008	0.508	0.81	0.315	2	DCAF11
0.753	1.69373	0.506	0.667	0.162	2	HIST1H2BJ
0.753	1.11304	0.506	0.667	0.208	2	TBX5
0.753	0.863354	0.506	0.762	0.269	2	CCDC157
0.753	0.850529	0.506	1	0.904	2	AKAP9
0.753	0.795459	0.506	0.81	0.35	2	PVRL3
0.753	0.404065	0.506	0.667	0.213	2	QSOX1
0.753	0.3051	0.506	0.714	0.173	2	GEMIN4
0.752	0.770592	0.504	0.667	0.198	2	TNRC18
0.752	0.637863	0.504	0.714	0.249	2	SCRN2
0.752	0.449752	0.504	0.857	0.477	2	MT-TS2
0.752	0.444623	0.504	0.667	0.178	2	SPIRE2
0.751	0.905625	0.502	0.905	0.513	2	RDH10
0.751	0.330126	0.502	0.571	0.076	2	SH2B3
0.75	0.424399	0.5	0.952	0.569	2	SERPINH1
0.749	0.933131	0.498	0.667	0.188	2	CAPN15
0.749	0.892065	0.498	0.524	0.02	2	RP11-867G23.3
0.748	2.17055	0.496	0.524	0.02	2	HIST3H2BA
0.748	0.869826	0.496	0.571	0.112	2	WDR74
0.748	0.763654	0.496	1	0.761	2	SLC3A2
0.748	0.46066	0.496	0.524	0.02	2	RP11-28G8.1
0.747	1.08855	0.494	1	0.817	2	JUN
0.747	0.9477	0.494	1	0.736	2	PCSK1N
0.747	0.723641	0.494	0.857	0.36	2	CBLB
0.747	0.578742	0.494	0.81	0.299	2	RP3-394A18.1
0.747	0.562923	0.494	0.714	0.228	2	PML
0.746	1.14045	0.492	0.905	0.477	2	SPATS2
0.746	0.773546	0.492	0.762	0.284	2	DMWD
0.746	0.729396	0.492	0.762	0.279	2	OLFM3
0.746	0.458305	0.492	0.524	0.025	2	RRAS
0.746	0.362819	0.492	0.571	0.086	2	ASS1
0.746	0.305942	0.492	0.619	0.142	2	ORAI3
0.745	1.62782	0.49	0.571	0.076	2	HIST1H3I
0.745	1.18171	0.49	0.857	0.411	2	NPLOC4
0.745	1.13796	0.49	0.81	0.431	2	FTH1
0.745	0.726187	0.49	0.762	0.35	2	ARHGAP35
0.745	0.537401	0.49	0.571	0.066	2	GAS7
0.745	0.411258	0.49	0.762	0.228	2	LONP1
0.744	0.834903	0.488	1	0.447	2	FAM50A
0.744	0.642369	0.488	0.857	0.365	2	LAMB2
0.744	0.256988	0.488	0.952	0.599	2	ITM2C
0.743	1.00161	0.486	1	0.827	2	TRPM3
0.743	0.90171	0.486	0.81	0.36	2	ACAP3
0.743	0.73708	0.486	0.952	0.563	2	PPP1R9A
0.743	0.574539	0.486	0.619	0.127	2	ZNHIT2
0.743	0.514533	0.486	0.857	0.442	2	ZNF618
0.743	0.443877	0.486	0.905	0.411	2	CAST
0.743	0.332756	0.486	0.667	0.218	2	EXOC7
0.743	0.301216	0.486	0.714	0.244	2	CUEDC1
0.742	2.11456	0.484	0.571	0.086	2	HIST1H4D
0.742	0.849088	0.484	0.762	0.279	2	CCDC57
0.742	0.444985	0.484	0.619	0.132	2	S100A16
0.742	0.358044	0.484	0.762	0.289	2	ZRSR2
0.742	0.348262	0.484	0.667	0.213	2	SNORD3B-1
0.741	0.734974	0.482	0.952	0.701	2	DNMT3A
0.741	0.715146	0.482	0.667	0.213	2	GNB4
0.741	0.463945	0.482	0.571	0.102	2	MAFB
0.741	0.264917	0.482	0.619	0.152	2	MROH1
0.74	0.809327	0.48	0.667	0.218	2	INPPL1
0.74	0.707489	0.48	0.524	0.051	2	CTB-119C2.1
0.74	0.380865	0.48	0.857	0.34	2	ZNF574
0.74	0.265707	0.48	0.952	0.574	2	ZFHX4
0.739	0.707319	0.478	0.762	0.289	2	AC003003.5
0.739	0.591147	0.478	0.571	0.107	2	CTD-2256P15.2
0.739	0.429071	0.478	0.762	0.371	2	PLXNA3
0.739	0.250472	0.478	0.714	0.249	2	SMAD3
0.738	0.795718	0.476	1	0.827	2	ZFAND5
0.738	0.588405	0.476	0.857	0.36	2	PKN1
0.738	0.531091	0.476	0.762	0.284	2	ABCF2
0.738	0.510874	0.476	0.857	0.447	2	SFSWAP
0.738	0.484288	0.476	0.762	0.33	2	COLEC12
0.738	0.444451	0.476	0.905	0.452	2	CHD3
0.737	1.18433	0.474	0.762	0.254	2	APOLD1
0.737	1.09981	0.474	0.857	0.513	2	IREB2
0.737	0.886091	0.474	0.857	0.437	2	MAGI3
0.737	0.658068	0.474	0.571	0.117	2	RNU4ATAC
0.737	0.631442	0.474	0.952	0.538	2	GPATCH2L
0.737	0.589451	0.474	0.667	0.289	2	U2
0.737	0.584565	0.474	0.524	0.051	2	ZNF467
0.737	0.566841	0.474	0.905	0.497	2	WBSCR22
0.737	0.544258	0.474	0.762	0.249	2	KDM4B
0.737	0.514075	0.474	0.476	0.005	2	GPBAR1
0.736	1.3044	0.472	0.952	0.675	2	VAMP2
0.736	0.992877	0.472	0.905	0.569	2	TBX2-AS1
0.736	0.686306	0.472	0.857	0.487	2	MID1
0.736	0.61583	0.472	0.762	0.325	2	FAM84A
0.736	0.522621	0.472	0.524	0.061	2	RP11-454F8.2
0.736	0.516525	0.472	0.571	0.112	2	AP2A1
0.736	0.298919	0.472	0.857	0.365	2	DEDD2
0.735	0.904756	0.47	0.905	0.538	2	CUX1
0.735	0.868228	0.47	0.619	0.157	2	C10orf76
0.735	0.840953	0.47	0.571	0.107	2	PARP14
0.735	0.823411	0.47	0.571	0.102	2	ZNF440
0.735	0.551635	0.47	0.952	0.594	2	PPP1R10
0.735	0.512296	0.47	0.571	0.137	2	ATXN1
0.735	0.409585	0.47	0.952	0.523	2	FAAP20
0.735	0.364366	0.47	0.619	0.127	2	ANKRD35
0.735	0.339918	0.47	0.667	0.203	2	NCKIPSD
0.735	0.271875	0.47	0.714	0.223	2	NBL1
0.734	1.02864	0.468	0.762	0.274	2	PRR11
0.734	0.54028	0.468	0.714	0.239	2	LRRC27
0.734	0.3881	0.468	0.524	0.066	2	HCK
0.734	0.374536	0.468	0.762	0.289	2	SLMAP
0.734	0.325634	0.468	0.762	0.33	2	MAPK3
0.733	1.3247	0.466	0.524	0.051	2	HIST1H4L
0.733	1.04728	0.466	0.524	0.051	2	LAG3
0.732	1.12588	0.464	0.476	0.02	2	RPL7P19
0.732	0.743796	0.464	0.857	0.431	2	CPNE3
0.732	0.726423	0.464	0.762	0.294	2	RABL6
0.732	0.372317	0.464	0.571	0.122	2	KDM4C
0.732	0.334893	0.464	0.857	0.381	2	NKIRAS2
0.731	0.995895	0.462	0.81	0.35	2	PLXDC2
0.731	0.577506	0.462	0.619	0.157	2	SULT1C4
0.731	0.45466	0.462	0.905	0.558	2	AAK1
0.731	0.271341	0.462	0.905	0.548	2	APLP1
0.73	1.20905	0.46	0.857	0.497	2	WDR13
0.73	0.754734	0.46	0.81	0.421	2	ACYP2
0.73	0.697823	0.46	0.762	0.31	2	FRG1HP
0.73	0.661519	0.46	0.571	0.127	2	ALKBH8
0.73	0.589491	0.46	1	0.599	2	BORCS7
0.73	0.581049	0.46	0.952	0.508	2	CCDC171
0.73	0.269394	0.46	0.476	0.015	2	RP11-727A23.4
0.729	2.28988	0.458	0.714	0.244	2	HIST1H2BM
0.729	1.02625	0.458	0.524	0.056	2	SLX4
0.728	0.686895	0.456	0.667	0.193	2	PRMT9
0.728	0.666796	0.456	0.857	0.624	2	RBBP6
0.728	0.338841	0.456	0.476	0.015	2	SAP30L-AS1
0.728	0.300621	0.456	0.81	0.34	2	LARP4
0.727	1.09725	0.454	0.619	0.183	2	CCDC146
0.727	0.658569	0.454	0.619	0.168	2	TKFC
0.727	0.499829	0.454	1	0.924	2	ID3
0.727	0.369993	0.454	0.952	0.513	2	TERF1
0.726	1.62831	0.452	0.524	0.066	2	HIST2H2AB
0.726	0.69735	0.452	0.619	0.193	2	CNTNAP3B
0.726	0.66831	0.452	0.667	0.213	2	RBM4
0.726	0.610696	0.452	0.952	0.548	2	WASF2
0.726	0.551585	0.452	0.714	0.36	2	LHX9
0.726	0.452693	0.452	0.857	0.391	2	AKT2
0.726	0.422882	0.452	0.857	0.462	2	CAPNS1
0.725	0.800756	0.45	0.667	0.325	2	ENC1
0.725	0.62728	0.45	0.81	0.391	2	GSPT2
0.725	0.589876	0.45	0.857	0.416	2	FLRT3
0.725	0.553851	0.45	0.667	0.213	2	ERV3-1
0.725	0.473447	0.45	0.571	0.137	2	RSPH1
0.724	0.976914	0.448	0.762	0.32	2	SLC25A14
0.724	0.885772	0.448	0.81	0.406	2	DCAF10
0.724	0.582979	0.448	1	0.487	2	FBLN1
0.724	0.543802	0.448	0.714	0.31	2	TET2
0.724	0.530359	0.448	0.667	0.254	2	CDK20
0.724	0.482114	0.448	0.619	0.173	2	PTPRJ
0.724	0.390409	0.448	0.905	0.391	2	COG4
0.724	0.361572	0.448	1	0.919	2	CST3
0.724	0.332911	0.448	0.476	0.03	2	PAPSS2
0.723	1.89845	0.446	0.571	0.122	2	HIST1H2AB
0.723	1.49044	0.446	0.762	0.345	2	HIST1H2AC
0.723	0.543349	0.446	0.714	0.289	2	LRRC37A4P
0.723	0.29816	0.446	0.619	0.203	2	IQCE
0.723	0.273341	0.446	0.619	0.168	2	BLVRB
0.722	1.15516	0.444	0.667	0.279	2	EVL
0.722	0.82504	0.444	0.81	0.406	2	R3HDM1
0.722	0.678168	0.444	0.524	0.076	2	OR7E28P
0.722	0.52007	0.444	1	0.624	2	DCTN1
0.722	0.493142	0.444	0.619	0.193	2	SERINC2
0.722	0.461998	0.444	0.476	0.025	2	PDE1B
0.722	0.332821	0.444	0.714	0.264	2	ZBTB25
0.722	0.261863	0.444	0.714	0.325	2	DIP2C
0.721	2.42772	0.442	0.571	0.132	2	HIST1H2BC
0.721	0.615088	0.442	1	0.629	2	TIMP1
0.721	0.551437	0.442	0.81	0.462	2	FNBP1
0.721	0.435428	0.442	0.762	0.365	2	MOK
0.721	0.415184	0.442	0.952	0.599	2	CTDSPL2
0.721	0.392801	0.442	0.905	0.528	2	USP8
0.721	0.320998	0.442	0.952	0.503	2	C1QTNF4
0.721	0.290575	0.442	0.762	0.33	2	RP11-166D19.1
0.72	2.0487	0.44	0.571	0.107	2	HIST1H3F
0.72	1.56051	0.44	0.524	0.081	2	HAP1
0.72	0.737306	0.44	0.619	0.203	2	HUNK
0.72	0.648837	0.44	0.619	0.213	2	KMT5C
0.72	0.530255	0.44	0.857	0.462	2	FUCA2
0.72	0.422873	0.44	0.571	0.147	2	DSE
0.72	0.289084	0.44	0.952	0.848	2	RPS3AP47
0.72	0.283793	0.44	0.857	0.33	2	PNKP
0.719	0.797081	0.438	0.571	0.132	2	RP11-499P20.2
0.719	0.616572	0.438	0.619	0.213	2	DNAL4
0.718	0.918072	0.436	0.952	0.624	2	SPTAN1
0.718	0.878889	0.436	0.476	0.041	2	PWRN1
0.718	0.874024	0.436	0.619	0.183	2	REV1
0.718	0.853029	0.436	0.524	0.086	2	RP11-110G21.2
0.718	0.851974	0.436	0.762	0.457	2	SUCO
0.718	0.729005	0.436	0.524	0.102	2	RP11-166B2.1
0.718	0.70091	0.436	0.524	0.091	2	EGR2
0.718	0.680689	0.436	0.81	0.381	2	ING1
0.718	0.560456	0.436	0.476	0.041	2	C8orf31
0.718	0.406933	0.436	0.571	0.168	2	CHPF
0.717	2.15905	0.434	0.667	0.244	2	HIST1H3G
0.717	0.686995	0.434	0.714	0.345	2	IQSEC1
0.717	0.424966	0.434	0.667	0.234	2	TRIM56
0.717	0.420109	0.434	0.619	0.228	2	TBX3
0.717	0.415448	0.434	0.857	0.426	2	RNU4-2
0.717	0.350151	0.434	0.476	0.041	2	ECM1
0.717	0.303825	0.434	0.571	0.142	2	RP11-539L10.3
0.716	1.2275	0.432	0.667	0.249	2	DBT
0.716	1.03146	0.432	0.857	0.548	2	P4HA1
0.716	0.980747	0.432	0.667	0.254	2	CYTH1
0.716	0.953352	0.432	0.619	0.188	2	STK17B
0.716	0.704564	0.432	0.905	0.609	2	GRIA4
0.716	0.695264	0.432	0.857	0.492	2	ASXL1
0.716	0.345333	0.432	0.952	0.543	2	CLDN1
0.715	2.6563	0.43	0.524	0.102	2	HIST1H2BO
0.715	2.50469	0.43	0.524	0.132	2	HIST1H4H
0.715	0.744132	0.43	0.714	0.279	2	GAK
0.715	0.624925	0.43	0.762	0.396	2	SDC2
0.715	0.605669	0.43	0.762	0.447	2	AGAP3
0.715	0.575641	0.43	0.762	0.406	2	ZNF300
0.715	0.507264	0.43	0.571	0.178	2	PDE4D
0.715	0.251093	0.43	0.81	0.492	2	ZIC1
0.714	1.11965	0.428	0.476	0.051	2	NEBL
0.714	0.527657	0.428	0.952	0.609	2	SURF4
0.714	0.490397	0.428	0.667	0.244	2	PDZD4
0.714	0.454167	0.428	0.762	0.34	2	MXRA7
0.714	0.438938	0.428	0.667	0.234	2	TYW1
0.714	0.399613	0.428	0.571	0.173	2	CTSH
0.714	0.2887	0.428	0.714	0.244	2	POLL
0.713	1.24347	0.426	0.524	0.112	2	LINC01122
0.713	0.803036	0.426	1	0.736	2	TNRC6A
0.713	0.746087	0.426	0.857	0.503	2	RP11-71N10.1
0.713	0.479729	0.426	0.857	0.457	2	RSPH9
0.713	0.42072	0.426	0.476	0.051	2	CDKN1A
0.713	0.331413	0.426	0.667	0.254	2	IRS2
0.713	0.290587	0.426	0.857	0.447	2	APBB1
0.712	1.24441	0.424	0.714	0.35	2	CAMK4
0.712	0.696346	0.424	0.619	0.208	2	FHOD1
0.712	0.672247	0.424	0.714	0.345	2	ZNF692
0.712	0.567597	0.424	1	0.772	2	COL9A1
0.712	0.525845	0.424	0.952	0.599	2	EAPP
0.712	0.422448	0.424	0.619	0.188	2	TBRG1
0.711	1.01146	0.422	0.476	0.081	2	PABPC1P3
0.711	0.804634	0.422	0.667	0.259	2	RP11-51J9.5
0.711	0.751786	0.422	0.619	0.188	2	ACSS2
0.711	0.686819	0.422	0.429	0.005	2	RN7SL336P
0.711	0.642113	0.422	0.762	0.335	2	GALT
0.711	0.631159	0.422	0.762	0.355	2	FAM193B
0.711	0.613927	0.422	0.81	0.391	2	SNHG11
0.711	0.55311	0.422	0.857	0.487	2	TJP1
0.711	0.542981	0.422	0.81	0.472	2	SYNPR
0.711	0.447197	0.422	0.714	0.411	2	NAV1
0.711	0.409597	0.422	0.619	0.183	2	MAPK8IP3
0.711	0.389833	0.422	0.524	0.107	2	TNS3
0.71	1.41935	0.42	0.524	0.112	2	LIN7B
0.71	0.938945	0.42	0.714	0.305	2	ZBTB48
0.71	0.751305	0.42	0.667	0.254	2	TRIM41
0.71	0.742174	0.42	0.762	0.386	2	NAA40
0.71	0.5241	0.42	0.571	0.162	2	DDX39B
0.71	0.488777	0.42	0.952	0.604	2	EML4
0.71	0.42532	0.42	0.952	0.817	2	BPTF
0.71	0.411078	0.42	0.952	0.579	2	WDR45B
0.71	0.398315	0.42	0.905	0.508	2	NRDE2
0.71	0.330373	0.42	0.524	0.096	2	DKKL1
0.71	0.268441	0.42	0.667	0.259	2	CLN3
0.709	0.868387	0.418	0.429	0.01	2	SNORA23
0.709	0.564417	0.418	0.905	0.487	2	SAMD4B
0.709	0.433148	0.418	0.619	0.228	2	CCDC88C
0.709	0.428971	0.418	0.667	0.223	2	ZBTB16
0.709	0.336785	0.418	0.667	0.223	2	TSPYL2
0.708	0.554626	0.416	0.571	0.168	2	AKAP8L
0.708	0.503569	0.416	0.476	0.061	2	RPS20P22
0.708	0.472333	0.416	0.429	0.01	2	CACNA1D
0.708	0.434558	0.416	0.714	0.305	2	ING2
0.708	0.427435	0.416	0.524	0.102	2	ABLIM2
0.708	0.348655	0.416	0.524	0.127	2	LINC00863
0.708	0.321668	0.416	0.905	0.437	2	MPZL1
0.708	0.318003	0.416	0.714	0.335	2	PTPRQ
0.707	0.605677	0.414	0.714	0.299	2	MAP3K11
0.707	0.591522	0.414	0.905	0.508	2	CSRNP3
0.707	0.49172	0.414	0.571	0.157	2	SLC19A1
0.706	0.624545	0.412	0.714	0.31	2	PKD1
0.706	0.567961	0.412	0.667	0.305	2	LMAN2L
0.706	0.538977	0.412	0.476	0.086	2	CHSY3
0.706	0.404134	0.412	0.762	0.396	2	RP11-242D8.1
0.706	0.343856	0.412	0.952	0.619	2	VCAN
0.706	0.333966	0.412	0.905	0.558	2	KLHDC8B
0.706	0.305933	0.412	0.714	0.32	2	RMDN1
0.706	0.304817	0.412	0.524	0.107	2	PLCB2
0.706	0.269562	0.412	0.952	0.569	2	COL11A1
0.706	0.251093	0.412	0.524	0.142	2	SOCS2
0.705	2.16823	0.41	0.667	0.218	2	MBTPS2
0.705	0.830101	0.41	0.429	0.02	2	AC002044.1
0.705	0.477566	0.41	0.952	0.487	2	KIAA1524
0.705	0.312968	0.41	0.571	0.157	2	CAB39L
0.704	1.07392	0.408	1	0.827	2	NEAT1
0.704	0.850158	0.408	0.619	0.208	2	C1orf159
0.704	0.83203	0.408	0.619	0.223	2	TGFB2
0.704	0.828613	0.408	0.714	0.386	2	MBOAT7
0.704	0.716594	0.408	0.619	0.218	2	OSBPL6
0.704	0.670552	0.408	0.857	0.579	2	SCARNA22
0.704	0.584292	0.408	0.476	0.081	2	STPG1
0.704	0.528423	0.408	0.667	0.284	2	SLC50A1
0.704	0.362668	0.408	0.619	0.228	2	LIMK2
0.704	0.3542	0.408	0.476	0.076	2	RP11-640N20.4
0.704	0.342497	0.408	0.857	0.574	2	RGS2
0.703	0.863411	0.406	0.619	0.228	2	ASXL2
0.703	0.766345	0.406	0.524	0.112	2	CTA-293F17.1
0.703	0.599458	0.406	0.81	0.472	2	FOXO3
0.703	0.357674	0.406	0.857	0.492	2	ZMYM3
0.703	0.331694	0.406	1	0.721	2	AL353644.10
0.703	0.295453	0.406	0.714	0.381	2	PNPLA2
0.703	0.279438	0.406	1	0.619	2	BCAP31
0.703	0.257808	0.406	0.667	0.284	2	DLL1
0.702	0.578603	0.404	0.429	0.02	2	RP4-625H18.2
0.702	0.330717	0.404	0.524	0.122	2	HPS5
0.702	0.321225	0.404	0.857	0.431	2	SDCCAG8
0.702	0.291913	0.404	0.476	0.086	2	PMS2CL
0.702	0.255481	0.404	0.81	0.411	2	EMP3
0.701	1.70577	0.402	0.524	0.117	2	HIST1H4B
0.701	1.08926	0.402	0.714	0.305	2	RASD1
0.701	0.777001	0.402	0.714	0.335	2	TMEM134
0.701	0.681517	0.402	1	0.64	2	RAF1
0.701	0.501078	0.402	0.81	0.457	2	ZNF714
0.701	0.45187	0.402	0.714	0.325	2	NFAT5
0.701	0.416481	0.402	0.667	0.269	2	MOB3A
0.701	0.405147	0.402	0.571	0.183	2	RNU4-1
0.701	0.369972	0.402	0.762	0.482	2	NLRP1
0.701	0.321208	0.402	0.81	0.391	2	STAG3L2
0.701	0.301709	0.402	0.667	0.284	2	CTD-2228K2.7

## Sheet: Markers of  cluster4 subclasses
myAUC	avg_diff	power	pct.1	pct.2	cluster	gene
0.793	0.596363	0.586	0.701	0.203	0	RP11-203F10.6
0.784	2.3457	0.568	0.766	0.365	0	ONECUT2
0.776	0.757396	0.552	0.818	0.541	0	RPL21P75
0.773	1.22421	0.546	0.766	0.216	0	HSPA1B
0.765	0.483837	0.53	0.597	0.122	0	RPL21P1
0.74	0.39478	0.48	0.701	0.351	0	RPL13AP7
0.735	0.295886	0.47	0.805	0.419	0	S100A10
0.729	0.279144	0.458	0.519	0.095	0	RPL37P2
0.723	0.772134	0.446	0.961	0.676	0	SRP9
0.72	0.303032	0.44	0.506	0.095	0	RP11-151F5.2
0.717	1.39501	0.434	0.792	0.486	0	HSPA1A
0.716	0.340648	0.432	0.519	0.135	0	AC002075.4
0.709	0.768277	0.418	0.74	0.405	0	ISL1
0.706	1.18754	0.412	0.896	0.635	0	MDK
0.704	0.999866	0.408	0.766	0.486	0	NDUFB3
0.701	1.71045	0.402	0.597	0.216	0	NELL2
0.701	0.311835	0.402	0.506	0.122	0	RGS10
0.827	2.11867	0.654	0.851	0.338	1	RCVRN
0.81	1.80409	0.62	1	0.883	1	MT-ND5
0.806	1.69	0.612	0.959	0.766	1	MT-ATP8
0.777	1.13474	0.554	1	0.948	1	NNAT
0.761	1.73764	0.522	0.986	0.87	1	MT-ND4L
0.749	1.24304	0.498	0.811	0.558	1	MT-TV

## Sheet: Markers of cluster10 subclasses
myAUC	avg_diff	power	pct.1	pct.2	cluster	gene
0.778	1.38332	0.556	0.935	0.718	0	GAP43
0.761	1.61696	0.522	0.984	0.667	0	MIAT
0.753	1.11233	0.506	0.79	0.436	0	PRPH
0.748	0.855367	0.496	0.823	0.359	0	SYT4
0.746	0.769111	0.492	0.984	0.872	0	MDK
0.742	1.25053	0.484	0.903	0.692	0	AHI1
0.724	0.464832	0.448	0.887	0.615	0	SNCG
0.723	0.89496	0.446	0.903	0.769	0	SNHG6
0.719	0.419415	0.438	0.774	0.333	0	CNTN2
0.717	0.756396	0.434	0.968	0.872	0	ZFAS1
0.715	0.790061	0.43	0.79	0.436	0	MAPT
0.708	0.287437	0.416	0.581	0.179	0	FADS2
0.702	0.866456	0.404	0.661	0.333	0	RAB31
0.701	0.836979	0.402	0.71	0.385	0	OLFM1
0.882	3.3541	0.764	0.872	0.274	1	TF
0.877	4.72375	0.754	0.795	0.113	1	WIF1
0.849	1.82533	0.698	0.897	0.274	1	PLP1
0.842	3.90146	0.684	0.846	0.468	1	PTN
0.818	1.76367	0.636	1	0.887	1	SAT1
0.797	1.60262	0.594	0.949	0.758	1	GPM6B
0.765	4.02341	0.53	0.667	0.242	1	GPX3
0.76	2.27393	0.52	0.769	0.452	1	RHOC
0.757	1.52924	0.514	0.769	0.371	1	SLC1A3
0.757	1.20908	0.514	0.974	0.855	1	ITM2B
0.753	1.95264	0.506	0.615	0.161	1	GAD2
0.748	1.64715	0.496	0.615	0.21	1	RLBP1
0.745	1.72885	0.49	0.821	0.565	1	RCVRN
0.744	1.08885	0.488	0.744	0.452	1	GNB3
0.741	0.736529	0.482	0.538	0.097	1	PDC
0.74	0.880954	0.48	0.615	0.21	1	RIMS2
0.738	0.895471	0.476	0.795	0.484	1	AMER2
0.73	2.43264	0.46	0.538	0.113	1	CHPF
0.727	0.964043	0.454	0.769	0.532	1	OTX2
0.718	1.59336	0.436	0.59	0.242	1	PRSS35
0.718	1.51958	0.436	0.692	0.452	1	SPON1
0.716	1.99834	0.432	0.487	0.081	1	GYPC
0.715	0.658159	0.43	0.846	0.694	1	B2M
0.712	1.42016	0.424	0.667	0.274	1	CRYM
0.71	1.52413	0.42	0.564	0.194	1	ANGPTL1
0.706	2.70576	0.412	0.564	0.258	1	LGALS1
0.706	1.67337	0.412	0.513	0.145	1	METRN
0.705	0.4155	0.41	0.821	0.613	1	RBM6
0.703	0.745854	0.406	0.538	0.194	1	TES

## Sheet: Markers of cluster16 subclasses
myAUC	avg_diff	power	pct.1	pct.2	cluster	gene
0.861	1.44076	0.722	0.913	0.333	Subtype1	CHN2
0.806	1.84745	0.612	0.978	0.917	Subtype1	ANK3
0.798	0.837174	0.596	0.804	0.306	Subtype1	SCN3A
0.749	1.22617	0.498	1	0.944	Subtype1	CADPS
0.748	1.48047	0.496	0.63	0.25	Subtype1	EDIL3
0.741	0.732386	0.482	0.848	0.583	Subtype1	GNAO1
0.736	1.13457	0.472	1	0.722	Subtype1	APC
0.736	0.598239	0.472	0.87	0.5	Subtype1	MT-TY
0.735	0.691847	0.47	0.63	0.167	Subtype1	LPGAT1
0.732	1.83018	0.464	0.739	0.389	Subtype1	ST18
0.728	1.86431	0.456	0.783	0.611	Subtype1	PRDM8
0.725	0.73744	0.45	0.913	0.694	Subtype1	SUB1
0.723	1.58707	0.446	0.739	0.472	Subtype1	FRMD3
0.722	0.753631	0.444	1	0.833	Subtype1	KIF1B
0.72	1.23746	0.44	0.696	0.361	Subtype1	MAP7
0.719	2.22283	0.438	0.935	0.75	Subtype1	VSX1
0.715	0.698143	0.43	1	0.944	Subtype1	CALM2
0.713	0.865724	0.426	0.652	0.222	Subtype1	MRPL21
0.707	1.20132	0.414	0.761	0.472	Subtype1	MCC
0.706	0.696697	0.412	0.674	0.25	Subtype1	GUCY1A3
0.704	0.512193	0.408	0.5	0.083	Subtype1	CD200
0.703	1.326	0.406	0.804	0.583	Subtype1	FAM171B
0.702	1.88628	0.404	0.957	0.75	Subtype1	TMEM176B
0.702	1.31888	0.404	0.739	0.583	Subtype1	RUNX1T1
0.701	1.4892	0.402	0.717	0.417	Subtype1	RD3L
0.701	1.30005	0.402	0.848	0.528	Subtype1	STIP1
0.701	1.19736	0.402	0.891	0.694	Subtype1	PPIG
0.973	2.95456	0.946	1	0.717	Subtype2	PDC
0.96	2.78704	0.92	1	0.891	Subtype2	AIPL1
0.886	2.54456	0.772	0.972	0.891	Subtype2	NRL
0.885	2.68852	0.77	0.944	0.87	Subtype2	GNGT1
0.869	2.93522	0.738	0.972	0.913	Subtype2	RP11-184I16.4
0.858	2.76483	0.716	0.917	0.652	Subtype2	RP1
0.853	1.87612	0.706	0.972	0.891	Subtype2	NTM
0.843	1.74694	0.686	0.972	0.761	Subtype2	FAM161A
0.826	2.45266	0.652	0.972	0.87	Subtype2	GNAT1
0.825	1.6649	0.65	0.944	0.761	Subtype2	AMER2
0.822	2.15378	0.644	0.75	0.217	Subtype2	TMEM244
0.821	2.50984	0.642	0.833	0.587	Subtype2	NR2E3
0.807	1.79125	0.614	0.889	0.717	Subtype2	KCNV2
0.798	2.30442	0.596	0.861	0.652	Subtype2	CNGB1
0.795	1.75296	0.59	0.806	0.478	Subtype2	RAX2
0.787	2.79726	0.574	0.833	0.565	Subtype2	MPP4
0.781	0.86011	0.562	1	0.891	Subtype2	NEUROD1
0.774	1.28675	0.548	0.833	0.609	Subtype2	GNGT2
0.773	1.79164	0.546	0.778	0.543	Subtype2	PROM1
0.771	1.7255	0.542	1	0.913	Subtype2	AHI1
0.766	1.83969	0.532	0.639	0.239	Subtype2	FAM107A
0.764	2.01957	0.528	0.833	0.652	Subtype2	PTPN13
0.758	1.4099	0.516	0.889	0.826	Subtype2	GNB1
0.757	1.5603	0.514	0.917	0.783	Subtype2	IFI27L2
0.754	2.21538	0.508	0.694	0.37	Subtype2	CNGA1
0.752	1.58309	0.504	0.694	0.37	Subtype2	MAK
0.734	1.81245	0.468	0.722	0.391	Subtype2	GADD45G
0.729	0.573982	0.458	0.917	0.804	Subtype2	2019-09-04
0.726	1.03195	0.452	0.861	0.739	Subtype2	PLEKHB1
0.724	0.648888	0.448	0.889	0.826	Subtype2	EPB41L2
0.719	1.23747	0.438	0.694	0.435	Subtype2	2019-03-01
0.717	0.946246	0.434	0.861	0.609	Subtype2	MEIS1
0.716	0.480033	0.432	0.917	0.717	Subtype2	CH507-513H4.3
0.715	1.1446	0.43	0.806	0.565	Subtype2	DYNLL2
0.71	0.873671	0.42	0.806	0.522	Subtype2	MAF1
0.707	0.992542	0.414	0.611	0.304	Subtype2	ANKRD33B
0.706	2.30893	0.412	0.667	0.457	Subtype2	SVIP

## Sheet: DEGs related to Fig S2J
myAUC	avg_diff	power	pct.1	pct.2	cluster	gene
0.844	1.43188	0.688	1	0.88	C2.S1	SFRP2
0.776	1.88153	0.552	0.882	0.56	C2.S1	SHISA2
0.756	0.996934	0.512	0.827	0.455	C2.S1	MCM2
0.75	0.925426	0.5	0.973	0.919	C2.S1	RPL13AP5
0.743	0.490789	0.486	0.855	0.469	C2.S1	RPL39P3
0.739	0.399316	0.478	0.973	0.718	C2.S1	HNRNPA1P48
0.734	1.37696	0.468	0.709	0.278	C2.S1	CCL2
0.727	0.843224	0.454	1	0.923	C2.S1	PFN1
0.722	0.945502	0.444	0.927	0.761	C2.S1	SPARC
0.715	1.01789	0.43	0.691	0.306	C2.S1	ATP6V1B1
0.715	0.766674	0.43	0.655	0.268	C2.S1	CLDN1
0.712	0.665512	0.424	0.982	0.904	C2.S1	EEF1B2
0.709	0.686602	0.418	0.882	0.531	C2.S1	CPAMD8
0.707	0.773618	0.414	0.991	0.88	C2.S1	DAPL1
0.703	1.325	0.406	0.573	0.187	C2.S1	CALB1
0.703	0.996657	0.406	0.782	0.435	C2.S1	GJA1
0.702	0.745294	0.404	0.891	0.66	C2.S1	PAICS
0.702	0.451053	0.404	0.855	0.569	C2.S1	MTCO3P12
0.899	2.01011	0.798	0.989	0.672	C2.S2	TOP2A
0.894	1.65045	0.788	1	0.901	C2.S2	HMGB2
0.888	1.80361	0.776	0.966	0.616	C2.S2	NUSAP1
0.878	1.75047	0.756	0.954	0.56	C2.S2	SMC4
0.874	2.16396	0.748	0.943	0.612	C2.S2	CENPF
0.847	1.6769	0.694	0.897	0.496	C2.S2	AURKB
0.846	1.9105	0.692	0.943	0.616	C2.S2	PTTG1
0.836	2.04284	0.672	0.92	0.634	C2.S2	UBE2C
0.829	1.82814	0.658	0.828	0.392	C2.S2	MKI67
0.822	1.58257	0.644	0.954	0.841	C2.S2	CKS2
0.82	1.48115	0.64	0.828	0.427	C2.S2	CDK1
0.811	1.50567	0.622	0.908	0.509	C2.S2	CKAP2
0.804	1.20587	0.608	0.816	0.392	C2.S2	H2AFX
0.799	1.14151	0.598	0.943	0.72	C2.S2	MIS18BP1
0.799	1.07554	0.598	0.747	0.237	C2.S2	CDCA8
0.796	0.919819	0.592	0.954	0.595	C2.S2	CKS1B
0.792	1.51187	0.584	0.92	0.647	C2.S2	KPNA2
0.789	1.42877	0.578	0.805	0.414	C2.S2	PRC1
0.786	1.59333	0.572	0.713	0.254	C2.S2	DLGAP5
0.782	1.70017	0.564	0.678	0.198	C2.S2	CKAP2L
0.782	1.49382	0.564	0.782	0.414	C2.S2	TPX2
0.781	1.04215	0.562	0.816	0.397	C2.S2	BIRC5
0.78	1.34443	0.56	0.782	0.409	C2.S2	FAM64A
0.778	1.10967	0.556	0.874	0.569	C2.S2	UBE2T
0.777	0.97046	0.554	0.885	0.517	C2.S2	MAD2L1
0.775	1.63293	0.55	0.828	0.457	C2.S2	CCNB2
0.77	1.86235	0.54	0.747	0.375	C2.S2	CCNB1
0.769	1.13207	0.538	0.701	0.254	C2.S2	HJURP
0.766	0.98876	0.532	0.92	0.737	C2.S2	TUBB4B
0.765	1.61847	0.53	0.747	0.353	C2.S2	ASPM
0.765	1.55036	0.53	0.701	0.297	C2.S2	GTSE1
0.764	1.31235	0.528	0.678	0.241	C2.S2	MXD3
0.763	1.24681	0.526	0.644	0.177	C2.S2	AURKA
0.76	1.05919	0.52	0.736	0.289	C2.S2	KIF11
0.759	1.04369	0.518	0.667	0.22	C2.S2	NEK2
0.757	1.48138	0.514	0.667	0.28	C2.S2	CDCA3
0.755	0.824614	0.51	0.609	0.129	C2.S2	HIST1H2AJ
0.749	1.18296	0.498	0.655	0.246	C2.S2	PBK
0.749	1.01326	0.498	0.701	0.306	C2.S2	NUF2
0.749	0.823972	0.498	0.701	0.319	C2.S2	TACC3
0.749	0.804416	0.498	1	0.901	C2.S2	HMGN2
0.748	1.13906	0.496	0.69	0.272	C2.S2	HIST2H2AC
0.746	1.00013	0.492	0.966	0.797	C2.S2	RAD21
0.745	1.39893	0.49	0.713	0.366	C2.S2	CDC20
0.745	0.875211	0.49	0.724	0.328	C2.S2	SPC25
0.743	0.936622	0.486	0.736	0.379	C2.S2	KIF20B
0.739	0.875298	0.478	0.609	0.207	C2.S2	CCNA2
0.739	0.583205	0.478	0.874	0.591	C2.S2	KIF22
0.737	1.38864	0.474	0.701	0.319	C2.S2	CDKN3
0.737	1.04842	0.474	0.563	0.129	C2.S2	KIF20A
0.737	0.958486	0.474	0.747	0.366	C2.S2	RRM2
0.736	1.00413	0.472	0.609	0.181	C2.S2	BUB1
0.736	0.908842	0.472	0.644	0.246	C2.S2	BUB1B
0.734	1.54721	0.468	0.678	0.332	C2.S2	CENPE
0.734	1.20239	0.468	0.655	0.272	C2.S2	NDC80
0.733	0.915541	0.466	0.678	0.297	C2.S2	KIF15
0.732	0.746568	0.464	0.586	0.159	C2.S2	KIF4A
0.731	1.20081	0.462	0.632	0.263	C2.S2	KIF23
0.731	0.73802	0.462	0.747	0.358	C2.S2	DBF4
0.728	1.37385	0.456	0.851	0.543	C2.S2	ATOH7
0.728	1.12732	0.456	0.713	0.388	C2.S2	FBXO5
0.728	0.717751	0.456	0.908	0.737	C2.S2	TMPO
0.727	1.09082	0.454	0.655	0.302	C2.S2	KIF2C
0.724	1.0632	0.448	0.931	0.672	C2.S2	HSPA1B
0.722	0.682842	0.444	0.586	0.159	C2.S2	TTK
0.721	0.752517	0.442	0.839	0.543	C2.S2	USP1
0.718	1.01067	0.436	0.598	0.25	C2.S2	KNSTRN
0.718	0.970498	0.436	0.793	0.474	C2.S2	SMC2
0.718	0.635632	0.436	0.874	0.608	C2.S2	DDX39A
0.717	1.00071	0.434	0.598	0.19	C2.S2	DIAPH3
0.716	0.875194	0.432	0.598	0.224	C2.S2	PLK4
0.716	0.737182	0.432	0.816	0.418	C2.S2	CENPK
0.714	0.743584	0.428	0.862	0.651	C2.S2	BUB3
0.713	0.761758	0.426	0.655	0.297	C2.S2	NCAPD2
0.712	1.20082	0.424	0.943	0.853	C2.S2	HSPA1A
0.712	0.868794	0.424	0.609	0.259	C2.S2	PSRC1
0.711	0.766453	0.422	0.966	0.819	C2.S2	H2AFV
0.71	1.08059	0.42	0.724	0.466	C2.S2	C21orf58
0.71	0.681687	0.42	0.586	0.19	C2.S2	ARHGAP11A
0.709	0.865519	0.418	0.529	0.129	C2.S2	CDC25C
0.709	0.79628	0.418	0.862	0.659	C2.S2	EZH2
0.709	0.551864	0.418	0.69	0.341	C2.S2	HIST1H1D
0.708	0.842195	0.416	0.874	0.634	C2.S2	CKAP5
0.708	0.786668	0.416	0.552	0.159	C2.S2	SGOL1
0.708	0.524074	0.416	0.759	0.427	C2.S2	CENPM
0.708	0.498227	0.416	0.954	0.711	C2.S2	SKA2
0.705	1.18702	0.41	0.931	0.815	C2.S2	ARL6IP1
0.705	0.823849	0.41	0.563	0.203	C2.S2	ANLN
0.705	0.709699	0.41	0.644	0.28	C2.S2	FANCD2
0.703	0.718044	0.406	0.517	0.134	C2.S2	NCAPG
0.702	0.64591	0.404	0.644	0.293	C2.S2	KIAA1524
0.701	0.693599	0.402	0.575	0.216	C2.S2	SPC24
0.99	1.67137	0.98	1	0.225	C2.S3	MGP
0.983	0.880294	0.966	1	0.215	C2.S3	C1QA
0.977	2.39916	0.954	1	0.554	C2.S3	RNU6-6P
0.975	1.01415	0.95	1	0.507	C2.S3	CD74
0.97	2.39899	0.94	1	0.124	C2.S3	CTD-3252C9.4
0.968	0.678432	0.936	1	0.161	C2.S3	CCL4L2
0.968	0.466806	0.936	1	0.171	C2.S3	PLD4
0.966	0.650624	0.932	1	0.349	C2.S3	HLA-DRA
0.963	0.353372	0.926	1	0.144	C2.S3	C1QB
0.958	2.35418	0.916	1	0.493	C2.S3	ALDH1A1
0.953	0.568524	0.906	0.952	0.084	C2.S3	BGN
0.95	1.70566	0.9	1	0.339	C2.S3	COL9A2
0.95	0.339658	0.9	0.952	0.144	C2.S3	HLA-DRB1
0.948	0.702947	0.896	0.952	0.366	C2.S3	TYROBP
0.933	2.07779	0.866	1	0.191	C2.S3	VTRNA1-3
0.932	0.443114	0.864	0.952	0.232	C2.S3	LAPTM5
0.926	0.425589	0.852	0.952	0.148	C2.S3	CCL3L3
0.924	0.601081	0.848	1	0.322	C2.S3	FCGRT
0.924	0.369892	0.848	0.952	0.121	C2.S3	ST3GAL1
0.919	0.275314	0.838	0.905	0.128	C2.S3	GPR183
0.917	1.05456	0.834	0.952	0.255	C2.S3	COL1A2
0.916	0.339414	0.832	0.952	0.198	C2.S3	HLA-E
0.915	0.457391	0.83	0.905	0.201	C2.S3	SRGN
0.914	0.38174	0.828	0.905	0.07	C2.S3	BCL6
0.912	1.6198	0.824	1	0.909	C2.S3	RERE
0.911	2.63033	0.822	1	0.456	C2.S3	RN7SK
0.907	1.62207	0.814	1	0.336	C2.S3	BHLHE22
0.906	3.0635	0.812	0.952	0.181	C2.S3	HIST1H2AG
0.905	0.409994	0.81	0.952	0.289	C2.S3	CSF1R
0.903	0.860805	0.806	0.952	0.188	C2.S3	TUBA3FP
0.902	0.702086	0.804	0.905	0.087	C2.S3	ITM2A
0.899	0.557737	0.798	0.857	0.064	C2.S3	LAMA4
0.898	0.733153	0.796	0.952	0.235	C2.S3	IGFBP5
0.894	1.84767	0.788	1	0.591	C2.S3	MROH8
0.894	0.553812	0.788	1	0.218	C2.S3	HBG2
0.894	0.291166	0.788	0.81	0.034	C2.S3	PHLDA2
0.893	1.40415	0.786	0.905	0.174	C2.S3	MECOM
0.893	0.432824	0.786	0.952	0.386	C2.S3	S100A11
0.891	1.78254	0.782	1	0.866	C2.S3	ID2
0.891	1.21113	0.782	0.952	0.154	C2.S3	OPTC
0.891	0.282214	0.782	0.905	0.185	C2.S3	CCL4
0.89	3.41797	0.78	0.905	0.201	C2.S3	HIST1H4E
0.889	1.93203	0.778	0.952	0.238	C2.S3	PTGR2
0.886	1.43885	0.772	0.81	0.034	C2.S3	AC017104.2
0.885	1.38359	0.77	0.952	0.332	C2.S3	PLK2
0.885	1.34026	0.77	1	0.386	C2.S3	FOSB
0.885	0.758661	0.77	0.952	0.181	C2.S3	RHOG
0.884	1.14724	0.768	0.81	0.044	C2.S3	RNU12
0.884	1.07139	0.768	0.81	0.05	C2.S3	PDE11A
0.882	2.29705	0.764	1	0.369	C2.S3	CTD-3014M21.1
0.88	1.06911	0.76	0.905	0.208	C2.S3	SNORD3B-2
0.878	3.63313	0.756	0.857	0.117	C2.S3	HIST1H3B
0.875	2.45109	0.75	0.81	0.07	C2.S3	HIST1H3A
0.875	2.44641	0.75	0.762	0.01	C2.S3	PRRG4
0.871	1.0966	0.742	1	0.46	C2.S3	CITED2
0.87	1.58583	0.74	0.857	0.134	C2.S3	ATF5
0.869	0.848878	0.738	0.762	0.027	C2.S3	RNU6ATAC
0.867	2.63666	0.734	1	0.221	C2.S3	ARHGEF39
0.866	1.0819	0.732	0.905	0.178	C2.S3	EIF4A1
0.865	1.4918	0.73	0.857	0.178	C2.S3	LRRC17
0.864	1.15828	0.728	0.81	0.081	C2.S3	TENM2
0.862	1.37793	0.724	0.905	0.188	C2.S3	FKBP14
0.862	0.372725	0.724	0.905	0.168	C2.S3	JAG1
0.862	0.323707	0.724	0.857	0.158	C2.S3	DHRS3
0.861	0.913323	0.722	1	0.426	C2.S3	GADD45B
0.859	0.985405	0.718	0.952	0.326	C2.S3	IER5
0.859	0.623822	0.718	1	0.674	C2.S3	CTSB
0.858	0.270835	0.716	0.952	0.245	C2.S3	SYNGR2
0.857	2.29572	0.714	1	0.238	C2.S3	HIST1H1B
0.857	1.89458	0.714	0.905	0.285	C2.S3	SNORA12
0.857	1.62286	0.714	0.905	0.255	C2.S3	PCDH10
0.857	1.31912	0.714	0.952	0.342	C2.S3	EFNB2
0.856	1.82987	0.712	0.952	0.386	C2.S3	SNORD3A
0.856	0.864438	0.712	0.857	0.181	C2.S3	REL
0.854	0.807685	0.708	0.905	0.242	C2.S3	KRT8
0.853	0.999948	0.706	0.714	0.013	C2.S3	BNC2
0.851	1.38332	0.702	1	0.795	C2.S3	KCNQ1OT1
0.85	0.69144	0.7	0.762	0.067	C2.S3	RP11-44M6.3
0.849	0.879102	0.698	1	0.436	C2.S3	CDON
0.848	3.34543	0.696	0.81	0.117	C2.S3	HIST2H2BF
0.845	2.32925	0.69	0.714	0.03	C2.S3	CNNM1
0.845	0.691844	0.69	0.81	0.235	C2.S3	SGK1
0.844	1.26358	0.688	1	0.463	C2.S3	HMX1
0.843	0.831782	0.686	1	0.493	C2.S3	PPP1R15A
0.843	0.298258	0.686	0.857	0.359	C2.S3	FCER1G
0.842	1.33044	0.684	0.952	0.289	C2.S3	EGFEM1P
0.842	1.08171	0.684	1	0.846	C2.S3	ID1
0.842	0.382854	0.684	0.714	0.023	C2.S3	FAM167B
0.842	0.33583	0.684	0.81	0.117	C2.S3	SH3PXD2A
0.841	1.53086	0.682	0.905	0.346	C2.S3	ARL4A
0.841	0.404037	0.682	0.905	0.265	C2.S3	SLC2A3
0.84	1.07908	0.68	0.905	0.299	C2.S3	THSD7A
0.84	0.82113	0.68	1	0.688	C2.S3	MT-TP
0.839	0.763883	0.678	0.952	0.312	C2.S3	SMARCD3
0.838	1.07933	0.676	0.81	0.188	C2.S3	DMD
0.837	0.392254	0.674	0.81	0.114	C2.S3	RNU6-8
0.836	1.41221	0.672	0.857	0.188	C2.S3	HIST3H2BB
0.836	0.991852	0.672	0.762	0.087	C2.S3	PALMD
0.836	0.71999	0.672	1	0.802	C2.S3	MT-TV
0.834	1.65723	0.668	1	0.631	C2.S3	RNA5SP202
0.834	0.800537	0.668	0.762	0.091	C2.S3	STAM-AS1
0.831	0.598244	0.662	0.667	0.007	C2.S3	CFI
0.83	1.11134	0.66	0.81	0.154	C2.S3	HIF3A
0.83	0.41521	0.66	0.762	0.081	C2.S3	COL9A3
0.829	2.03561	0.658	0.714	0.07	C2.S3	STC1
0.829	0.570137	0.658	0.81	0.168	C2.S3	ERO1B
0.829	0.537039	0.658	0.81	0.131	C2.S3	KRT18
0.827	0.688751	0.654	0.762	0.114	C2.S3	RP11-66N24.4
0.826	0.508987	0.652	1	0.725	C2.S3	RPL10P3
0.824	1.36177	0.648	0.81	0.191	C2.S3	ANXA6
0.823	1.20831	0.646	0.714	0.097	C2.S3	RP11-160E2.6
0.822	2.5819	0.644	0.762	0.158	C2.S3	HIST1H3C
0.822	0.927096	0.644	0.952	0.507	C2.S3	XIST
0.822	0.455521	0.644	0.857	0.198	C2.S3	FAM63A
0.822	0.356649	0.644	0.857	0.208	C2.S3	NCOA7
0.822	0.351057	0.644	0.952	0.342	C2.S3	NINJ1
0.821	1.19265	0.642	0.857	0.198	C2.S3	TMEM8B
0.821	1.12822	0.642	0.952	0.497	C2.S3	UBE2Q2P2
0.821	0.853223	0.642	0.952	0.436	C2.S3	RMST
0.82	1.13425	0.64	0.952	0.446	C2.S3	UTRN
0.82	0.642682	0.64	0.857	0.272	C2.S3	RNU6-3P
0.819	1.26447	0.638	0.81	0.161	C2.S3	SMOX
0.819	0.879554	0.638	0.714	0.081	C2.S3	IER3
0.818	1.57728	0.636	0.667	0.023	C2.S3	NR2F2-AS1
0.818	0.702432	0.636	0.762	0.188	C2.S3	CTC-246B18.10
0.817	0.829128	0.634	0.952	0.436	C2.S3	TOB1
0.815	0.690002	0.63	0.857	0.248	C2.S3	EGFR
0.814	0.581655	0.628	0.905	0.295	C2.S3	PLEKHG2
0.814	0.403415	0.628	0.81	0.215	C2.S3	SERTAD1
0.813	1.43914	0.626	0.952	0.591	C2.S3	RELN
0.813	0.612286	0.626	0.81	0.225	C2.S3	HSD17B2
0.812	1.40597	0.624	0.762	0.138	C2.S3	RP11-47A8.5
0.812	0.83032	0.624	0.952	0.453	C2.S3	LINC00632
0.812	0.749947	0.624	0.81	0.201	C2.S3	NSUN4
0.812	0.521403	0.624	0.857	0.252	C2.S3	FBN1
0.81	2.82647	0.62	0.714	0.084	C2.S3	HIST1H3H
0.81	0.957533	0.62	0.762	0.144	C2.S3	RP11-758H9.2
0.809	1.0929	0.618	0.952	0.493	C2.S3	PFKFB3
0.809	0.4807	0.618	0.714	0.131	C2.S3	AKNA
0.809	0.412548	0.618	1	0.762	C2.S3	FOS
0.808	0.746862	0.616	1	0.641	C2.S3	IER2
0.808	0.279105	0.616	0.714	0.081	C2.S3	NR4A3
0.807	0.899669	0.614	0.857	0.255	C2.S3	MSRB2
0.807	0.437642	0.614	0.619	0.003	C2.S3	MORN5
0.807	0.297392	0.614	0.905	0.329	C2.S3	UNC45A
0.807	0.276373	0.614	0.762	0.158	C2.S3	FUOM
0.807	0.254451	0.614	0.714	0.111	C2.S3	KRBA1
0.806	0.677668	0.612	0.762	0.131	C2.S3	COL6A2
0.805	1.58272	0.61	0.762	0.201	C2.S3	CRACR2B
0.804	1.21259	0.608	0.905	0.386	C2.S3	INTS6
0.804	1.01939	0.608	1	0.691	C2.S3	RSRP1
0.804	0.396972	0.608	0.667	0.054	C2.S3	DGKA
0.803	1.76182	0.606	0.714	0.114	C2.S3	AC074286.1
0.803	0.804113	0.606	0.857	0.309	C2.S3	FAM53C
0.803	0.614045	0.606	0.952	0.362	C2.S3	CLDN1
0.802	1.25073	0.604	0.857	0.268	C2.S3	CLASRP
0.802	0.477867	0.604	0.81	0.218	C2.S3	DSEL
0.801	1.01872	0.602	0.905	0.681	C2.S3	MTND2P28
0.8	0.349869	0.6	0.762	0.346	C2.S3	MTRNR2L8
0.8	0.279574	0.6	0.905	0.346	C2.S3	DZIP1
0.799	0.963138	0.598	0.81	0.201	C2.S3	ITSN2
0.799	0.83086	0.598	0.714	0.117	C2.S3	EVA1B
0.798	0.885154	0.596	1	0.628	C2.S3	TLE4
0.798	0.665549	0.596	0.667	0.087	C2.S3	CPNE8
0.798	0.618826	0.596	0.952	0.329	C2.S3	LSM10
0.798	0.438588	0.596	0.857	0.265	C2.S3	FN1
0.798	0.366714	0.596	0.619	0.027	C2.S3	HSD3B7
0.797	0.454152	0.594	0.857	0.279	C2.S3	PHLDA1
0.796	0.505935	0.592	0.667	0.077	C2.S3	AK1
0.795	1.42138	0.59	0.667	0.087	C2.S3	DRC3
0.795	0.666409	0.59	0.714	0.114	C2.S3	ANXA11
0.795	0.557803	0.59	0.905	0.342	C2.S3	DTNA
0.795	0.454777	0.59	0.905	0.342	C2.S3	WNK2
0.794	1.16365	0.588	0.857	0.329	C2.S3	STAT3
0.794	0.617627	0.588	0.905	0.319	C2.S3	EMC1
0.793	1.82366	0.586	0.667	0.081	C2.S3	HIST1H2BB
0.792	0.694285	0.584	0.81	0.349	C2.S3	FP671120.4
0.792	0.634382	0.584	0.762	0.161	C2.S3	STK36
0.79	0.252551	0.58	0.81	0.235	C2.S3	APCDD1
0.789	0.616452	0.578	0.952	0.527	C2.S3	POLR2A
0.789	0.382226	0.578	0.714	0.131	C2.S3	BOC
0.789	0.300237	0.578	0.952	0.339	C2.S3	LITAF
0.788	0.731436	0.576	0.714	0.138	C2.S3	PHLDB1
0.788	0.321001	0.576	0.857	0.285	C2.S3	IFT88
0.788	0.26604	0.576	0.81	0.215	C2.S3	DUSP6
0.787	0.485963	0.574	0.952	0.43	C2.S3	AKAP13
0.785	2.05609	0.57	0.857	0.362	C2.S3	HIST1H2BG
0.785	0.438628	0.57	0.667	0.087	C2.S3	MAP3K8
0.785	0.302343	0.57	0.667	0.121	C2.S3	NRP2
0.784	1.20975	0.568	0.762	0.245	C2.S3	MYADM
0.784	1.08487	0.568	0.952	0.738	C2.S3	NR2F1
0.784	0.926592	0.568	0.667	0.124	C2.S3	RHBDF1
0.784	0.852278	0.568	0.762	0.198	C2.S3	AC003003.5
0.784	0.775085	0.568	0.667	0.121	C2.S3	KLF4
0.784	0.381292	0.568	0.714	0.144	C2.S3	TFE3
0.784	0.348242	0.568	0.952	0.436	C2.S3	PEMT
0.784	0.285552	0.568	0.857	0.282	C2.S3	SLC7A6
0.783	0.998063	0.566	0.762	0.215	C2.S3	CCDC157
0.783	0.745467	0.566	1	0.94	C2.S3	MT-ATP8
0.783	0.615465	0.566	0.952	0.349	C2.S3	KIAA1524
0.783	0.296191	0.566	0.571	0.01	C2.S3	SNORD88A
0.782	0.297562	0.564	0.667	0.107	C2.S3	MTCL1
0.782	0.258748	0.564	0.667	0.084	C2.S3	MZF1-AS1
0.781	0.750462	0.562	0.857	0.299	C2.S3	FLRT3
0.781	0.638728	0.562	0.619	0.067	C2.S3	MMP14
0.781	0.552414	0.562	0.952	0.534	C2.S3	CDH6
0.781	0.3879	0.562	1	0.523	C2.S3	GJA1
0.781	0.368813	0.562	0.81	0.262	C2.S3	ZNF581
0.779	0.448718	0.558	0.667	0.104	C2.S3	LAMC3
0.778	0.740653	0.556	0.667	0.104	C2.S3	RP11-464F9.20
0.778	0.507079	0.556	0.762	0.221	C2.S3	HEXIM1
0.777	1.07056	0.554	0.952	0.681	C2.S3	TBX2
0.777	0.791408	0.554	0.571	0.013	C2.S3	AC073065.3
0.777	0.385859	0.554	0.762	0.218	C2.S3	SRF
0.776	1.88794	0.552	0.667	0.117	C2.S3	HIST1H2BJ
0.776	0.348761	0.552	0.714	0.141	C2.S3	DSP
0.775	1.10658	0.55	1	0.463	C2.S3	LMNA
0.775	1.04086	0.55	1	0.775	C2.S3	BRD2
0.775	0.722011	0.55	1	0.54	C2.S3	WDR60
0.775	0.652546	0.55	0.619	0.084	C2.S3	WFDC1
0.774	1.15974	0.548	0.714	0.205	C2.S3	TTLL3
0.774	1.06953	0.548	0.714	0.144	C2.S3	AC004381.6
0.774	0.75829	0.548	0.762	0.262	C2.S3	PLOD1
0.774	0.500556	0.548	0.762	0.208	C2.S3	ZNF678
0.773	0.590749	0.546	1	0.718	C2.S3	PABPC4
0.773	0.532125	0.546	0.667	0.134	C2.S3	SLC43A2
0.772	0.821015	0.544	1	0.688	C2.S3	SLC3A2
0.772	0.595688	0.544	0.714	0.174	C2.S3	MYLIP
0.771	0.874383	0.542	0.667	0.124	C2.S3	SCNN1D
0.771	0.786884	0.542	1	0.628	C2.S3	PXDN
0.771	0.347204	0.542	0.714	0.141	C2.S3	GEMIN4
0.771	0.292539	0.542	0.857	0.396	C2.S3	S100A13
0.77	0.279123	0.54	0.905	0.309	C2.S3	GPATCH4
0.769	0.568173	0.538	0.762	0.272	C2.S3	AFF3
0.769	0.444691	0.538	0.952	0.48	C2.S3	SERPINH1
0.768	1.53102	0.536	1	0.641	C2.S3	PCYOX1
0.768	0.612548	0.536	0.905	0.379	C2.S3	MEGF8
0.767	1.35797	0.534	0.762	0.208	C2.S3	APOLD1
0.767	0.85851	0.534	0.81	0.319	C2.S3	PVRL3
0.767	0.800506	0.534	0.762	0.242	C2.S3	OLFM3
0.766	2.41352	0.532	0.714	0.174	C2.S3	HIST1H2BM
0.766	0.871123	0.532	0.857	0.366	C2.S3	RP11-71N10.1
0.766	0.365753	0.532	0.857	0.339	C2.S3	MEIS2
0.765	0.877333	0.53	1	0.758	C2.S3	NKAIN4
0.765	0.275485	0.53	0.81	0.265	C2.S3	CRTAC1
0.764	1.59081	0.528	0.952	0.517	C2.S3	HMGA2
0.764	1.10524	0.528	0.667	0.128	C2.S3	SMARCA2
0.764	0.670607	0.528	1	0.631	C2.S3	COL9A1
0.763	1.03562	0.526	0.905	0.446	C2.S3	KIAA0355
0.763	0.734016	0.526	1	0.752	C2.S3	SLC25A36
0.763	0.54901	0.526	0.905	0.43	C2.S3	STOX2
0.763	0.519127	0.526	0.857	0.386	C2.S3	SLC35B4
0.763	0.374367	0.526	0.571	0.044	C2.S3	ZNF619
0.763	0.264043	0.526	0.571	0.04	C2.S3	ADAMTS9-AS1
0.762	2.71744	0.524	0.571	0.04	C2.S3	HIST1H2BF
0.762	0.956825	0.524	0.857	0.517	C2.S3	GOLGA8B
0.762	0.81542	0.524	0.667	0.164	C2.S3	RP11-182L21.6
0.762	0.621017	0.524	0.857	0.359	C2.S3	KIN
0.761	0.967011	0.522	0.952	0.456	C2.S3	SYCE1L
0.761	0.68278	0.522	0.857	0.399	C2.S3	NFKBIA
0.761	0.54974	0.522	0.857	0.312	C2.S3	LAMB2
0.761	0.443579	0.522	0.667	0.195	C2.S3	QSOX1
0.761	0.333658	0.522	0.571	0.047	C2.S3	SPHK2
0.76	1.11425	0.52	0.905	0.44	C2.S3	SPATS2
0.76	1.096	0.52	0.667	0.181	C2.S3	TBX5
0.76	0.906804	0.52	0.905	0.46	C2.S3	RDH10
0.76	0.516858	0.52	0.762	0.265	C2.S3	COLEC12
0.76	0.433769	0.52	0.905	0.372	C2.S3	CAST
0.76	0.377052	0.52	1	0.507	C2.S3	TMEM160
0.759	0.906911	0.518	0.81	0.342	C2.S3	PDXDC1
0.759	0.802007	0.518	0.952	0.644	C2.S3	DNMT3A
0.759	0.627977	0.518	0.524	0.007	C2.S3	COL5A3
0.759	0.369046	0.518	0.619	0.107	C2.S3	LHFPL2
0.758	0.915009	0.516	1	0.859	C2.S3	AHI1
0.757	2.16507	0.514	0.571	0.057	C2.S3	HIST1H4D
0.757	0.931594	0.514	0.857	0.446	C2.S3	LMO4
0.757	0.925279	0.514	0.667	0.158	C2.S3	CAPN15
0.757	0.81121	0.514	0.524	0.01	C2.S3	RP11-120I21.2
0.757	0.668327	0.514	1	0.581	C2.S3	BCL11A
0.757	0.536487	0.514	0.667	0.128	C2.S3	DYNLRB2
0.756	0.896202	0.512	0.571	0.054	C2.S3	TMEM121
0.756	0.439349	0.512	0.952	0.477	C2.S3	MLLT1
0.755	1.10565	0.51	0.762	0.235	C2.S3	PRR11
0.755	0.583743	0.51	1	0.628	C2.S3	CPAMD8
0.755	0.581489	0.51	0.667	0.221	C2.S3	U2
0.755	0.551451	0.51	0.952	0.513	C2.S3	FGF19
0.755	0.366502	0.51	0.857	0.305	C2.S3	ZNF574
0.755	0.324437	0.51	0.762	0.215	C2.S3	LONP1
0.754	1.65643	0.508	0.571	0.057	C2.S3	HIST1H3I
0.754	0.298168	0.508	0.714	0.218	C2.S3	SMAD3
0.754	0.266896	0.508	0.619	0.097	C2.S3	ARHGAP18
0.753	0.798769	0.506	0.905	0.342	C2.S3	SGOL2
0.753	0.550731	0.506	0.762	0.265	C2.S3	DNASE1
0.753	0.357168	0.506	0.667	0.164	C2.S3	SPIRE2
0.753	0.336031	0.506	0.571	0.067	C2.S3	SH2B3
0.753	0.301367	0.506	0.857	0.346	C2.S3	CMTM7
0.752	0.861324	0.504	0.667	0.188	C2.S3	INPPL1
0.752	0.629757	0.504	0.857	0.356	C2.S3	PKN1
0.752	0.567297	0.504	0.905	0.47	C2.S3	WBSCR22
0.752	0.370489	0.504	0.571	0.07	C2.S3	ASS1
0.751	2.18112	0.502	0.524	0.017	C2.S3	HIST3H2BA
0.751	1.0112	0.502	1	0.755	C2.S3	TRPM3
0.751	0.416359	0.502	0.762	0.272	C2.S3	ZFAND2B
0.751	0.264222	0.502	0.714	0.195	C2.S3	ZNF432
0.75	0.794081	0.5	0.905	0.537	C2.S3	GRIA4
0.75	0.668212	0.5	0.857	0.409	C2.S3	TJP1
0.75	0.655306	0.5	0.667	0.154	C2.S3	TSPAN9
0.75	0.544565	0.5	0.762	0.258	C2.S3	ABCF2
0.75	0.526342	0.5	0.714	0.201	C2.S3	FAM20C
0.75	0.273356	0.5	0.667	0.181	C2.S3	SNORD3B-1
0.749	2.28355	0.498	0.667	0.178	C2.S3	HIST1H3G
0.749	0.897233	0.498	0.524	0.023	C2.S3	RP11-867G23.3
0.749	0.781807	0.498	1	0.782	C2.S3	ZFAND5
0.749	0.630426	0.498	0.952	0.51	C2.S3	GPATCH2L
0.749	0.498711	0.498	0.714	0.235	C2.S3	SCRN2
0.749	0.477904	0.498	0.857	0.326	C2.S3	MZF1
0.748	0.678957	0.496	0.952	0.523	C2.S3	PPP1R9A
0.748	0.528055	0.496	0.714	0.208	C2.S3	PML
0.748	0.374114	0.496	0.81	0.309	C2.S3	LARP4
0.747	1.1512	0.494	0.81	0.383	C2.S3	FTH1
0.747	0.52373	0.494	0.667	0.144	C2.S3	RP11-463O12.5
0.747	0.479652	0.494	0.952	0.55	C2.S3	CTDSPL2
0.746	0.665256	0.492	0.571	0.077	C2.S3	ARHGEF37
0.746	0.587163	0.492	0.571	0.084	C2.S3	CTD-2256P15.2
0.746	0.540092	0.492	0.857	0.362	C2.S3	RNU4-2
0.746	0.483466	0.492	0.714	0.235	C2.S3	LRRC37A4P
0.745	1.01604	0.49	1	0.805	C2.S3	JUN
0.745	0.845321	0.49	0.571	0.081	C2.S3	ZNF440
0.745	0.809551	0.49	0.762	0.272	C2.S3	PSMC1
0.745	0.593156	0.49	0.857	0.406	C2.S3	RSPH9
0.745	0.496732	0.49	0.524	0.027	C2.S3	RP11-28G8.1
0.745	0.391793	0.49	0.857	0.299	C2.S3	PNKP
0.745	0.369193	0.49	0.952	0.47	C2.S3	TERF1
0.745	0.36056	0.49	0.857	0.342	C2.S3	DEDD2
0.744	0.733688	0.488	0.762	0.255	C2.S3	RABL6
0.744	0.702162	0.488	0.571	0.091	C2.S3	ALKBH8
0.744	0.545685	0.488	1	0.832	C2.S3	ID3
0.744	0.420115	0.488	0.905	0.466	C2.S3	KLHDC8B
0.743	0.80731	0.486	0.714	0.292	C2.S3	SYNE1
0.743	0.789566	0.486	0.857	0.403	C2.S3	MAGI3
0.743	0.724627	0.486	0.762	0.268	C2.S3	OBSCN
0.743	0.590667	0.486	0.857	0.393	C2.S3	SLC44A2
0.743	0.543254	0.486	0.714	0.211	C2.S3	LRRC27
0.743	0.496959	0.486	0.857	0.342	C2.S3	CBLB
0.742	1.0652	0.484	0.905	0.503	C2.S3	FOXN4
0.742	0.778846	0.484	0.571	0.111	C2.S3	WDR74
0.742	0.742407	0.484	0.667	0.198	C2.S3	GNB4
0.742	0.709791	0.484	0.619	0.151	C2.S3	CNTNAP3B
0.742	0.476161	0.484	0.857	0.409	C2.S3	SFSWAP
0.742	0.387633	0.484	0.857	0.406	C2.S3	ZMYM3
0.741	0.672868	0.482	0.81	0.406	C2.S3	SYNPR
0.741	0.648003	0.482	0.762	0.346	C2.S3	ARHGAP35
0.741	0.590722	0.482	0.952	0.473	C2.S3	CCDC171
0.741	0.368933	0.482	0.762	0.302	C2.S3	FAM84A
0.741	0.344343	0.482	0.667	0.178	C2.S3	NCKIPSD
0.741	0.331629	0.482	0.762	0.282	C2.S3	ZRSR2
0.74	2.11953	0.48	0.571	0.074	C2.S3	HIST1H3F
0.74	1.41422	0.48	0.524	0.037	C2.S3	HIST1H4L
0.74	1.07229	0.48	0.762	0.406	C2.S3	RBMS1
0.74	0.679798	0.48	0.81	0.336	C2.S3	DCAF11
0.74	0.670256	0.48	0.762	0.326	C2.S3	MXD4
0.74	0.599536	0.48	0.952	0.54	C2.S3	SURF4
0.74	0.329273	0.48	0.714	0.245	C2.S3	PTPRQ
0.74	0.323704	0.48	0.81	0.399	C2.S3	ZIC1
0.74	0.269469	0.48	0.619	0.151	C2.S3	MROH1
0.739	0.979669	0.478	0.952	0.473	C2.S3	SORBS2
0.739	0.731172	0.478	0.857	0.48	C2.S3	MID1
0.739	0.507024	0.478	0.952	0.591	C2.S3	PPP1R10
0.739	0.416015	0.478	0.905	0.446	C2.S3	LGALS3BP
0.739	0.330462	0.478	0.714	0.195	C2.S3	POLL
0.739	0.264414	0.478	0.619	0.128	C2.S3	S100A16
0.738	1.65183	0.476	0.524	0.047	C2.S3	HIST2H2AB
0.738	0.715518	0.476	0.667	0.185	C2.S3	RBM4
0.738	0.570445	0.476	0.619	0.178	C2.S3	TBX3
0.738	0.446327	0.476	0.857	0.423	C2.S3	ZNF618
0.738	0.416461	0.476	0.81	0.292	C2.S3	RP3-394A18.1
0.738	0.395168	0.476	0.571	0.101	C2.S3	RSPH1
0.738	0.255742	0.476	0.905	0.426	C2.S3	COLGALT1
0.737	0.750011	0.474	0.905	0.527	C2.S3	TBX2-AS1
0.737	0.721949	0.474	0.714	0.201	C2.S3	PLK1
0.737	0.668004	0.474	0.619	0.148	C2.S3	TKFC
0.737	0.60511	0.474	0.857	0.389	C2.S3	CPNE3
0.737	0.501406	0.474	0.857	0.419	C2.S3	FUCA2
0.737	0.488791	0.474	0.524	0.054	C2.S3	RP11-454F8.2
0.737	0.450189	0.474	0.952	0.547	C2.S3	EML4
0.737	0.388188	0.474	0.857	0.453	C2.S3	MT-TS2
0.737	0.361064	0.474	0.571	0.104	C2.S3	KDM4C
0.737	0.307776	0.474	0.571	0.107	C2.S3	MAFB
0.736	1.09622	0.472	0.619	0.161	C2.S3	CCDC146
0.736	0.982681	0.472	0.619	0.144	C2.S3	STK17B
0.736	0.868034	0.472	0.81	0.326	C2.S3	PLXDC2
0.736	0.678056	0.472	0.762	0.268	C2.S3	CCDC57
0.736	0.49943	0.472	0.667	0.178	C2.S3	ZBTB16
0.736	0.437001	0.472	0.905	0.366	C2.S3	COG4
0.736	0.41607	0.472	0.762	0.282	C2.S3	SLMAP
0.736	0.401713	0.472	0.952	0.483	C2.S3	FAAP20
0.736	0.250368	0.472	0.952	0.564	C2.S3	ZFHX4
0.735	1.06058	0.47	0.857	0.503	C2.S3	IREB2
0.735	1.02341	0.47	0.524	0.05	C2.S3	LAG3
0.735	0.562217	0.47	0.905	0.537	C2.S3	STX7
0.735	0.412895	0.47	0.524	0.044	C2.S3	RRAS
0.735	0.369335	0.47	0.952	0.52	C2.S3	WASF2
0.734	2.43031	0.468	0.571	0.101	C2.S3	HIST1H2BC
0.734	0.659559	0.468	0.667	0.221	C2.S3	TNRC18
0.734	0.519195	0.468	0.619	0.144	C2.S3	ZNHIT2
0.734	0.511564	0.468	0.476	0.01	C2.S3	GPBAR1
0.734	0.510862	0.468	0.857	0.366	C2.S3	AKT2
0.734	0.482008	0.468	1	0.483	C2.S3	FBLN1
0.734	0.464821	0.468	0.571	0.121	C2.S3	ATXN1
0.734	0.34482	0.468	0.714	0.238	C2.S3	CUEDC1
0.733	0.713097	0.466	0.619	0.158	C2.S3	FHOD1
0.733	0.667362	0.466	0.571	0.121	C2.S3	RNU4ATAC
0.732	1.07348	0.464	0.857	0.483	C2.S3	P4HA1
0.732	0.604773	0.464	0.81	0.349	C2.S3	ING1
0.732	0.475687	0.464	0.571	0.121	C2.S3	DSE
0.731	2.71056	0.462	0.524	0.067	C2.S3	HIST1H2BO
0.731	1.88216	0.462	0.571	0.104	C2.S3	HIST1H2AB
0.731	1.19999	0.462	1	0.755	C2.S3	NEAT1
0.731	1.12227	0.462	0.476	0.02	C2.S3	RPL7P19
0.731	0.73179	0.462	0.81	0.389	C2.S3	ACYP2
0.731	0.687969	0.462	1	0.56	C2.S3	RAF1
0.731	0.656322	0.462	0.524	0.067	C2.S3	CTB-119C2.1
0.731	0.501207	0.462	0.571	0.117	C2.S3	AP2A1
0.73	0.806526	0.46	0.905	0.534	C2.S3	LRRN1
0.73	0.64639	0.46	0.762	0.342	C2.S3	SDC2
0.729	1.03681	0.458	0.857	0.416	C2.S3	NPLOC4
0.729	0.840155	0.458	0.81	0.383	C2.S3	R3HDM1
0.729	0.616483	0.458	0.81	0.389	C2.S3	ZNF714
0.729	0.590362	0.458	0.714	0.342	C2.S3	LHX9
0.729	0.585435	0.458	0.524	0.06	C2.S3	ZNF467
0.729	0.420778	0.458	1	0.597	C2.S3	TIMP1
0.729	0.335231	0.458	0.476	0.013	C2.S3	SAP30L-AS1
0.729	0.31864	0.458	0.952	0.55	C2.S3	WDR45B
0.729	0.310151	0.458	0.857	0.342	C2.S3	NDC80
0.728	0.386155	0.456	0.524	0.077	C2.S3	HCK
0.727	1.35163	0.454	0.714	0.309	C2.S3	CAMK4
0.727	1.05776	0.454	0.524	0.06	C2.S3	SLX4
0.727	0.718657	0.454	0.619	0.181	C2.S3	HUNK
0.727	0.461217	0.454	0.667	0.221	C2.S3	CDK20
0.726	2.21653	0.452	0.667	0.188	C2.S3	MBTPS2
0.726	0.742454	0.452	0.619	0.174	C2.S3	C10orf76
0.726	0.704225	0.452	1	0.909	C2.S3	AKAP9
0.726	0.573964	0.452	0.81	0.349	C2.S3	SNHG11
0.726	0.407112	0.452	0.905	0.493	C2.S3	ATP2B4
0.725	0.30023	0.45	0.905	0.409	C2.S3	MPZL1
0.725	0.277183	0.45	0.667	0.218	C2.S3	DLL1
0.724	0.579612	0.448	0.571	0.117	C2.S3	PARP14
0.724	0.399481	0.448	0.714	0.248	C2.S3	ZBTB25
0.724	0.366147	0.448	0.762	0.336	C2.S3	MOK
0.723	1.11417	0.446	0.667	0.215	C2.S3	DBT
0.723	0.68779	0.446	0.762	0.423	C2.S3	SUCO
0.723	0.471913	0.446	0.619	0.195	C2.S3	CCDC88C
0.723	0.262942	0.446	0.476	0.027	C2.S3	RP11-727A23.4
0.722	2.47287	0.444	0.524	0.107	C2.S3	HIST1H4H
0.722	1.45742	0.444	0.762	0.329	C2.S3	HIST1H2AC
0.722	0.77264	0.444	0.619	0.188	C2.S3	OSBPL6
0.722	0.728494	0.444	0.524	0.087	C2.S3	RP11-166B2.1
0.722	0.401215	0.444	0.667	0.208	C2.S3	PRMT9
0.722	0.347808	0.444	0.81	0.352	C2.S3	GATAD2A
0.722	0.289555	0.444	0.476	0.03	C2.S3	PAPSS2
0.721	0.979156	0.442	0.762	0.319	C2.S3	SLC25A14
0.721	0.792961	0.442	0.905	0.54	C2.S3	CUX1
0.721	0.646655	0.442	0.857	0.49	C2.S3	SCARNA22
0.721	0.468174	0.442	0.667	0.245	C2.S3	SLC50A1
0.721	0.448412	0.442	0.571	0.154	C2.S3	CTSH
0.721	0.411268	0.442	0.762	0.359	C2.S3	RP11-242D8.1
0.721	0.351207	0.442	0.524	0.074	C2.S3	DKKL1
0.72	0.613849	0.44	1	0.889	C2.S3	GPX1
0.72	0.510719	0.44	0.905	0.443	C2.S3	SAMD4B
0.72	0.503404	0.44	0.762	0.315	C2.S3	DMWD
0.72	0.494729	0.44	0.667	0.218	C2.S3	TYW1
0.72	0.322439	0.44	0.714	0.332	C2.S3	PNPLA2
0.72	0.312886	0.44	0.905	0.52	C2.S3	USP8
0.719	0.881239	0.438	0.476	0.037	C2.S3	PWRN1
0.719	0.685954	0.438	0.762	0.312	C2.S3	FRG1HP
0.719	0.561293	0.438	0.714	0.289	C2.S3	PABPC1L
0.719	0.468671	0.438	0.81	0.396	C2.S3	HILPDA
0.719	0.393775	0.438	1	0.681	C2.S3	CENPF
0.719	0.34327	0.438	0.667	0.238	C2.S3	CTD-2228K2.7
0.719	0.340912	0.438	0.81	0.426	C2.S3	FNBP1
0.719	0.308411	0.438	0.952	0.49	C2.S3	PRC1
0.718	1.7798	0.436	0.524	0.084	C2.S3	HIST1H4B
0.718	1.55173	0.436	0.524	0.084	C2.S3	HAP1
0.718	0.978846	0.436	0.762	0.389	C2.S3	KIAA0586
0.718	0.716804	0.436	0.714	0.299	C2.S3	TMEM134
0.718	0.510165	0.436	0.619	0.168	C2.S3	SULT1C4
0.718	0.325499	0.436	0.857	0.403	C2.S3	NKIRAS2
0.718	0.308135	0.436	1	0.617	C2.S3	BCAP31
0.717	0.982353	0.434	0.714	0.295	C2.S3	ZBTB48
0.717	0.825941	0.434	0.524	0.084	C2.S3	CTA-293F17.1
0.717	0.745837	0.434	0.81	0.399	C2.S3	DCAF10
0.717	0.666559	0.434	0.762	0.342	C2.S3	FAM193B
0.717	0.617445	0.434	0.81	0.389	C2.S3	CCDC74A
0.717	0.596805	0.434	0.524	0.081	C2.S3	OR7E28P
0.717	0.5891	0.434	0.81	0.372	C2.S3	GSPT2
0.717	0.512368	0.434	1	0.611	C2.S3	DCTN1
0.717	0.476739	0.434	0.762	0.356	C2.S3	AMPH
0.717	0.342842	0.434	0.524	0.087	C2.S3	PLCB2
0.717	0.312515	0.434	0.762	0.389	C2.S3	PLXNA3
0.716	0.93971	0.432	0.619	0.188	C2.S3	REV1
0.716	0.772974	0.432	1	0.695	C2.S3	PCDH7
0.716	0.742374	0.432	1	0.513	C2.S3	FAM50A
0.716	0.696043	0.432	0.952	0.732	C2.S3	UPF3A
0.716	0.646417	0.432	0.762	0.329	C2.S3	DSG2
0.716	0.445516	0.432	0.619	0.208	C2.S3	KMT5C
0.715	0.704152	0.43	0.714	0.346	C2.S3	IQSEC1
0.715	0.552295	0.43	0.476	0.06	C2.S3	CHSY3
0.715	0.473484	0.43	0.667	0.225	C2.S3	ERV3-1
0.715	0.417038	0.43	0.571	0.151	C2.S3	RNU4-1
0.714	0.923006	0.428	0.667	0.235	C2.S3	RP3-449O17.1
0.714	0.817394	0.428	0.81	0.453	C2.S3	STRA6
0.714	0.455174	0.428	1	0.601	C2.S3	BORCS7
0.714	0.402773	0.428	0.619	0.178	C2.S3	PTPRJ
0.714	0.376136	0.428	0.952	0.802	C2.S3	BPTF
0.714	0.274339	0.428	0.905	0.419	C2.S3	ING5
0.714	0.258125	0.428	0.619	0.191	C2.S3	ST3GAL6
0.713	0.810883	0.426	0.571	0.141	C2.S3	DNAAF3
0.713	0.779144	0.426	0.952	0.762	C2.S3	WDR54
0.713	0.671835	0.426	0.762	0.356	C2.S3	NAA40
0.713	0.638335	0.426	0.714	0.322	C2.S3	ZNF692
0.713	0.593495	0.426	0.857	0.493	C2.S3	ASXL1
0.713	0.588814	0.426	0.667	0.285	C2.S3	LMAN2L
0.713	0.46303	0.426	0.81	0.369	C2.S3	GPC6
0.713	0.32544	0.426	0.952	0.577	C2.S3	VCAN
0.713	0.297771	0.426	0.619	0.161	C2.S3	ANKRD35
0.713	0.295577	0.426	0.905	0.54	C2.S3	NXF1
0.712	1.90293	0.424	0.714	0.312	C2.S3	HIST1H2BH
0.712	1.06094	0.424	0.857	0.513	C2.S3	C21orf58
0.712	0.570233	0.424	0.619	0.218	C2.S3	DNAL4
0.712	0.565569	0.424	0.714	0.299	C2.S3	ING2
0.712	0.561637	0.424	0.476	0.054	C2.S3	C8orf31
0.712	0.526419	0.424	0.571	0.154	C2.S3	TEKT2
0.712	0.450857	0.424	0.667	0.336	C2.S3	ENC1
0.712	0.428638	0.424	0.905	0.473	C2.S3	CHD3
0.712	0.292584	0.424	0.667	0.208	C2.S3	TSPYL2
0.711	1.33904	0.422	0.952	0.534	C2.S3	FLNA
0.711	0.618684	0.422	0.571	0.171	C2.S3	AKAP8L
0.711	0.514096	0.422	0.571	0.151	C2.S3	TNIP2
0.711	0.459671	0.422	0.762	0.289	C2.S3	KDM4B
0.711	0.391746	0.422	0.857	0.517	C2.S3	RGS2
0.711	0.380511	0.422	0.905	0.581	C2.S3	ATP6V0A1
0.711	0.317048	0.422	0.571	0.128	C2.S3	GAS7
0.71	1.13286	0.42	0.476	0.054	C2.S3	NEBL
0.71	0.913962	0.42	0.667	0.255	C2.S3	CYTH1
0.71	0.812406	0.42	0.619	0.201	C2.S3	TGFB2
0.71	0.799548	0.42	0.762	0.302	C2.S3	ERICH5
0.71	0.529284	0.42	1	0.728	C2.S3	TNRC6A
0.71	0.51297	0.42	0.476	0.057	C2.S3	RPS20P22
0.71	0.397956	0.42	0.905	0.57	C2.S3	RAB34
0.709	1.17036	0.418	0.524	0.114	C2.S3	LINC01122
0.709	0.805198	0.418	0.619	0.215	C2.S3	MCTP1
0.709	0.676004	0.418	0.667	0.248	C2.S3	ICMT
0.709	0.600856	0.418	0.524	0.107	C2.S3	EGR2
0.709	0.530967	0.418	0.952	0.577	C2.S3	EAPP
0.709	0.440741	0.418	0.571	0.154	C2.S3	DDX39B
0.709	0.399196	0.418	0.619	0.185	C2.S3	MAPK8IP3
0.709	0.386922	0.418	0.619	0.218	C2.S3	LIMK2
0.709	0.354379	0.418	0.571	0.141	C2.S3	RP11-499P20.2
0.709	0.300826	0.418	0.857	0.617	C2.S3	RBBP6
0.709	0.283584	0.418	0.762	0.336	C2.S3	C16orf72
0.708	1.14358	0.416	0.524	0.107	C2.S3	HIST1H3J
0.708	0.557665	0.416	0.762	0.332	C2.S3	PLTP
0.708	0.442835	0.416	0.476	0.047	C2.S3	PDE1B
0.708	0.378501	0.416	1	0.765	C2.S3	CRIP2
0.708	0.257555	0.416	0.429	0.01	C2.S3	LA16c-390H2.4
0.707	0.921285	0.414	0.476	0.077	C2.S3	PABPC1P3
0.707	0.723969	0.414	0.857	0.45	C2.S3	KDM2A
0.707	0.309824	0.414	1	0.594	C2.S3	ATG12
0.707	0.284496	0.414	0.905	0.56	C2.S3	AAK1
0.706	0.875038	0.412	0.429	0.017	C2.S3	SNORA23
0.706	0.665818	0.412	0.429	0.013	C2.S3	RN7SL336P
0.706	0.587022	0.412	0.714	0.289	C2.S3	GAK
0.706	0.58177	0.412	0.476	0.074	C2.S3	RP11-1338A24.1
0.706	0.550277	0.412	1	0.802	C2.S3	SREK1
0.706	0.484795	0.412	0.762	0.396	C2.S3	ZNF300
0.705	0.807663	0.41	0.81	0.419	C2.S3	ZNF827
0.705	0.648776	0.41	0.667	0.258	C2.S3	RP11-51J9.5
0.705	0.519876	0.41	1	0.577	C2.S3	AURKB
0.705	0.466458	0.41	0.571	0.154	C2.S3	OSCP1
0.705	0.314986	0.41	0.619	0.218	C2.S3	SERINC2
0.705	0.254988	0.41	0.524	0.131	C2.S3	SOCS2
0.704	0.466223	0.408	0.619	0.195	C2.S3	TBRG1
0.704	0.330792	0.408	0.476	0.06	C2.S3	ECM1
0.704	0.271778	0.408	0.857	0.413	C2.S3	SDCCAG8
0.703	0.810104	0.406	0.714	0.292	C2.S3	RASD1
0.703	0.770168	0.406	0.714	0.372	C2.S3	MBOAT7
0.703	0.757869	0.406	0.619	0.225	C2.S3	TTC26
0.703	0.738768	0.406	0.857	0.621	C2.S3	METTL12
0.703	0.654522	0.406	1	0.842	C2.S3	RAX
0.703	0.607025	0.406	0.714	0.312	C2.S3	PKD1
0.703	0.583274	0.406	1	0.638	C2.S3	KATNBL1
0.703	0.504249	0.406	0.905	0.523	C2.S3	KDM5A
0.703	0.345524	0.406	0.571	0.171	C2.S3	QSOX2
0.703	0.316593	0.406	0.476	0.07	C2.S3	RP11-640N20.4
0.703	0.277195	0.406	0.857	0.5	C2.S3	CAPNS1
0.702	1.53375	0.404	0.571	0.161	C2.S3	LINC01473
0.702	0.93415	0.404	0.905	0.507	C2.S3	ANKRD26
0.702	0.628017	0.404	0.667	0.255	C2.S3	TRIM41
0.702	0.612262	0.404	0.619	0.215	C2.S3	ASXL2
0.702	0.581529	0.404	0.619	0.228	C2.S3	POLG2
0.702	0.454485	0.404	0.524	0.114	C2.S3	ABLIM2
0.702	0.420449	0.404	0.571	0.131	C2.S3	CDCA2
0.702	0.412392	0.404	0.667	0.272	C2.S3	CTPS2
0.702	0.358842	0.404	0.667	0.245	C2.S3	H6PD
0.702	0.282911	0.404	0.952	0.513	C2.S3	USP14
0.701	1.19823	0.402	0.571	0.178	C2.S3	LPAR4
0.701	0.885822	0.402	0.619	0.225	C2.S3	C1orf159
0.701	0.823552	0.402	0.857	0.534	C2.S3	WDR13
0.701	0.634844	0.402	0.762	0.416	C2.S3	BCAT2
0.701	0.592169	0.402	0.714	0.393	C2.S3	MED6
0.701	0.396634	0.402	0.905	0.577	C2.S3	SEMA6A
0.701	0.34197	0.402	0.714	0.346	C2.S3	GNL2
0.834	0.717716	0.668	0.985	0.642	C9.S1	INA
0.83	0.807111	0.66	0.969	0.594	C9.S1	NEFM
0.823	1.11068	0.646	1	0.756	C9.S1	STMN2
0.806	0.649454	0.612	0.923	0.618	C9.S1	NSG1
0.783	0.886813	0.566	0.969	0.807	C9.S1	TUBB2A
0.78	0.547386	0.56	0.831	0.453	C9.S1	SYT4
0.778	0.968366	0.556	0.831	0.531	C9.S1	PRPH
0.765	0.691171	0.53	0.785	0.319	C9.S1	MAPT
0.764	0.766585	0.528	0.954	0.752	C9.S1	CRMP1
0.756	0.463736	0.512	0.938	0.843	C9.S1	RPS3AP47
0.754	1.07751	0.508	0.831	0.531	C9.S1	NEFL
0.745	0.307535	0.49	0.785	0.496	C9.S1	ISL1
0.744	0.908269	0.488	0.985	0.898	C9.S1	BEX1
0.74	0.819426	0.48	0.954	0.799	C9.S1	GAP43
0.735	0.998277	0.47	0.8	0.646	C9.S1	CNTN2
0.73	0.425836	0.46	0.646	0.24	C9.S1	ATCAY
0.727	0.537429	0.454	0.877	0.528	C9.S1	SCG3
0.724	0.390769	0.448	0.662	0.28	C9.S1	CHGB
0.723	0.483189	0.446	0.6	0.193	C9.S1	SRRM3
0.722	0.813732	0.444	0.662	0.276	C9.S1	ADCY1
0.72	0.382673	0.44	0.892	0.713	C9.S1	SNCG
0.717	0.406555	0.434	0.677	0.268	C9.S1	ATP1A3
0.717	0.331383	0.434	0.585	0.181	C9.S1	FAIM2
0.715	0.562847	0.43	0.938	0.732	C9.S1	ENO2
0.711	0.769532	0.422	0.677	0.272	C9.S1	ELAVL3
0.71	0.662593	0.42	0.692	0.402	C9.S1	MAP1LC3A
0.708	1.30841	0.416	0.569	0.193	C9.S1	SCUBE1
0.707	0.378115	0.414	0.569	0.209	C9.S1	AKAP6
0.707	0.297547	0.414	0.8	0.516	C9.S1	STMN4
0.706	0.551987	0.412	0.692	0.311	C9.S1	PCBP3
0.702	0.968906	0.404	0.6	0.22	C9.S1	HMP19
0.701	0.424655	0.402	0.938	0.744	C9.S1	MEG3
0.895	3.95881	0.79	0.833	0.163	C9.S2	TF
0.878	2.5779	0.756	0.833	0.191	C9.S2	RCVRN
0.855	2.07629	0.71	0.917	0.77	C9.S2	GPM6B
0.849	4.93111	0.698	0.722	0.064	C9.S2	WIF1
0.848	2.77369	0.696	0.972	0.862	C9.S2	SAT1
0.847	2.01944	0.694	0.889	0.332	C9.S2	FABP7
0.831	1.99594	0.662	0.806	0.244	C9.S2	PLP1
0.821	1.81079	0.642	0.806	0.339	C9.S2	OTX2
0.797	1.5274	0.594	0.722	0.269	C9.S2	GNB3
0.796	2.12722	0.592	0.778	0.339	C9.S2	LGI4
0.78	1.96278	0.56	0.75	0.431	C9.S2	SLC1A3
0.767	1.63813	0.534	0.917	0.859	C9.S2	DKK3
0.767	0.75658	0.534	0.556	0.032	C9.S2	PDC
0.766	1.8682	0.532	0.667	0.212	C9.S2	LINC00461
0.765	2.02549	0.53	0.639	0.198	C9.S2	PRSS35
0.757	1.55655	0.514	0.611	0.155	C9.S2	RLBP1
0.756	1.70365	0.512	0.556	0.049	C9.S2	AIPL1
0.755	1.20527	0.51	0.694	0.244	C9.S2	TFAP2B
0.754	2.70492	0.508	0.583	0.138	C9.S2	C1orf61
0.75	1.10613	0.5	0.75	0.399	C9.S2	AMER2
0.746	1.87773	0.492	0.639	0.208	C9.S2	CRYM
0.744	0.384489	0.488	0.556	0.095	C9.S2	CRX
0.736	1.74129	0.472	0.639	0.283	C9.S2	SPON1
0.736	0.977951	0.472	0.528	0.074	C9.S2	NRL
0.735	1.14551	0.47	0.972	0.852	C9.S2	NCAM1
0.728	1.12718	0.456	0.778	0.512	C9.S2	TRIB2
0.726	3.81957	0.452	0.583	0.223	C9.S2	GPX3
0.725	1.49093	0.45	0.472	0.028	C9.S2	CDHR1
0.721	0.640254	0.442	0.5	0.067	C9.S2	RP11-184I16.4
0.72	2.39407	0.44	0.722	0.481	C9.S2	PTN
0.716	1.35197	0.432	0.722	0.435	C9.S2	MYO10
0.715	1.57209	0.43	0.528	0.127	C9.S2	GAD2
0.71	1.28843	0.42	0.556	0.201	C9.S2	NFIB
0.709	1.7501	0.418	0.528	0.148	C9.S2	ANGPTL1
0.709	1.72034	0.418	0.667	0.417	C9.S2	VEGFA
0.295	0.314232	0.41	0.167	0.597	C9.S2	ATF2
0.705	0.960968	0.41	0.806	0.572	C9.S2	SEMA6A
0.704	0.578763	0.408	0.444	0.049	C9.S2	ROM1
0.702	0.300659	0.404	0.528	0.134	C9.S2	TFAP2A

## Sheet: DEGs of all cell types
myAUC	avg_diff	power	avg_logFC	pct.1	pct.2	p_val_adj	cluster	gene
0.864	1.34271	0.728	1.34271	0.877	0.315	NA	Amacrine	TFAP2B
0.852	1.27921	0.704	1.27921	0.826	0.241	NA	Amacrine	TFAP2A
0.818	1.22351	0.636	1.22351	0.732	0.183	NA	Amacrine	GAD2
0.764	1.15641	0.528	1.15641	0.66	0.202	NA	Amacrine	LHX9
0.796	1.07696	0.592	1.07696	0.753	0.279	NA	Amacrine	MIR181A1HG
0.775	0.996348	0.55	0.996348	0.804	0.467	NA	Amacrine	MEIS2
0.779	0.920177	0.558	0.920177	0.821	0.476	NA	Amacrine	RUNX1T1
0.789	0.889698	0.578	0.889698	0.774	0.278	NA	Amacrine	NRXN3
0.768	0.883385	0.536	0.883385	0.8	0.46	NA	Amacrine	ZNF385D
0.755	0.869244	0.51	0.869244	0.779	0.418	NA	Amacrine	FBXW7
0.777	0.851881	0.554	0.851881	0.843	0.473	NA	Amacrine	CELF4
0.764	0.833972	0.528	0.833972	0.809	0.403	NA	Amacrine	HMP19
0.798	0.832475	0.596	0.832475	0.902	0.565	NA	Amacrine	MGARP
0.718	0.824652	0.436	0.824652	0.651	0.296	NA	Amacrine	FAT3
0.73	0.809915	0.46	0.809915	0.715	0.358	NA	Amacrine	PPFIA2
0.746	0.807328	0.492	0.807328	0.766	0.407	NA	Amacrine	GRIA4
0.739	0.804526	0.478	0.804526	0.715	0.346	NA	Amacrine	MYT1L
0.743	0.799673	0.486	0.799673	0.783	0.414	NA	Amacrine	NRXN1
0.702	0.789141	0.404	0.789141	0.613	0.282	NA	Amacrine	DLG2
0.719	0.759883	0.438	0.759883	0.566	0.156	NA	Amacrine	RGS8
0.712	0.759595	0.424	0.759595	0.766	0.546	NA	Amacrine	RND3
0.754	0.752411	0.508	0.752411	0.847	0.591	NA	Amacrine	RP11-96L14.7
0.737	0.750572	0.474	0.750572	0.809	0.55	NA	Amacrine	NRP1
0.707	0.749395	0.414	0.749395	0.566	0.181	NA	Amacrine	CABP1
0.755	0.746955	0.51	0.746955	0.843	0.485	NA	Amacrine	SRRM4
0.735	0.741215	0.47	0.741215	0.651	0.234	NA	Amacrine	DIRAS2
0.773	0.725788	0.546	0.725788	0.855	0.479	NA	Amacrine	MIR124-2HG
0.775	0.725477	0.55	0.725477	0.843	0.464	NA	Amacrine	SCN3A
0.723	0.720622	0.446	0.720622	0.634	0.231	NA	Amacrine	LINC00461
0.897	0.716314	0.794	0.716314	0.987	0.866	NA	Amacrine	NNAT
0.744	0.687726	0.488	0.687726	0.821	0.498	NA	Amacrine	PCBP3
0.761	0.679389	0.522	0.679389	0.915	0.703	NA	Amacrine	MEIS1
0.818	0.678861	0.636	0.678861	0.974	0.772	NA	Amacrine	RORB
0.72	0.659233	0.44	0.659233	0.838	0.578	NA	Amacrine	SRGAP3
0.717	0.659227	0.434	0.659227	0.779	0.519	NA	Amacrine	TRIB2
0.712	0.655415	0.424	0.655415	0.762	0.442	NA	Amacrine	GRIA2
0.769	0.650227	0.538	0.650227	0.953	0.673	NA	Amacrine	TAGLN3
0.739	0.648823	0.478	0.648823	0.902	0.667	NA	Amacrine	ANK3
0.708	0.640739	0.416	0.640739	0.545	0.157	NA	Amacrine	ELMOD1
0.866	0.633475	0.732	0.633475	0.996	0.875	NA	Amacrine	PAX6
0.767	0.610439	0.534	0.610439	0.949	0.723	NA	Amacrine	SYT1
0.728	0.59633	0.456	0.59633	0.872	0.669	NA	Amacrine	RBFOX2
0.752	0.577282	0.504	0.577282	0.979	0.75	NA	Amacrine	RTN1
0.759	0.571397	0.518	0.571397	0.996	0.778	NA	Amacrine	STMN2
0.745	0.563895	0.49	0.563895	0.966	0.759	NA	Amacrine	MAB21L1
0.739	0.554435	0.478	0.554435	0.94	0.692	NA	Amacrine	MAP2
0.738	0.525238	0.476	0.525238	0.953	0.823	NA	Amacrine	CCDC88A
0.858	0.524855	0.716	0.524855	0.991	0.968	NA	Amacrine	SOX4
0.704	0.519397	0.408	0.519397	0.894	0.595	NA	Amacrine	SCG3
0.718	0.483879	0.436	0.483879	0.957	0.688	NA	Amacrine	INA
0.754	0.477219	0.508	0.477219	0.983	0.844	NA	Amacrine	BEX1
0.777	0.469127	0.554	0.469127	0.877	0.355	NA	Amacrine	RCVRN
0.77	0.459753	0.54	0.459753	0.991	0.924	NA	Amacrine	GPM6A
0.713	0.449716	0.426	0.449716	0.966	0.725	NA	Amacrine	MLLT11
0.717	0.442351	0.434	0.442351	0.983	0.782	NA	Amacrine	CD24
0.734	0.421871	0.468	0.421871	0.996	0.928	NA	Amacrine	CRABP1
0.703	0.419742	0.406	0.419742	0.979	0.783	NA	Amacrine	TUBB2A
0.722	0.419609	0.444	0.419609	0.996	0.872	NA	Amacrine	DPYSL2
0.707	0.393943	0.414	0.393943	0.979	0.868	NA	Amacrine	TUBB2B
0.769	0.389541	0.538	0.389541	0.983	0.953	NA	Amacrine	NREP
0.703	0.387031	0.406	0.387031	0.949	0.897	NA	Amacrine	RERE
0.724	0.367159	0.448	0.367159	0.974	0.907	NA	Amacrine	MARCKSL1
0.768	0.305937	0.536	0.305937	1	0.986	NA	Amacrine	STMN1
0.723	0.274115	0.446	0.274115	0.991	0.973	NA	Amacrine	CFL1
0.713	0.2568	0.426	0.2568	0.996	0.981	NA	Amacrine	LUC7L3
0.869	1.53261	0.738	1.53261	0.78	0.1	NA	Bipolar	VSX1
0.838	1.36605	0.676	1.36605	0.742	0.123	NA	Bipolar	GRM6
0.847	1.31855	0.694	1.31855	0.788	0.212	NA	Bipolar	PRDM8
0.928	1.25903	0.856	1.25903	0.985	0.516	NA	Bipolar	CADPS
0.829	1.24687	0.658	1.24687	0.758	0.177	NA	Bipolar	NEUROD4
0.827	1.19528	0.654	1.19528	0.735	0.153	NA	Bipolar	CA10
0.816	1.11635	0.632	1.11635	0.78	0.293	NA	Bipolar	VSX2
0.812	1.11292	0.624	1.11292	0.712	0.125	NA	Bipolar	FSTL5
0.813	1.07855	0.626	1.07855	0.712	0.15	NA	Bipolar	CHN2
0.815	1.06223	0.63	1.06223	0.727	0.155	NA	Bipolar	AANAT
0.757	1.06042	0.514	1.06042	0.53	0.024	NA	Bipolar	PCP2
0.723	1.03522	0.446	1.03522	0.47	0.031	NA	Bipolar	LRTM1
0.839	1.03444	0.678	1.03444	0.879	0.436	NA	Bipolar	RIMS2
0.847	1.03221	0.694	1.03221	0.78	0.12	NA	Bipolar	SLC1A7
0.879	1.0318	0.758	1.0318	0.97	0.373	NA	Bipolar	RCVRN
0.819	0.986021	0.638	0.986021	0.72	0.119	NA	Bipolar	PLXDC1
0.876	0.978255	0.752	0.978255	0.977	0.488	NA	Bipolar	GNB3
0.747	0.975384	0.494	0.975384	0.667	0.271	NA	Bipolar	TMEM176B
0.846	0.959042	0.692	0.959042	0.78	0.112	NA	Bipolar	WIF1
0.801	0.951308	0.602	0.951308	0.674	0.104	NA	Bipolar	SLC17A7
0.747	0.94576	0.494	0.94576	0.614	0.171	NA	Bipolar	ST18
0.722	0.944541	0.444	0.944541	0.462	0.023	NA	Bipolar	TMEM215
0.755	0.941297	0.51	0.941297	0.583	0.11	NA	Bipolar	KCNMA1
0.752	0.938447	0.504	0.938447	0.53	0.037	NA	Bipolar	NETO1
0.772	0.926441	0.544	0.926441	0.727	0.255	NA	Bipolar	C1orf61
0.742	0.922919	0.484	0.922919	0.674	0.272	NA	Bipolar	TF
0.791	0.917409	0.582	0.917409	0.795	0.348	NA	Bipolar	KIAA1107
0.715	0.892648	0.43	0.892648	0.583	0.217	NA	Bipolar	FRMD3
0.743	0.890751	0.486	0.890751	0.705	0.352	NA	Bipolar	GPX3
0.721	0.854435	0.442	0.854435	0.553	0.159	NA	Bipolar	SV2B
0.768	0.853462	0.536	0.853462	0.72	0.271	NA	Bipolar	STX3
0.735	0.838298	0.47	0.838298	0.553	0.107	NA	Bipolar	SLC4A10
0.741	0.836678	0.482	0.836678	0.545	0.086	NA	Bipolar	CABP2
0.778	0.833086	0.556	0.833086	0.773	0.301	NA	Bipolar	NRXN3
0.74	0.827988	0.48	0.827988	0.53	0.059	NA	Bipolar	ZNF385B
0.771	0.827367	0.542	0.827367	0.795	0.458	NA	Bipolar	UNC119
0.769	0.813201	0.538	0.813201	0.689	0.205	NA	Bipolar	PROX1
0.744	0.808529	0.488	0.808529	0.644	0.199	NA	Bipolar	CAMK2B
0.757	0.798748	0.514	0.798748	0.538	0.03	NA	Bipolar	GNG13
0.802	0.793657	0.604	0.793657	0.909	0.491	NA	Bipolar	NEUROD1
0.701	0.774122	0.402	0.774122	0.621	0.294	NA	Bipolar	CRYBG3
0.792	0.774032	0.584	0.774032	0.742	0.182	NA	Bipolar	PDC
0.722	0.773715	0.444	0.773715	0.652	0.307	NA	Bipolar	MAP7
0.767	0.76411	0.534	0.76411	0.788	0.383	NA	Bipolar	LINC00599
0.724	0.762771	0.448	0.762771	0.583	0.187	NA	Bipolar	CRYM
0.719	0.751444	0.438	0.751444	0.508	0.096	NA	Bipolar	TRNP1
0.804	0.734218	0.608	0.734218	0.97	0.64	NA	Bipolar	OTX2
0.774	0.726579	0.548	0.726579	0.886	0.528	NA	Bipolar	SNAP25
0.726	0.717943	0.452	0.717943	0.508	0.06	NA	Bipolar	SAG
0.747	0.70333	0.494	0.70333	0.697	0.311	NA	Bipolar	CRYAA
0.706	0.693666	0.412	0.693666	0.788	0.558	NA	Bipolar	FAM171B
0.762	0.693222	0.524	0.693222	0.72	0.242	NA	Bipolar	NRL
0.735	0.690438	0.47	0.690438	0.788	0.5	NA	Bipolar	MIR124-2HG
0.749	0.688342	0.498	0.688342	0.932	0.676	NA	Bipolar	ANK3
0.709	0.686055	0.418	0.686055	0.462	0.056	NA	Bipolar	CACNA1F
0.704	0.675423	0.408	0.675423	0.689	0.372	NA	Bipolar	NFIB
0.786	0.672435	0.572	0.672435	0.803	0.292	NA	Bipolar	CRX
0.71	0.663607	0.42	0.663607	0.727	0.452	NA	Bipolar	AGAP1
0.742	0.661512	0.484	0.661512	0.576	0.095	NA	Bipolar	RP1
0.732	0.656989	0.464	0.656989	0.538	0.092	NA	Bipolar	PLCD4
0.727	0.648093	0.454	0.648093	0.629	0.235	NA	Bipolar	ABCA7
0.705	0.631773	0.41	0.631773	0.788	0.601	NA	Bipolar	ATP2B1
0.745	0.628351	0.49	0.628351	0.879	0.616	NA	Bipolar	TCF4
0.771	0.61746	0.542	0.61746	0.72	0.189	NA	Bipolar	AIPL1
0.718	0.614999	0.436	0.614999	0.477	0.048	NA	Bipolar	RD3
0.716	0.610818	0.432	0.610818	0.523	0.099	NA	Bipolar	GNAT1
0.711	0.609598	0.422	0.609598	0.712	0.411	NA	Bipolar	SYP
0.75	0.608043	0.5	0.608043	0.871	0.607	NA	Bipolar	ATP1B2
0.714	0.607732	0.428	0.607732	0.5	0.074	NA	Bipolar	RAX2
0.725	0.588134	0.45	0.588134	0.659	0.247	NA	Bipolar	LINC00461
0.729	0.587595	0.458	0.587595	0.833	0.502	NA	Bipolar	SRRM4
0.716	0.583403	0.432	0.583403	0.591	0.193	NA	Bipolar	CDHR1
0.749	0.572114	0.498	0.572114	0.576	0.082	NA	Bipolar	MPP4
0.709	0.555732	0.418	0.555732	0.697	0.379	NA	Bipolar	2019-09-04
0.724	0.533896	0.448	0.533896	0.561	0.111	NA	Bipolar	NR2E3
0.725	0.527328	0.45	0.527328	0.909	0.734	NA	Bipolar	MAP4
0.708	0.511863	0.416	0.511863	0.803	0.514	NA	Bipolar	PCBP3
0.726	0.503492	0.452	0.503492	0.886	0.731	NA	Bipolar	PCBP4
0.716	0.470754	0.432	0.470754	0.932	0.734	NA	Bipolar	SYT1
0.726	0.468996	0.452	0.468996	0.538	0.087	NA	Bipolar	KCNV2
0.706	0.468897	0.412	0.468897	0.576	0.187	NA	Bipolar	PROM1
0.706	0.466391	0.412	0.466391	0.932	0.695	NA	Bipolar	MEG3
0.707	0.458832	0.414	0.458832	0.924	0.83	NA	Bipolar	CCDC88A
0.768	0.456452	0.536	0.456452	0.992	0.872	NA	Bipolar	NNAT
0.715	0.436875	0.43	0.436875	0.606	0.196	NA	Bipolar	ROM1
0.759	0.385077	0.518	0.385077	1	0.896	NA	Bipolar	CKB
0.731	0.36583	0.462	0.36583	0.992	0.927	NA	Bipolar	GPM6A
0.704	0.358941	0.408	0.358941	0.735	0.349	NA	Bipolar	TFAP2B
0.958	2.54074	0.916	2.54074	0.933	0.173	NA	Blood	HBZ
0.944	2.52948	0.888	2.52948	0.9	0.103	NA	Blood	AHSP
0.98	2.52356	0.96	2.52356	0.967	0.106	NA	Blood	HBM
0.964	2.52052	0.928	2.52052	0.933	0.074	NA	Blood	ALAS2
0.946	2.44338	0.892	2.44338	0.9	0.06	NA	Blood	GYPB
0.964	2.38413	0.928	2.38413	0.933	0.051	NA	Blood	GYPA
0.921	2.37808	0.842	2.37808	0.9	0.143	NA	Blood	HBE1
0.985	2.33737	0.97	2.33737	1	0.406	NA	Blood	HBA1
0.912	2.22789	0.824	2.22789	0.833	0.047	NA	Blood	HEMGN
0.984	2.22562	0.968	2.22562	1	0.453	NA	Blood	HBG2
0.944	2.19188	0.888	2.19188	0.9	0.087	NA	Blood	HBQ1
0.742	2.16026	0.484	2.16026	0.633	0.203	NA	Blood	HBB
0.965	2.13701	0.93	2.13701	0.967	0.394	NA	Blood	SLC25A37
0.98	2.11722	0.96	2.11722	1	0.483	NA	Blood	HBA2
0.965	2.09155	0.93	2.09155	0.967	0.39	NA	Blood	BLVRB
0.877	2.04163	0.754	2.04163	0.767	0.057	NA	Blood	SLC4A1
0.781	2.02095	0.562	2.02095	0.6	0.092	NA	Blood	MT1G
0.938	2.0026	0.876	2.0026	0.9	0.189	NA	Blood	GYPC
0.756	1.89755	0.512	1.89755	0.533	0.044	NA	Blood	MT1H
0.896	1.82372	0.792	1.82372	0.833	0.174	NA	Blood	SELENBP1
0.861	1.81012	0.722	1.81012	0.733	0.036	NA	Blood	MYL4
0.911	1.79694	0.822	1.79694	0.833	0.041	NA	Blood	EPB42
0.947	1.79675	0.894	1.79675	0.9	0.034	NA	Blood	HBG1
0.926	1.74603	0.852	1.74603	0.867	0.047	NA	Blood	FAM46C
0.863	1.72113	0.726	1.72113	0.733	0.019	NA	Blood	HBZP1
0.841	1.67517	0.682	1.67517	0.833	0.394	NA	Blood	MT2A
0.897	1.66283	0.794	1.66283	0.867	0.261	NA	Blood	HMBS
0.969	1.65099	0.938	1.65099	1	0.573	NA	Blood	SLC25A39
0.921	1.6343	0.842	1.6343	0.933	0.423	NA	Blood	BPGM
0.825	1.60864	0.65	1.60864	0.667	0.038	NA	Blood	GYPE
0.925	1.59831	0.85	1.59831	0.9	0.19	NA	Blood	FECH
0.809	1.58887	0.618	1.58887	0.633	0.033	NA	Blood	SPTA1
0.745	1.58809	0.49	1.58809	0.567	0.164	NA	Blood	MT1E
0.922	1.55104	0.844	1.55104	0.933	0.404	NA	Blood	FAM210B
0.826	1.5363	0.652	1.5363	0.733	0.203	NA	Blood	SMIM1
0.827	1.45386	0.654	1.45386	0.767	0.231	NA	Blood	MPP1
0.791	1.44048	0.582	1.44048	0.6	0.041	NA	Blood	CTSE
0.821	1.3732	0.642	1.3732	0.8	0.388	NA	Blood	UCP2
0.796	1.36955	0.592	1.36955	0.6	0.019	NA	Blood	RHAG
0.744	1.34059	0.488	1.34059	0.633	0.318	NA	Blood	MT1F
0.752	1.33629	0.504	1.33629	0.6	0.207	NA	Blood	MT1X
0.815	1.31617	0.63	1.31617	0.633	0.01	NA	Blood	GATA1
0.872	1.25722	0.744	1.25722	0.833	0.238	NA	Blood	DMTN
0.877	1.23538	0.754	1.23538	0.933	0.407	NA	Blood	RGS10
0.798	1.2245	0.596	1.2245	0.6	0.01	NA	Blood	KLF1
0.842	1.22005	0.684	1.22005	0.867	0.568	NA	Blood	NCOA4
0.775	1.18072	0.55	1.18072	0.567	0.033	NA	Blood	XK
0.738	1.17798	0.476	1.17798	0.633	0.325	NA	Blood	SNORD3A
0.795	1.15574	0.59	1.15574	0.6	0.018	NA	Blood	C17orf99
0.803	1.13056	0.606	1.13056	0.8	0.453	NA	Blood	STRADB
0.707	1.12821	0.414	1.12821	0.467	0.084	NA	Blood	GMPR
0.793	1.12194	0.586	1.12194	0.667	0.151	NA	Blood	ANK1
0.789	1.11887	0.578	1.11887	0.6	0.042	NA	Blood	TESC
0.796	1.11599	0.592	1.11599	0.6	0.016	NA	Blood	KEL
0.808	1.11504	0.616	1.11504	0.7	0.146	NA	Blood	LXN
0.74	1.11471	0.48	1.11471	0.633	0.203	NA	Blood	S100A4
0.747	1.11426	0.494	1.11426	0.6	0.184	NA	Blood	SLC39A8
0.779	1.09729	0.558	1.09729	0.567	0.015	NA	Blood	NFE2
0.8	1.09389	0.6	1.09389	0.7	0.188	NA	Blood	PCGF5
0.739	1.09328	0.478	1.09328	0.567	0.145	NA	Blood	LMO2
0.836	1.08116	0.672	1.08116	0.867	0.494	NA	Blood	GLRX5
0.86	1.06917	0.72	1.06917	0.9	0.539	NA	Blood	UROD
0.788	1.068	0.576	1.068	0.633	0.103	NA	Blood	CD36
0.772	1.06283	0.544	1.06283	0.6	0.1	NA	Blood	CPOX
0.819	1.06067	0.638	1.06067	0.767	0.217	NA	Blood	TUBB6
0.737	1.05118	0.474	1.05118	0.5	0.043	NA	Blood	TAL1
0.816	1.04103	0.632	1.04103	0.833	0.429	NA	Blood	ADIPOR1
0.778	1.03904	0.556	1.03904	0.667	0.17	NA	Blood	TMEM56
0.764	1.03763	0.528	1.03763	0.767	0.43	NA	Blood	S100A6
0.798	1.03391	0.596	1.03391	0.667	0.117	NA	Blood	APOBEC3C
0.738	1.02784	0.476	1.02784	0.5	0.036	NA	Blood	SLC22A4
0.748	1.00997	0.496	1.00997	0.5	0.008	NA	Blood	RP11-470P21.2
0.863	0.997363	0.726	0.997363	0.933	0.547	NA	Blood	UROS
0.746	0.987422	0.492	0.987422	0.5	0.014	NA	Blood	CR1L
0.836	0.981385	0.672	0.981385	0.933	0.461	NA	Blood	LGALS1
0.924	0.968381	0.848	0.968381	1	0.829	NA	Blood	FTLP2
0.735	0.951961	0.47	0.951961	0.667	0.344	NA	Blood	DCAF12
0.844	0.946719	0.688	0.946719	0.9	0.761	NA	Blood	PRDX2
0.835	0.945023	0.67	0.945023	0.8	0.237	NA	Blood	OSBP2
0.783	0.928359	0.566	0.928359	0.733	0.299	NA	Blood	UBAC1
0.754	0.927554	0.508	0.927554	0.767	0.491	NA	Blood	FBXO7
0.73	0.925791	0.46	0.925791	0.467	0.011	NA	Blood	TSPAN32
0.772	0.914115	0.544	0.914115	0.667	0.202	NA	Blood	CCND3
0.726	0.911112	0.452	0.911112	0.567	0.193	NA	Blood	ABCB10
0.803	0.903871	0.606	0.903871	0.833	0.472	NA	Blood	GSTO1
0.799	0.902591	0.598	0.902591	0.933	0.71	NA	Blood	SNCA
0.763	0.901135	0.526	0.901135	0.533	0.011	NA	Blood	NT5DC4
0.798	0.899372	0.596	0.899372	0.633	0.056	NA	Blood	LINC00152
0.792	0.890696	0.584	0.890696	0.633	0.082	NA	Blood	ERMAP
0.757	0.887025	0.514	0.887025	0.533	0.029	NA	Blood	FAM65C
0.816	0.883616	0.632	0.883616	0.667	0.054	NA	Blood	MIR4435-2HG
0.759	0.88263	0.518	0.88263	0.7	0.218	NA	Blood	RAP1GAP
0.812	0.878265	0.624	0.878265	0.9	0.611	NA	Blood	HK1
0.763	0.876879	0.526	0.876879	0.533	0.012	NA	Blood	GFI1B
0.769	0.874883	0.538	0.874883	0.733	0.465	NA	Blood	NUDT4
0.766	0.874874	0.532	0.874874	0.833	0.64	NA	Blood	TMEM14B
0.726	0.870974	0.452	0.870974	0.767	0.503	NA	Blood	CCNDBP1
0.754	0.858827	0.508	0.858827	0.733	0.392	NA	Blood	EIF2AK1
0.72	0.858407	0.44	0.858407	0.567	0.192	NA	Blood	FAM104A
0.808	0.84547	0.616	0.84547	0.767	0.204	NA	Blood	ALAD
0.887	0.843676	0.774	0.843676	1	0.944	NA	Blood	OAZ1
0.728	0.831907	0.456	0.831907	0.633	0.25	NA	Blood	ARID3A
0.721	0.828703	0.442	0.828703	0.733	0.448	NA	Blood	ARL4A
0.758	0.825599	0.516	0.825599	0.767	0.446	NA	Blood	PDCD10
0.779	0.825592	0.558	0.825592	0.6	0.06	NA	Blood	NPL
0.766	0.821541	0.532	0.821541	0.6	0.095	NA	Blood	TGM2
0.712	0.816685	0.424	0.816685	0.433	0.012	NA	Blood	RHCE
0.762	0.815344	0.524	0.815344	0.633	0.181	NA	Blood	HCN3
0.746	0.814852	0.492	0.814852	0.7	0.36	NA	Blood	BCL2L1
0.721	0.814826	0.442	0.814826	0.633	0.289	NA	Blood	MKI67
0.764	0.810969	0.528	0.810969	0.8	0.441	NA	Blood	CAT
0.719	0.7956	0.438	0.7956	0.467	0.034	NA	Blood	SNX22
0.74	0.79196	0.48	0.79196	0.733	0.391	NA	Blood	PPOX
0.781	0.79147	0.562	0.79147	0.667	0.143	NA	Blood	FAH
0.752	0.786793	0.504	0.786793	0.833	0.698	NA	Blood	TMEM14C
0.761	0.7798	0.522	0.7798	0.733	0.309	NA	Blood	HPS1
0.744	0.774867	0.488	0.774867	0.5	0.02	NA	Blood	ST6GALNAC1
0.741	0.772875	0.482	0.772875	0.5	0.026	NA	Blood	SPTB
0.784	0.772026	0.568	0.772026	0.933	0.765	NA	Blood	PRDX6
0.778	0.768684	0.556	0.768684	0.7	0.187	NA	Blood	FAXDC2
0.797	0.764787	0.594	0.764787	0.767	0.235	NA	Blood	RRM2
0.884	0.755	0.768	0.755	0.933	0.24	NA	Blood	COL3A1
0.731	0.752404	0.462	0.752404	0.567	0.129	NA	Blood	TNS1
0.714	0.748995	0.428	0.748995	0.7	0.376	NA	Blood	TFRC
0.725	0.748159	0.45	0.748159	0.667	0.316	NA	Blood	SPECC1
0.703	0.747026	0.406	0.747026	0.433	0.038	NA	Blood	SMIM5
0.729	0.739684	0.458	0.739684	0.6	0.185	NA	Blood	C20orf196
0.735	0.736724	0.47	0.736724	0.767	0.439	NA	Blood	CENPF
0.717	0.734458	0.434	0.734458	0.767	0.463	NA	Blood	BIRC2
0.749	0.733031	0.498	0.733031	0.8	0.455	NA	Blood	PTTG1
0.713	0.728088	0.426	0.728088	0.633	0.276	NA	Blood	BIRC5
0.777	0.724142	0.554	0.724142	0.7	0.184	NA	Blood	MRC2
0.741	0.721795	0.482	0.721795	0.767	0.404	NA	Blood	MTURN
0.713	0.719452	0.426	0.719452	0.433	0.009	NA	Blood	TUBB1
0.809	0.719277	0.618	0.719277	0.933	0.792	NA	Blood	ANP32B
0.756	0.714561	0.512	0.714561	0.833	0.507	NA	Blood	PPP1R15A
0.749	0.713726	0.498	0.713726	0.767	0.322	NA	Blood	YBX3
0.745	0.712376	0.49	0.712376	0.867	0.657	NA	Blood	MPC2
0.788	0.705593	0.576	0.705593	0.8	0.305	NA	Blood	CENPW
0.88	0.704871	0.76	0.704871	1	0.993	NA	Blood	FTL
0.798	0.70407	0.596	0.70407	0.967	0.772	NA	Blood	GUK1
0.706	0.69755	0.412	0.69755	0.467	0.075	NA	Blood	EPOR
0.769	0.697486	0.538	0.697486	0.833	0.457	NA	Blood	CTSL
0.715	0.693598	0.43	0.693598	0.433	0.005	NA	Blood	PKLR
0.779	0.688218	0.558	0.688218	0.933	0.671	NA	Blood	PSMF1
0.736	0.686445	0.472	0.686445	0.933	0.656	NA	Blood	SNX3
0.737	0.677966	0.474	0.677966	0.833	0.444	NA	Blood	CRNDE
0.712	0.677095	0.424	0.677095	0.533	0.138	NA	Blood	PIM2
0.747	0.672502	0.494	0.672502	0.9	0.645	NA	Blood	ELOF1
0.742	0.670498	0.484	0.670498	0.867	0.517	NA	Blood	USP15
0.766	0.670284	0.532	0.670284	0.7	0.234	NA	Blood	TRAK2
0.724	0.665052	0.448	0.665052	0.467	0.024	NA	Blood	TMOD1
0.768	0.66317	0.536	0.66317	0.9	0.762	NA	Blood	TALDO1
0.725	0.65963	0.45	0.65963	0.5	0.065	NA	Blood	ESPN
0.735	0.656983	0.47	0.656983	0.833	0.595	NA	Blood	RPA3
0.729	0.64629	0.458	0.64629	0.567	0.124	NA	Blood	YOD1
0.734	0.643084	0.468	0.643084	0.833	0.523	NA	Blood	TYMS
0.865	0.638708	0.73	0.638708	1	0.966	NA	Blood	TCEB2
0.711	0.629397	0.422	0.629397	0.933	0.846	NA	Blood	FIS1
0.79	0.629387	0.58	0.629387	0.933	0.725	NA	Blood	UXT
0.709	0.62789	0.418	0.62789	0.667	0.31	NA	Blood	NPRL3
0.732	0.626559	0.464	0.626559	0.567	0.133	NA	Blood	PODXL
0.71	0.626139	0.42	0.626139	0.6	0.212	NA	Blood	PIM1
0.725	0.624138	0.45	0.624138	0.733	0.401	NA	Blood	CREG1
0.714	0.623419	0.428	0.623419	0.567	0.166	NA	Blood	EIF1AY
0.719	0.621969	0.438	0.621969	0.633	0.232	NA	Blood	DHFR
0.729	0.61966	0.458	0.61966	0.533	0.1	NA	Blood	SLC1A5
0.707	0.61922	0.414	0.61922	0.5	0.108	NA	Blood	ADA
0.775	0.613748	0.55	0.613748	0.767	0.256	NA	Blood	EMP3
0.754	0.610715	0.508	0.610715	0.7	0.254	NA	Blood	CDKN3
0.711	0.608419	0.422	0.608419	0.5	0.101	NA	Blood	RGCC
0.717	0.606941	0.434	0.606941	0.833	0.517	NA	Blood	MIR4458HG
0.712	0.603444	0.424	0.603444	0.867	0.754	NA	Blood	CTSB
0.755	0.601363	0.51	0.601363	0.833	0.474	NA	Blood	WASF2
0.755	0.597597	0.51	0.597597	0.633	0.151	NA	Blood	ELF1
0.709	0.597296	0.418	0.597296	0.8	0.573	NA	Blood	ZMAT2
0.701	0.59225	0.402	0.59225	0.833	0.542	NA	Blood	OPTN
0.719	0.590212	0.438	0.590212	0.6	0.215	NA	Blood	FURIN
0.731	0.578142	0.462	0.578142	0.6	0.147	NA	Blood	STOM
0.771	0.575039	0.542	0.575039	0.833	0.367	NA	Blood	KLF3
0.72	0.573758	0.44	0.573758	0.567	0.138	NA	Blood	AURKA
0.731	0.572301	0.462	0.572301	0.933	0.872	NA	Blood	YBX1
0.731	0.567882	0.462	0.567882	0.667	0.263	NA	Blood	IQGAP2
0.732	0.567256	0.464	0.567256	0.967	0.812	NA	Blood	MT-TL1
0.744	0.561995	0.488	0.561995	0.567	0.097	NA	Blood	RBM38
0.711	0.560775	0.422	0.560775	0.633	0.315	NA	Blood	HSF1
0.724	0.557389	0.448	0.557389	0.9	0.767	NA	Blood	GHITM
0.714	0.547929	0.428	0.547929	0.5	0.091	NA	Blood	CDC42EP1
0.826	0.546112	0.652	0.546112	1	0.99	NA	Blood	ATP5E
0.726	0.543342	0.452	0.543342	0.567	0.135	NA	Blood	CHPT1
0.725	0.537745	0.45	0.537745	0.5	0.055	NA	Blood	EMX2
0.719	0.536707	0.438	0.536707	0.5	0.068	NA	Blood	PITX1
0.823	0.531997	0.646	0.531997	0.867	0.24	NA	Blood	COL1A1
0.715	0.514546	0.43	0.514546	0.533	0.12	NA	Blood	PCBD2
0.721	0.511646	0.442	0.511646	0.6	0.189	NA	Blood	ELL2
0.711	0.507835	0.422	0.507835	0.9	0.818	NA	Blood	FAM213A
0.703	0.501666	0.406	0.501666	0.433	0.03	NA	Blood	ANXA2R
0.726	0.49953	0.452	0.49953	0.733	0.336	NA	Blood	GALNT2
0.778	0.49682	0.556	0.49682	1	0.785	NA	Blood	B2M
0.703	0.491828	0.406	0.491828	0.733	0.399	NA	Blood	NAA50
0.751	0.491561	0.502	0.491561	1	0.916	NA	Blood	COX7B
0.726	0.488938	0.452	0.488938	0.7	0.296	NA	Blood	SYNGR2
0.762	0.487367	0.524	0.487367	1	0.956	NA	Blood	BTF3
0.807	0.482806	0.614	0.482806	0.967	0.982	NA	Blood	UBA52
0.778	0.480211	0.556	0.480211	0.833	0.293	NA	Blood	TXNIP
0.723	0.478984	0.446	0.478984	0.9	0.709	NA	Blood	APRT
0.709	0.477506	0.418	0.477506	0.6	0.205	NA	Blood	CENPH
0.71	0.476714	0.42	0.476714	0.6	0.192	NA	Blood	NUF2
0.706	0.475959	0.412	0.475959	0.633	0.264	NA	Blood	NR1H2
0.75	0.472954	0.5	0.472954	0.7	0.218	NA	Blood	TRIM56
0.702	0.469386	0.404	0.469386	0.8	0.447	NA	Blood	TUBG1
0.72	0.468182	0.44	0.468182	0.567	0.136	NA	Blood	BUB1
0.716	0.465572	0.432	0.465572	0.7	0.292	NA	Blood	GALNT10
0.842	0.462274	0.684	0.462274	0.833	0.141	NA	Blood	BGN
0.719	0.46083	0.438	0.46083	0.933	0.892	NA	Blood	SLC2A1
0.713	0.459666	0.426	0.459666	0.733	0.374	NA	Blood	NBAS
0.704	0.459495	0.408	0.459495	0.767	0.415	NA	Blood	UFD1L
0.705	0.458507	0.41	0.458507	0.9	0.693	NA	Blood	CKS2
0.713	0.454648	0.426	0.454648	0.667	0.218	NA	Blood	CXCL12
0.728	0.453027	0.456	0.453027	0.667	0.233	NA	Blood	RHOG
0.738	0.45252	0.476	0.45252	0.9	0.437	NA	Blood	GNG11
0.711	0.452185	0.422	0.452185	0.6	0.201	NA	Blood	TTLL12
0.71	0.450332	0.42	0.450332	0.967	0.851	NA	Blood	NDUFB6
0.711	0.449541	0.422	0.449541	0.933	0.558	NA	Blood	PMEL
0.838	0.447521	0.676	0.447521	1	0.982	NA	Blood	SERF2
0.708	0.447364	0.416	0.447364	0.9	0.7	NA	Blood	DCXR
0.715	0.444372	0.43	0.444372	0.6	0.183	NA	Blood	NDC80
0.704	0.444295	0.408	0.444295	0.733	0.408	NA	Blood	HINT2
0.721	0.442136	0.442	0.442136	0.967	0.835	NA	Blood	RPL36AL
0.704	0.43386	0.408	0.43386	0.567	0.136	NA	Blood	PLXND1
0.713	0.432189	0.426	0.432189	0.5	0.082	NA	Blood	ANXA1
0.705	0.429274	0.41	0.429274	1	0.891	NA	Blood	SEC62
0.802	0.426377	0.604	0.426377	0.933	0.353	NA	Blood	COL1A2
0.728	0.42476	0.456	0.42476	0.933	0.601	NA	Blood	CALM3
0.702	0.424061	0.404	0.424061	0.8	0.539	NA	Blood	GSTK1
0.726	0.418965	0.452	0.418965	0.933	0.921	NA	Blood	RBX1
0.724	0.413949	0.448	0.413949	0.733	0.29	NA	Blood	TP53I3
0.71	0.410675	0.42	0.410675	0.567	0.16	NA	Blood	ANLN
0.827	0.402366	0.654	0.402366	0.767	0.095	NA	Blood	EDNRA
0.712	0.401547	0.424	0.401547	0.833	0.465	NA	Blood	ADD3
0.767	0.395595	0.534	0.395595	0.967	0.934	NA	Blood	POLR2L
0.717	0.392685	0.434	0.392685	0.967	0.937	NA	Blood	UBB
0.721	0.392421	0.442	0.392421	0.933	0.922	NA	Blood	ATP5J2
0.723	0.391636	0.446	0.391636	1	0.927	NA	Blood	PRDX5
0.718	0.387714	0.436	0.387714	0.6	0.176	NA	Blood	GLIPR2
0.736	0.386238	0.472	0.386238	0.967	0.541	NA	Blood	DCT
0.721	0.376289	0.442	0.376289	0.567	0.128	NA	Blood	MELK
0.751	0.375981	0.502	0.375981	0.6	0.102	NA	Blood	TCF19
0.705	0.375262	0.41	0.375262	0.667	0.292	NA	Blood	HLA-E
0.767	0.371041	0.534	0.371041	0.833	0.364	NA	Blood	PCOLCE
0.718	0.366098	0.436	0.366098	0.733	0.366	NA	Blood	TMEM141
0.731	0.366063	0.462	0.366063	0.6	0.151	NA	Blood	TROAP
0.724	0.361367	0.448	0.361367	0.633	0.18	NA	Blood	ITM2A
0.712	0.354855	0.424	0.354855	0.467	0.04	NA	Blood	HHEX
0.728	0.344866	0.456	0.344866	1	0.905	NA	Blood	TMA7
0.727	0.338913	0.454	0.338913	0.8	0.417	NA	Blood	FTH1
0.714	0.332851	0.428	0.332851	0.767	0.418	NA	Blood	UBE2C
0.761	0.332103	0.522	0.332103	0.767	0.283	NA	Blood	RNASE1
0.701	0.330434	0.402	0.330434	1	0.903	NA	Blood	EIF3K
0.729	0.330403	0.458	0.330403	1	0.976	NA	Blood	GSTP1
0.716	0.318678	0.432	0.318678	0.933	0.614	NA	Blood	CAPNS1
0.73	0.31826	0.46	0.31826	1	0.954	NA	Blood	COX6B1
0.738	0.31529	0.476	0.31529	0.733	0.287	NA	Blood	AURKB
0.73	0.311814	0.46	0.311814	1	0.982	NA	Blood	EIF1
0.712	0.307699	0.424	0.307699	0.633	0.194	NA	Blood	MIR99AHG
0.719	0.294604	0.438	0.294604	0.6	0.163	NA	Blood	HIST1H2BH
0.721	0.287818	0.442	0.287818	0.533	0.083	NA	Blood	EDN3
0.708	0.28757	0.416	0.28757	0.567	0.151	NA	Blood	METTL7A
0.751	0.286636	0.502	0.286636	1	0.987	NA	Blood	RPL29
0.709	0.284237	0.418	0.284237	0.867	0.482	NA	Blood	WDR26
0.741	0.283339	0.482	0.283339	1	0.997	NA	Blood	MYL6
0.702	0.281873	0.404	0.281873	0.567	0.155	NA	Blood	CIT
0.75	0.27896	0.5	0.27896	0.6	0.091	NA	Blood	EMCN
0.748	0.274004	0.496	0.274004	0.633	0.123	NA	Blood	CPED1
0.767	0.272685	0.534	0.272685	1	0.986	NA	Blood	RPL35
0.72	0.268494	0.44	0.268494	0.9	0.426	NA	Blood	CTSC
0.715	0.267772	0.43	0.267772	1	0.972	NA	Blood	RPS2
0.745	0.262258	0.49	0.262258	0.833	0.314	NA	Blood	MGST1
0.733	0.260933	0.466	0.260933	0.8	0.323	NA	Blood	FBN2
0.782	0.259621	0.564	0.259621	0.767	0.173	NA	Blood	NID1
0.764	0.256079	0.528	0.256079	1	0.995	NA	Blood	RPS12
0.737	0.255407	0.474	0.255407	0.867	0.412	NA	Blood	MYH9
0.722	0.252431	0.444	0.252431	0.6	0.146	NA	Blood	CYP26A1
0.981	1.85326	0.962	1.85326	1	0.216	NA	Fibroblast	COL3A1
0.967	1.60099	0.934	1.60099	0.99	0.216	NA	Fibroblast	COL1A1
0.953	1.55873	0.906	1.55873	0.93	0.075	NA	Fibroblast	FOXC1
0.97	1.53933	0.94	1.53933	1	0.343	NA	Fibroblast	PCOLCE
0.96	1.52536	0.92	1.52536	0.94	0.075	NA	Fibroblast	PITX2
0.962	1.52286	0.924	1.52286	1	0.332	NA	Fibroblast	COL1A2
0.952	1.50597	0.904	1.50597	0.99	0.444	NA	Fibroblast	LGALS1
0.952	1.44397	0.904	1.44397	0.98	0.363	NA	Fibroblast	S100A11
0.935	1.39696	0.87	1.39696	0.93	0.179	NA	Fibroblast	GMDS
0.923	1.36501	0.846	1.36501	0.9	0.117	NA	Fibroblast	BGN
0.921	1.35841	0.842	1.35841	0.91	0.17	NA	Fibroblast	LAMA4
0.935	1.33893	0.87	1.33893	0.91	0.095	NA	Fibroblast	CPED1
0.922	1.33214	0.844	1.33214	0.92	0.197	NA	Fibroblast	PCDH18
0.914	1.30601	0.828	1.30601	0.86	0.071	NA	Fibroblast	EDNRA
0.872	1.28833	0.744	1.28833	0.79	0.078	NA	Fibroblast	SULT1E1
0.93	1.27789	0.86	1.27789	0.92	0.143	NA	Fibroblast	TGFBI
0.875	1.26866	0.75	1.26866	0.8	0.09	NA	Fibroblast	DCN
0.827	1.26855	0.654	1.26855	0.75	0.127	NA	Fibroblast	HBE1
0.928	1.26346	0.856	1.26346	0.96	0.368	NA	Fibroblast	RAMP2
0.913	1.25149	0.826	1.25149	0.92	0.24	NA	Fibroblast	FN1
0.878	1.24826	0.756	1.24826	0.92	0.371	NA	Fibroblast	SCUBE1
0.913	1.19567	0.826	1.19567	0.96	0.302	NA	Fibroblast	FBN2
0.913	1.19435	0.826	1.19435	0.91	0.184	NA	Fibroblast	OLFML3
0.915	1.19381	0.83	1.19381	0.92	0.193	NA	Fibroblast	CXCL12
0.91	1.19173	0.82	1.19173	0.97	0.304	NA	Fibroblast	SHISA2
0.933	1.18653	0.866	1.18653	0.91	0.102	NA	Fibroblast	CD248
0.884	1.17996	0.768	1.17996	0.8	0.058	NA	Fibroblast	EDN3
0.891	1.16011	0.782	1.16011	0.86	0.144	NA	Fibroblast	LUM
0.86	1.14911	0.72	1.14911	0.81	0.159	NA	Fibroblast	ITM2A
0.866	1.12155	0.732	1.12155	0.86	0.153	NA	Fibroblast	HBZ
0.898	1.11412	0.796	1.11412	0.86	0.117	NA	Fibroblast	NR3C1
0.881	1.10918	0.762	1.10918	0.8	0.067	NA	Fibroblast	EMCN
0.916	1.09659	0.832	1.09659	0.91	0.166	NA	Fibroblast	RARB
0.9	1.08786	0.8	1.08786	0.94	0.348	NA	Fibroblast	LAMB1
0.856	1.0807	0.712	1.0807	0.79	0.121	NA	Fibroblast	PRRX1
0.914	1.06032	0.828	1.06032	0.91	0.149	NA	Fibroblast	NID1
0.819	1.05503	0.638	1.05503	0.66	0.033	NA	Fibroblast	FOXC2
0.868	1.04863	0.736	1.04863	0.94	0.41	NA	Fibroblast	CTSC
0.916	1.04086	0.832	1.04086	0.91	0.138	NA	Fibroblast	COL5A1
0.902	1.03637	0.804	1.03637	0.87	0.121	NA	Fibroblast	COL5A2
0.826	1.0353	0.652	1.0353	0.81	0.26	NA	Fibroblast	KCTD12
0.825	1.03183	0.65	1.03183	0.74	0.163	NA	Fibroblast	PIEZO2
0.903	1.03031	0.806	1.03031	0.84	0.055	NA	Fibroblast	FOXF2
0.887	1.02553	0.774	1.02553	0.85	0.114	NA	Fibroblast	PDGFRA
0.893	1.0186	0.786	1.0186	0.89	0.213	NA	Fibroblast	COL6A2
0.872	1.01648	0.744	1.01648	0.86	0.171	NA	Fibroblast	MIR99AHG
0.769	1.01178	0.538	1.01178	0.6	0.079	NA	Fibroblast	OGN
0.842	1.00401	0.684	1.00401	0.77	0.146	NA	Fibroblast	PMP22
0.898	1.00388	0.796	1.00388	0.97	0.389	NA	Fibroblast	SERPINH1
0.826	0.99163	0.652	0.99163	0.68	0.055	NA	Fibroblast	COL6A3
0.849	0.987087	0.698	0.987087	0.91	0.433	NA	Fibroblast	VCAN
0.834	0.983278	0.668	0.983278	0.69	0.034	NA	Fibroblast	MXRA5
0.864	0.97493	0.728	0.97493	0.86	0.22	NA	Fibroblast	CTSK
0.833	0.959583	0.666	0.959583	0.72	0.075	NA	Fibroblast	TGM2
0.88	0.948738	0.76	0.948738	0.96	0.525	NA	Fibroblast	EPB41L2
0.829	0.945259	0.658	0.945259	0.68	0.03	NA	Fibroblast	SNAI2
0.854	0.93803	0.708	0.93803	0.84	0.196	NA	Fibroblast	COL4A1
0.819	0.936178	0.638	0.936178	0.83	0.293	NA	Fibroblast	CTGF
0.789	0.931646	0.578	0.931646	0.61	0.045	NA	Fibroblast	RSPO3
0.856	0.931508	0.712	0.931508	0.94	0.34	NA	Fibroblast	PDGFRB
0.846	0.924836	0.692	0.924836	0.93	0.461	NA	Fibroblast	EGR1
0.83	0.924636	0.66	0.924636	0.8	0.229	NA	Fibroblast	BAMBI
0.789	0.919913	0.578	0.919913	0.65	0.088	NA	Fibroblast	EGFL6
0.778	0.917925	0.556	0.917925	0.73	0.249	NA	Fibroblast	GUCY1A3
0.869	0.917704	0.738	0.917704	0.87	0.236	NA	Fibroblast	EMP3
0.881	0.917378	0.762	0.917378	0.98	0.721	NA	Fibroblast	IFITM3
0.874	0.914125	0.748	0.914125	0.96	0.403	NA	Fibroblast	CDH11
0.84	0.910951	0.68	0.910951	0.78	0.158	NA	Fibroblast	IL11RA
0.874	0.904904	0.748	0.904904	0.99	0.686	NA	Fibroblast	ID3
0.786	0.904208	0.572	0.904208	0.69	0.164	NA	Fibroblast	CYTL1
0.857	0.903428	0.714	0.903428	0.89	0.274	NA	Fibroblast	TXNIP
0.841	0.899639	0.682	0.899639	0.81	0.21	NA	Fibroblast	TPST1
0.866	0.899566	0.732	0.899566	0.97	0.484	NA	Fibroblast	IFITM2
0.775	0.894815	0.55	0.894815	0.61	0.076	NA	Fibroblast	ANGPT1
0.87	0.889715	0.74	0.889715	0.94	0.475	NA	Fibroblast	CD99
0.869	0.889293	0.738	0.889293	0.79	0.073	NA	Fibroblast	NDNF
0.867	0.882083	0.734	0.882083	0.9	0.325	NA	Fibroblast	LY6E
0.768	0.870308	0.536	0.870308	0.65	0.136	NA	Fibroblast	SLC26A7
0.835	0.869362	0.67	0.869362	0.85	0.252	NA	Fibroblast	MYLIP
0.888	0.867602	0.776	0.867602	0.99	0.702	NA	Fibroblast	CALD1
0.826	0.866841	0.652	0.866841	0.69	0.047	NA	Fibroblast	PITX1
0.801	0.866012	0.602	0.866012	0.69	0.114	NA	Fibroblast	EPHA3
0.8	0.864615	0.6	0.864615	0.67	0.093	NA	Fibroblast	SYNPO2
0.885	0.863321	0.77	0.863321	0.99	0.388	NA	Fibroblast	HBA1
0.803	0.862478	0.606	0.862478	0.68	0.1	NA	Fibroblast	IRF1
0.868	0.857788	0.736	0.857788	0.97	0.476	NA	Fibroblast	FBLN1
0.77	0.851312	0.54	0.851312	0.56	0.025	NA	Fibroblast	SIX1
0.829	0.842954	0.658	0.842954	0.78	0.151	NA	Fibroblast	IFI16
0.857	0.842601	0.714	0.842601	0.77	0.08	NA	Fibroblast	IGF2
0.785	0.841947	0.57	0.841947	0.67	0.13	NA	Fibroblast	CYP26A1
0.831	0.83919	0.662	0.83919	0.75	0.128	NA	Fibroblast	LAMA1
0.834	0.838986	0.668	0.838986	0.83	0.225	NA	Fibroblast	KANK2
0.793	0.838127	0.586	0.838127	0.66	0.082	NA	Fibroblast	H19
0.827	0.836515	0.654	0.836515	0.92	0.442	NA	Fibroblast	RRBP1
0.82	0.835186	0.64	0.835186	0.69	0.068	NA	Fibroblast	GLT8D2
0.768	0.835147	0.536	0.835147	0.57	0.044	NA	Fibroblast	ALDH1A2
0.867	0.831908	0.734	0.831908	0.98	0.468	NA	Fibroblast	HBA2
0.877	0.828218	0.754	0.828218	0.98	0.438	NA	Fibroblast	HBG2
0.781	0.828122	0.562	0.828122	0.63	0.096	NA	Fibroblast	DLC1
0.709	0.826545	0.418	0.826545	0.46	0.051	NA	Fibroblast	APOD
0.85	0.826318	0.7	0.826318	0.95	0.391	NA	Fibroblast	FCGRT
0.829	0.82587	0.658	0.82587	0.86	0.251	NA	Fibroblast	CCDC80
0.834	0.822609	0.668	0.822609	0.82	0.232	NA	Fibroblast	ZFP36
0.797	0.818771	0.594	0.818771	0.63	0.05	NA	Fibroblast	TFPI
0.808	0.809801	0.616	0.809801	0.89	0.416	NA	Fibroblast	FOSB
0.826	0.807123	0.652	0.807123	0.86	0.28	NA	Fibroblast	NFIA
0.823	0.796941	0.646	0.796941	0.69	0.054	NA	Fibroblast	CLMP
0.793	0.794318	0.586	0.794318	0.79	0.307	NA	Fibroblast	NRP2
0.794	0.794278	0.588	0.794278	0.64	0.065	NA	Fibroblast	FRMD6
0.753	0.790238	0.506	0.790238	0.56	0.079	NA	Fibroblast	LGI1
0.761	0.787289	0.522	0.787289	0.54	0.023	NA	Fibroblast	DKK2
0.819	0.78479	0.638	0.78479	0.9	0.431	NA	Fibroblast	RAB34
0.805	0.783007	0.61	0.783007	0.74	0.166	NA	Fibroblast	MRC2
0.804	0.779341	0.608	0.779341	0.93	0.504	NA	Fibroblast	NR2F2
0.826	0.776436	0.652	0.776436	0.95	0.51	NA	Fibroblast	TIMP1
0.816	0.776233	0.632	0.776233	0.78	0.204	NA	Fibroblast	GPX8
0.784	0.775785	0.568	0.775785	0.81	0.34	NA	Fibroblast	SVIL
0.79	0.77422	0.58	0.77422	0.64	0.083	NA	Fibroblast	TGFB1I1
0.78	0.772657	0.56	0.772657	0.69	0.187	NA	Fibroblast	ECE1
0.824	0.772101	0.648	0.772101	0.75	0.12	NA	Fibroblast	NFKBIZ
0.822	0.763415	0.644	0.763415	0.8	0.192	NA	Fibroblast	RBMS3
0.801	0.755999	0.602	0.755999	0.65	0.061	NA	Fibroblast	PLVAP
0.818	0.755754	0.636	0.755754	0.92	0.452	NA	Fibroblast	CCND2
0.786	0.752914	0.572	0.752914	0.71	0.178	NA	Fibroblast	CREB5
0.746	0.752898	0.492	0.752898	0.73	0.343	NA	Fibroblast	THY1
0.822	0.751742	0.644	0.751742	0.86	0.274	NA	Fibroblast	NOTCH3
0.827	0.751674	0.654	0.751674	0.78	0.194	NA	Fibroblast	MMP2
0.774	0.750155	0.548	0.750155	0.63	0.117	NA	Fibroblast	C1orf54
0.765	0.74986	0.53	0.74986	0.68	0.21	NA	Fibroblast	LIMA1
0.786	0.749844	0.572	0.749844	0.6	0.037	NA	Fibroblast	EMX2
0.837	0.744311	0.674	0.744311	1	0.494	NA	Fibroblast	FSTL1
0.787	0.744294	0.574	0.744294	0.61	0.048	NA	Fibroblast	ETS1
0.764	0.742418	0.528	0.742418	0.6	0.093	NA	Fibroblast	LRRC17
0.774	0.742039	0.548	0.742039	0.73	0.255	NA	Fibroblast	LAMC1
0.8	0.740273	0.6	0.740273	0.69	0.106	NA	Fibroblast	IGFBP6
0.8	0.739125	0.6	0.739125	0.65	0.066	NA	Fibroblast	MFAP4
0.792	0.736653	0.584	0.736653	0.71	0.139	NA	Fibroblast	EGFL7
0.797	0.735054	0.594	0.735054	0.83	0.295	NA	Fibroblast	S1PR3
0.79	0.734361	0.58	0.734361	0.62	0.056	NA	Fibroblast	TMEM119
0.757	0.732193	0.514	0.732193	0.71	0.229	NA	Fibroblast	MEF2C
0.809	0.730422	0.618	0.730422	0.83	0.229	NA	Fibroblast	FGFR2
0.729	0.728874	0.458	0.728874	0.51	0.062	NA	Fibroblast	COL21A1
0.819	0.724962	0.638	0.724962	0.98	0.818	NA	Fibroblast	FOS
0.799	0.722304	0.598	0.722304	0.86	0.314	NA	Fibroblast	HIF3A
0.803	0.71968	0.606	0.71968	0.88	0.43	NA	Fibroblast	JUNB
0.728	0.719099	0.456	0.719099	0.61	0.192	NA	Fibroblast	FLRT3
0.707	0.712805	0.414	0.712805	0.44	0.037	NA	Fibroblast	TMEM204
0.79	0.711985	0.58	0.711985	0.98	0.49	NA	Fibroblast	IGFBP5
0.819	0.71093	0.638	0.71093	0.94	0.439	NA	Fibroblast	TPM2
0.78	0.706823	0.56	0.706823	0.76	0.24	NA	Fibroblast	MCAM
0.801	0.703056	0.602	0.703056	0.85	0.258	NA	Fibroblast	IGFBP7
0.818	0.695669	0.636	0.695669	0.85	0.271	NA	Fibroblast	FBN1
0.749	0.695561	0.498	0.695561	0.51	0.015	NA	Fibroblast	SCARA5
0.784	0.691747	0.568	0.691747	0.71	0.193	NA	Fibroblast	SERTAD1
0.782	0.689244	0.564	0.689244	0.8	0.323	NA	Fibroblast	MXRA8
0.793	0.686967	0.586	0.686967	0.94	0.599	NA	Fibroblast	IER2
0.795	0.685869	0.59	0.685869	0.93	0.493	NA	Fibroblast	PPP1R15A
0.849	0.683066	0.698	0.683066	0.99	0.816	NA	Fibroblast	HSPA5
0.801	0.679316	0.602	0.679316	0.93	0.516	NA	Fibroblast	FOXP1
0.782	0.678359	0.564	0.678359	0.72	0.201	NA	Fibroblast	JAG1
0.817	0.676001	0.634	0.676001	0.97	0.617	NA	Fibroblast	CALU
0.756	0.675079	0.512	0.675079	0.9	0.632	NA	Fibroblast	PTN
0.785	0.673623	0.57	0.673623	0.62	0.065	NA	Fibroblast	SOCS3
0.806	0.672258	0.612	0.672258	0.96	0.617	NA	Fibroblast	TCF4
0.811	0.670593	0.622	0.670593	0.88	0.355	NA	Fibroblast	COL4A2
0.806	0.6692	0.612	0.6692	0.9	0.406	NA	Fibroblast	SPATS2L
0.783	0.669175	0.566	0.669175	0.82	0.32	NA	Fibroblast	PLPP3
0.793	0.662034	0.586	0.662034	1	0.669	NA	Fibroblast	SPARC
0.729	0.661428	0.458	0.661428	0.52	0.079	NA	Fibroblast	RN7SL832P
0.779	0.661365	0.558	0.661365	0.76	0.255	NA	Fibroblast	LTBP4
0.778	0.65836	0.556	0.65836	0.59	0.046	NA	Fibroblast	EMILIN1
0.776	0.653216	0.552	0.653216	0.85	0.354	NA	Fibroblast	CYR61
0.795	0.649069	0.59	0.649069	0.95	0.587	NA	Fibroblast	ITGB1
0.798	0.648101	0.596	0.648101	0.83	0.33	NA	Fibroblast	EFEMP2
0.724	0.64636	0.448	0.64636	0.48	0.043	NA	Fibroblast	FST
0.836	0.644786	0.672	0.644786	1	0.747	NA	Fibroblast	LAPTM4A
0.715	0.642798	0.43	0.642798	0.44	0.013	NA	Fibroblast	TBX18
0.745	0.642358	0.49	0.642358	0.67	0.216	NA	Fibroblast	SPON1
0.768	0.641142	0.536	0.641142	0.56	0.029	NA	Fibroblast	SNED1
0.771	0.638897	0.542	0.638897	0.93	0.667	NA	Fibroblast	JUN
0.74	0.636155	0.48	0.636155	0.73	0.301	NA	Fibroblast	ARHGAP29
0.827	0.635509	0.654	0.635509	1	0.779	NA	Fibroblast	B2M
0.772	0.633646	0.544	0.633646	0.74	0.236	NA	Fibroblast	GNG12
0.792	0.632136	0.584	0.632136	0.94	0.541	NA	Fibroblast	RHOC
0.81	0.63153	0.62	0.63153	0.93	0.43	NA	Fibroblast	FLNA
0.769	0.628682	0.538	0.628682	0.83	0.388	NA	Fibroblast	IL6ST
0.722	0.627451	0.444	0.627451	0.68	0.298	NA	Fibroblast	NCOA7
0.712	0.62657	0.424	0.62657	0.61	0.227	NA	Fibroblast	CYTH3
0.709	0.625377	0.418	0.625377	0.53	0.129	NA	Fibroblast	PLEKHH2
0.809	0.625048	0.618	0.625048	0.98	0.703	NA	Fibroblast	ANXA2
0.773	0.624959	0.546	0.624959	0.87	0.452	NA	Fibroblast	ADD3
0.757	0.62348	0.514	0.62348	0.54	0.032	NA	Fibroblast	TWIST1
0.705	0.619118	0.41	0.619118	0.47	0.071	NA	Fibroblast	SCIN
0.771	0.61547	0.542	0.61547	0.57	0.036	NA	Fibroblast	PEAR1
0.797	0.614025	0.594	0.614025	0.73	0.155	NA	Fibroblast	ELK3
0.718	0.612539	0.436	0.612539	0.67	0.282	NA	Fibroblast	RNU4-2
0.819	0.612517	0.638	0.612517	0.98	0.721	NA	Fibroblast	MYH10
0.729	0.610599	0.458	0.610599	0.72	0.359	NA	Fibroblast	PLK2
0.745	0.607275	0.49	0.607275	0.55	0.07	NA	Fibroblast	ENG
0.713	0.604085	0.426	0.604085	0.53	0.115	NA	Fibroblast	RP11-386I14.4
0.742	0.601969	0.484	0.601969	0.79	0.399	NA	Fibroblast	RAB13
0.763	0.601152	0.526	0.601152	0.95	0.627	NA	Fibroblast	TPM1
0.791	0.600515	0.582	0.600515	0.9	0.45	NA	Fibroblast	NUDT4
0.741	0.599522	0.482	0.599522	0.78	0.36	NA	Fibroblast	CDC42EP3
0.73	0.594134	0.46	0.594134	0.6	0.177	NA	Fibroblast	SMTN
0.747	0.591594	0.494	0.591594	0.81	0.38	NA	Fibroblast	UACA
0.77	0.5909	0.54	0.5909	0.98	0.664	NA	Fibroblast	CCNL1
0.734	0.589602	0.468	0.589602	0.61	0.156	NA	Fibroblast	DSE
0.786	0.584177	0.572	0.584177	0.92	0.481	NA	Fibroblast	CLIC1
0.717	0.584022	0.434	0.584022	0.46	0.031	NA	Fibroblast	OLFML1
0.773	0.582528	0.546	0.582528	0.91	0.622	NA	Fibroblast	MYL12A
0.758	0.579845	0.516	0.579845	0.86	0.508	NA	Fibroblast	GOLIM4
0.751	0.579269	0.502	0.579269	0.82	0.447	NA	Fibroblast	TJP1
0.736	0.579245	0.472	0.579245	0.82	0.444	NA	Fibroblast	RP11-166D19.1
0.79	0.579142	0.58	0.579142	0.98	0.857	NA	Fibroblast	HES1
0.764	0.579047	0.528	0.579047	0.64	0.132	NA	Fibroblast	STOM
0.726	0.57644	0.452	0.57644	0.69	0.312	NA	Fibroblast	IQGAP1
0.707	0.575606	0.414	0.575606	0.45	0.04	NA	Fibroblast	HAS2
0.785	0.574752	0.57	0.574752	0.74	0.202	NA	Fibroblast	TUBB6
0.721	0.570732	0.442	0.570732	0.59	0.185	NA	Fibroblast	EGFR
0.729	0.569617	0.458	0.569617	0.71	0.321	NA	Fibroblast	P3H4
0.793	0.568962	0.586	0.568962	0.87	0.386	NA	Fibroblast	CPXM1
0.761	0.568829	0.522	0.568829	0.65	0.15	NA	Fibroblast	EVA1B
0.718	0.566297	0.436	0.566297	0.55	0.14	NA	Fibroblast	CEBPD
0.744	0.566282	0.488	0.566282	0.68	0.211	NA	Fibroblast	OAF
0.777	0.566072	0.554	0.566072	0.81	0.291	NA	Fibroblast	WWTR1
0.758	0.560644	0.516	0.560644	0.62	0.118	NA	Fibroblast	BMP1
0.757	0.560072	0.514	0.560072	0.81	0.341	NA	Fibroblast	PRSS23
0.704	0.55892	0.408	0.55892	0.45	0.049	NA	Fibroblast	HIC1
0.771	0.557671	0.542	0.557671	0.74	0.223	NA	Fibroblast	COL4A5
0.728	0.557626	0.456	0.557626	0.57	0.136	NA	Fibroblast	EPHA7
0.718	0.557526	0.436	0.557526	0.52	0.105	NA	Fibroblast	FHL3
0.784	0.552354	0.568	0.552354	0.75	0.199	NA	Fibroblast	TSPYL2
0.732	0.552266	0.464	0.552266	0.8	0.375	NA	Fibroblast	CAST
0.735	0.548632	0.47	0.548632	0.57	0.133	NA	Fibroblast	SNORD3B-2
0.77	0.545646	0.54	0.545646	0.86	0.391	NA	Fibroblast	GADD45B
0.745	0.545462	0.49	0.545462	0.7	0.24	NA	Fibroblast	DOCK1
0.745	0.543667	0.49	0.543667	0.85	0.549	NA	Fibroblast	SMARCA1
0.758	0.543479	0.516	0.543479	0.58	0.071	NA	Fibroblast	FXYD5
0.72	0.539304	0.44	0.539304	0.49	0.057	NA	Fibroblast	RHOJ
0.736	0.538892	0.472	0.538892	0.64	0.202	NA	Fibroblast	TPBG
0.775	0.537769	0.55	0.537769	0.62	0.079	NA	Fibroblast	RARG
0.714	0.536492	0.428	0.536492	0.57	0.147	NA	Fibroblast	C1R
0.743	0.535513	0.486	0.535513	0.86	0.483	NA	Fibroblast	FRMD4A
0.791	0.535512	0.582	0.535512	0.76	0.196	NA	Fibroblast	EFNB1
0.72	0.534958	0.44	0.534958	0.5	0.069	NA	Fibroblast	LAMC3
0.735	0.533759	0.47	0.533759	0.54	0.083	NA	Fibroblast	TMEM173
0.767	0.532581	0.534	0.532581	0.95	0.682	NA	Fibroblast	TPM4
0.718	0.532538	0.436	0.532538	0.67	0.28	NA	Fibroblast	HLA-E
0.772	0.530339	0.544	0.530339	0.59	0.05	NA	Fibroblast	TNS2
0.737	0.53002	0.474	0.53002	0.79	0.393	NA	Fibroblast	TMEM263
0.715	0.529867	0.43	0.529867	0.44	0.014	NA	Fibroblast	ALX4
0.786	0.52878	0.572	0.52878	0.77	0.205	NA	Fibroblast	AHNAK
0.729	0.52321	0.458	0.52321	0.82	0.481	NA	Fibroblast	EML4
0.725	0.522171	0.45	0.522171	0.55	0.098	NA	Fibroblast	ESAM
0.749	0.519699	0.498	0.519699	0.84	0.378	NA	Fibroblast	HMGA2
0.72	0.518932	0.44	0.518932	0.58	0.15	NA	Fibroblast	RNU4ATAC
0.715	0.51547	0.43	0.51547	0.65	0.276	NA	Fibroblast	PLEKHG1
0.737	0.514384	0.474	0.514384	0.76	0.348	NA	Fibroblast	EFNB2
0.776	0.513506	0.552	0.513506	0.81	0.247	NA	Fibroblast	DDR2
0.731	0.513192	0.462	0.513192	0.76	0.368	NA	Fibroblast	EXTL2
0.713	0.512447	0.426	0.512447	0.64	0.244	NA	Fibroblast	NHS
0.729	0.511748	0.458	0.511748	0.8	0.426	NA	Fibroblast	ROCK2
0.71	0.50831	0.42	0.50831	0.67	0.283	NA	Fibroblast	PTCH1
0.72	0.506966	0.44	0.506966	0.58	0.163	NA	Fibroblast	FAM114A1
0.707	0.506625	0.414	0.506625	0.74	0.387	NA	Fibroblast	ALCAM
0.819	0.506465	0.638	0.506465	1	0.891	NA	Fibroblast	MAGED2
0.704	0.505309	0.408	0.505309	0.42	0.015	NA	Fibroblast	SIX2
0.721	0.502169	0.442	0.502169	0.53	0.102	NA	Fibroblast	GPC4
0.766	0.501913	0.532	0.501913	0.63	0.105	NA	Fibroblast	KLF2
0.743	0.5017	0.486	0.5017	0.72	0.259	NA	Fibroblast	ANTXR1
0.767	0.501599	0.534	0.501599	0.98	0.659	NA	Fibroblast	ANXA5
0.755	0.501536	0.51	0.501536	0.95	0.651	NA	Fibroblast	ZFP36L1
0.726	0.50065	0.452	0.50065	0.84	0.431	NA	Fibroblast	NFKBIA
0.73	0.499798	0.46	0.499798	0.93	0.69	NA	Fibroblast	TUSC3
0.736	0.499048	0.472	0.499048	0.84	0.459	NA	Fibroblast	RBMS1
0.74	0.497905	0.48	0.497905	0.67	0.204	NA	Fibroblast	SNHG18
0.752	0.49769	0.504	0.49769	0.87	0.459	NA	Fibroblast	GSTO1
0.741	0.497113	0.482	0.497113	0.7	0.234	NA	Fibroblast	FOXP2
0.742	0.49699	0.484	0.49699	0.66	0.182	NA	Fibroblast	PLBD1
0.771	0.494854	0.542	0.494854	0.97	0.765	NA	Fibroblast	WBP5
0.723	0.492789	0.446	0.492789	0.73	0.289	NA	Fibroblast	CTD-3014M21.1
0.712	0.491112	0.424	0.491112	0.69	0.327	NA	Fibroblast	FKBP7
0.707	0.491077	0.414	0.491077	0.49	0.088	NA	Fibroblast	FBLIM1
0.732	0.491049	0.464	0.491049	0.64	0.202	NA	Fibroblast	SDC1
0.776	0.490536	0.552	0.490536	0.89	0.415	NA	Fibroblast	AMOTL1
0.711	0.489764	0.422	0.489764	0.5	0.087	NA	Fibroblast	PHLDB2
0.763	0.489704	0.526	0.489704	0.67	0.155	NA	Fibroblast	EPHB4
0.706	0.488748	0.412	0.488748	0.56	0.164	NA	Fibroblast	ETS2
0.703	0.487302	0.406	0.487302	0.67	0.314	NA	Fibroblast	SNORD3A
0.725	0.4818	0.45	0.4818	0.57	0.123	NA	Fibroblast	LRIG3
0.715	0.481468	0.43	0.481468	0.77	0.389	NA	Fibroblast	LUZP1
0.729	0.481375	0.458	0.481375	0.55	0.096	NA	Fibroblast	SEC24D
0.727	0.481199	0.454	0.481199	0.5	0.051	NA	Fibroblast	PTH1R
0.706	0.481008	0.412	0.481008	0.43	0.021	NA	Fibroblast	ANPEP
0.781	0.480897	0.562	0.480897	0.72	0.183	NA	Fibroblast	MT-TC
0.739	0.480086	0.478	0.480086	0.97	0.695	NA	Fibroblast	ZFP36L2
0.714	0.478359	0.428	0.478359	0.69	0.291	NA	Fibroblast	BCAP29
0.708	0.476542	0.416	0.476542	0.6	0.201	NA	Fibroblast	PLXNC1
0.743	0.47371	0.486	0.47371	0.72	0.264	NA	Fibroblast	CYBA
0.749	0.47268	0.498	0.47268	0.99	0.84	NA	Fibroblast	KCNQ1OT1
0.724	0.470367	0.448	0.470367	0.62	0.192	NA	Fibroblast	MAFF
0.714	0.469762	0.428	0.469762	0.81	0.464	NA	Fibroblast	WASF2
0.766	0.469117	0.532	0.469117	0.96	0.421	NA	Fibroblast	GNG11
0.734	0.468992	0.468	0.468992	0.6	0.139	NA	Fibroblast	KLF4
0.719	0.468894	0.438	0.468894	0.92	0.667	NA	Fibroblast	2019-09-11
0.725	0.467468	0.45	0.467468	0.73	0.325	NA	Fibroblast	PARVA
0.725	0.467238	0.45	0.467238	0.93	0.666	NA	Fibroblast	DNAJB1
0.744	0.465727	0.488	0.465727	0.85	0.427	NA	Fibroblast	CRTAP
0.73	0.464858	0.46	0.464858	0.76	0.322	NA	Fibroblast	SMARCA2
0.722	0.464094	0.444	0.464094	0.92	0.572	NA	Fibroblast	S100A10
0.716	0.462463	0.432	0.462463	0.52	0.105	NA	Fibroblast	LOXL2
0.738	0.461926	0.476	0.461926	0.91	0.552	NA	Fibroblast	LEPROT
0.704	0.456668	0.408	0.456668	0.66	0.278	NA	Fibroblast	SLC2A3
0.707	0.456235	0.414	0.456235	0.68	0.299	NA	Fibroblast	MAGT1
0.718	0.455056	0.436	0.455056	0.66	0.289	NA	Fibroblast	P3H1
0.724	0.452521	0.448	0.452521	0.87	0.503	NA	Fibroblast	HLA-A
0.77	0.451232	0.54	0.451232	0.89	0.397	NA	Fibroblast	MYH9
0.747	0.451187	0.494	0.451187	0.97	0.692	NA	Fibroblast	CD81
0.722	0.45029	0.444	0.45029	0.71	0.294	NA	Fibroblast	CENPW
0.707	0.450005	0.414	0.450005	0.5	0.102	NA	Fibroblast	ITGA5
0.71	0.44904	0.42	0.44904	0.76	0.381	NA	Fibroblast	IGFBP4
0.777	0.44863	0.554	0.44863	0.79	0.245	NA	Fibroblast	MFAP2
0.739	0.446743	0.478	0.446743	0.53	0.055	NA	Fibroblast	DNM3OS
0.709	0.446716	0.418	0.446716	0.64	0.248	NA	Fibroblast	EPS8
0.717	0.444857	0.434	0.444857	0.68	0.279	NA	Fibroblast	TP53I3
0.717	0.443246	0.434	0.443246	0.86	0.512	NA	Fibroblast	ERBB2IP
0.705	0.441801	0.41	0.441801	0.86	0.559	NA	Fibroblast	HERPUD1
0.71	0.437666	0.42	0.437666	0.51	0.1	NA	Fibroblast	HMCN1
0.717	0.436894	0.434	0.436894	0.63	0.196	NA	Fibroblast	DAB2
0.727	0.435735	0.454	0.435735	0.93	0.61	NA	Fibroblast	KDELR2
0.701	0.434091	0.402	0.434091	0.75	0.333	NA	Fibroblast	PLAC9
0.714	0.432884	0.428	0.432884	0.74	0.363	NA	Fibroblast	TLN1
0.71	0.432728	0.42	0.432728	0.59	0.187	NA	Fibroblast	MDFIC
0.752	0.432678	0.504	0.432678	0.8	0.309	NA	Fibroblast	FGFR1
0.719	0.431982	0.438	0.431982	0.61	0.191	NA	Fibroblast	PGF
0.709	0.428986	0.418	0.428986	0.82	0.459	NA	Fibroblast	UTRN
0.729	0.426593	0.458	0.426593	0.78	0.371	NA	Fibroblast	S100A13
0.702	0.424838	0.404	0.424838	0.66	0.29	NA	Fibroblast	KCTD15
0.732	0.423424	0.464	0.423424	0.66	0.199	NA	Fibroblast	COL27A1
0.713	0.41989	0.426	0.41989	0.65	0.255	NA	Fibroblast	TCF7L1
0.723	0.419886	0.446	0.419886	0.5	0.059	NA	Fibroblast	SLC9A3R2
0.758	0.417214	0.516	0.417214	0.97	0.819	NA	Fibroblast	CNN3
0.725	0.416904	0.45	0.416904	0.7	0.235	NA	Fibroblast	MYL9
0.737	0.414178	0.474	0.414178	0.67	0.196	NA	Fibroblast	LPAR6
0.718	0.41397	0.436	0.41397	0.58	0.131	NA	Fibroblast	CFI
0.702	0.413244	0.404	0.413244	0.7	0.353	NA	Fibroblast	F2R
0.707	0.412103	0.414	0.412103	0.79	0.427	NA	Fibroblast	MSN
0.754	0.411566	0.508	0.411566	0.99	0.456	NA	Fibroblast	DHRS3
0.739	0.406269	0.478	0.406269	0.91	0.421	NA	Fibroblast	SDC2
0.702	0.404001	0.404	0.404001	0.61	0.23	NA	Fibroblast	CMTM3
0.716	0.401563	0.432	0.401563	0.92	0.587	NA	Fibroblast	PXDN
0.743	0.400602	0.486	0.400602	1	0.895	NA	Fibroblast	MDK
0.708	0.399475	0.416	0.399475	0.68	0.29	NA	Fibroblast	PLS3
0.715	0.399351	0.43	0.399351	0.95	0.638	NA	Fibroblast	MEST
0.709	0.398447	0.418	0.398447	0.9	0.621	NA	Fibroblast	ID1
0.718	0.396654	0.436	0.396654	0.5	0.078	NA	Fibroblast	CDC42EP1
0.701	0.394278	0.402	0.394278	0.82	0.452	NA	Fibroblast	RGS2
0.716	0.390094	0.432	0.390094	0.93	0.67	NA	Fibroblast	OSTC
0.72	0.389162	0.44	0.389162	0.77	0.371	NA	Fibroblast	FKBP9
0.715	0.388698	0.43	0.388698	0.8	0.415	NA	Fibroblast	BTG2
0.725	0.388572	0.45	0.388572	0.49	0.046	NA	Fibroblast	SNAI1
0.701	0.386717	0.402	0.386717	0.76	0.392	NA	Fibroblast	ECI2
0.711	0.381307	0.422	0.381307	0.77	0.417	NA	Fibroblast	CLIC4
0.705	0.381109	0.41	0.381109	0.81	0.452	NA	Fibroblast	MCL1
0.707	0.38015	0.414	0.38015	0.6	0.187	NA	Fibroblast	STK3
0.722	0.371134	0.444	0.371134	0.71	0.31	NA	Fibroblast	H2AFJ
0.719	0.366563	0.438	0.366563	0.8	0.375	NA	Fibroblast	NOTCH2
0.711	0.36416	0.422	0.36416	0.62	0.215	NA	Fibroblast	SORBS3
0.71	0.362928	0.42	0.362928	0.66	0.23	NA	Fibroblast	ARHGAP28
0.718	0.361709	0.436	0.361709	0.78	0.359	NA	Fibroblast	EMP2
0.702	0.361284	0.404	0.361284	0.9	0.628	NA	Fibroblast	TCEAL8
0.71	0.361215	0.42	0.361215	0.53	0.111	NA	Fibroblast	ISG15
0.701	0.35744	0.402	0.35744	0.74	0.356	NA	Fibroblast	C6orf89
0.711	0.339355	0.422	0.339355	0.98	0.841	NA	Fibroblast	2019-09-02
0.708	0.336215	0.416	0.336215	0.71	0.297	NA	Fibroblast	SMAD3
0.719	0.335691	0.438	0.335691	0.98	0.884	NA	Fibroblast	HSP90B1
0.72	0.330069	0.44	0.330069	0.8	0.349	NA	Fibroblast	LAMB2
0.71	0.32964	0.42	0.32964	0.89	0.492	NA	Fibroblast	SMIM7
0.703	0.329084	0.406	0.329084	0.69	0.314	NA	Fibroblast	AEBP1
0.759	0.328307	0.518	0.328307	0.7	0.176	NA	Fibroblast	GYPC
0.713	0.316976	0.426	0.316976	0.95	0.78	NA	Fibroblast	PRKAR1A
0.73	0.301873	0.46	0.301873	0.72	0.249	NA	Fibroblast	FLNB
0.704	0.301178	0.408	0.301178	0.75	0.357	NA	Fibroblast	CYFIP1
0.705	0.300879	0.41	0.300879	0.98	0.885	NA	Fibroblast	PFN1
0.702	0.297974	0.404	0.297974	0.76	0.384	NA	Fibroblast	MT2A
0.703	0.291912	0.406	0.291912	0.63	0.221	NA	Fibroblast	FAM111A
0.708	0.286353	0.416	0.286353	0.72	0.267	NA	Fibroblast	WLS
0.761	0.283041	0.522	0.283041	0.86	0.29	NA	Fibroblast	SULF1
0.745	0.250868	0.49	0.250868	0.87	0.38	NA	Fibroblast	SLC25A37
0.938	1.56836	0.876	1.56836	0.961	0.399	NA	Horizontal	ONECUT2
0.806	1.24687	0.612	1.24687	0.717	0.186	NA	Horizontal	ONECUT1
0.857	1.18215	0.714	1.18215	0.908	0.334	NA	Horizontal	TFAP2B
0.789	1.18171	0.578	1.18171	0.658	0.143	NA	Horizontal	ONECUT3
0.793	1.17855	0.586	1.17855	0.618	0.05	NA	Horizontal	RP11-714M23.2
0.745	0.977054	0.49	0.977054	0.638	0.204	NA	Horizontal	PROX1
0.741	0.926309	0.482	0.926309	0.625	0.203	NA	Horizontal	PLXNA2
0.727	0.898441	0.454	0.898441	0.599	0.193	NA	Horizontal	CACNG3
0.77	0.885009	0.54	0.885009	0.776	0.39	NA	Horizontal	SULF2
0.737	0.88391	0.474	0.88391	0.526	0.077	NA	Horizontal	PTF1A
0.714	0.870433	0.428	0.870433	0.632	0.268	NA	Horizontal	CNTNAP2
0.788	0.862702	0.576	0.862702	0.776	0.265	NA	Horizontal	TFAP2A
0.777	0.82345	0.554	0.82345	0.836	0.416	NA	Horizontal	HMP19
0.858	0.707088	0.716	0.707088	1	0.785	NA	Horizontal	STMN2
0.726	0.704872	0.452	0.704872	0.809	0.496	NA	Horizontal	MIR124-2HG
0.837	0.675545	0.674	0.675545	0.993	0.778	NA	Horizontal	RORB
0.762	0.66919	0.524	0.66919	0.875	0.561	NA	Horizontal	ADD2
0.712	0.621577	0.424	0.621577	0.592	0.211	NA	Horizontal	NTRK1
0.703	0.61077	0.406	0.61077	0.836	0.617	NA	Horizontal	MAGI1
0.721	0.600897	0.442	0.600897	0.75	0.382	NA	Horizontal	LINC00599
0.715	0.58404	0.43	0.58404	0.822	0.516	NA	Horizontal	STMN4
0.732	0.577967	0.464	0.577967	0.901	0.564	NA	Horizontal	SYT4
0.714	0.573263	0.428	0.573263	0.855	0.686	NA	Horizontal	PTPRF
0.748	0.550591	0.496	0.550591	0.987	0.696	NA	Horizontal	INA
0.716	0.538626	0.432	0.538626	0.822	0.516	NA	Horizontal	NDRG4
0.717	0.536876	0.434	0.536876	0.671	0.283	NA	Horizontal	CRYGD
0.729	0.525399	0.458	0.525399	0.947	0.642	NA	Horizontal	MIAT
0.706	0.52403	0.412	0.52403	0.868	0.58	NA	Horizontal	MGARP
0.733	0.504661	0.466	0.504661	0.974	0.682	NA	Horizontal	TAGLN3
0.731	0.488694	0.462	0.488694	0.862	0.477	NA	Horizontal	SCN3A
0.747	0.488541	0.494	0.488541	0.993	0.788	NA	Horizontal	CD24
0.737	0.478305	0.474	0.478305	0.987	0.732	NA	Horizontal	MLLT11
0.837	0.477738	0.674	0.477738	1	0.969	NA	Horizontal	SOX4
0.773	0.466872	0.546	0.466872	0.993	0.871	NA	Horizontal	TUBB2B
0.711	0.443799	0.422	0.443799	0.993	0.758	NA	Horizontal	RTN1
0.703	0.437054	0.406	0.437054	0.934	0.71	NA	Horizontal	MEIS1
0.758	0.427652	0.516	0.427652	0.993	0.87	NA	Horizontal	NNAT
0.746	0.408212	0.492	0.408212	0.993	0.88	NA	Horizontal	PAX6
0.704	0.383223	0.408	0.383223	0.974	0.861	NA	Horizontal	HN1
0.737	0.289141	0.474	0.289141	1	0.987	NA	Horizontal	TUBA1A
0.748	0.261508	0.496	0.261508	1	0.986	NA	Horizontal	STMN1
0.987	2.07024	0.974	2.07024	0.985	0.314	NA	Microglia	AIF1
0.997	2.05582	0.994	2.05582	1	0.277	NA	Microglia	TYROBP
0.981	1.89241	0.962	1.89241	0.971	0.211	NA	Microglia	LAPTM5
0.984	1.86568	0.968	1.86568	1	0.434	NA	Microglia	CD74
0.928	1.8163	0.856	1.8163	0.882	0.157	NA	Microglia	CX3CR1
0.956	1.80266	0.912	1.80266	0.941	0.249	NA	Microglia	FCER1G
0.942	1.78138	0.884	1.78138	0.926	0.223	NA	Microglia	C1QA
0.856	1.77524	0.712	1.77524	0.779	0.194	NA	Microglia	C3
0.949	1.76828	0.898	1.76828	0.926	0.209	NA	Microglia	SRGN
0.866	1.73628	0.732	1.73628	0.794	0.214	NA	Microglia	RGS1
0.929	1.72586	0.858	1.72586	0.897	0.198	NA	Microglia	C1QB
0.925	1.67847	0.85	1.67847	0.897	0.23	NA	Microglia	MEF2C
0.943	1.66289	0.886	1.66289	0.912	0.182	NA	Microglia	ARHGDIB
0.965	1.6449	0.93	1.6449	0.941	0.114	NA	Microglia	ITGB2
0.963	1.62332	0.926	1.62332	0.971	0.334	NA	Microglia	RNASET2
0.861	1.62213	0.722	1.62213	0.794	0.229	NA	Microglia	HLA-DRA
0.947	1.62151	0.894	1.62151	0.912	0.099	NA	Microglia	C1QC
0.92	1.61764	0.84	1.61764	0.868	0.107	NA	Microglia	ALOX5AP
0.948	1.59167	0.896	1.59167	0.912	0.093	NA	Microglia	LST1
0.958	1.58457	0.916	1.58457	0.941	0.124	NA	Microglia	CSF2RA
0.952	1.57681	0.904	1.57681	0.971	0.379	NA	Microglia	CSF1R
0.924	1.56325	0.848	1.56325	0.868	0.093	NA	Microglia	CD53
0.905	1.55673	0.81	1.55673	0.838	0.093	NA	Microglia	SLCO2B1
0.893	1.53305	0.786	1.53305	0.853	0.162	NA	Microglia	MED12L
0.92	1.53063	0.84	1.53063	0.882	0.156	NA	Microglia	IFI16
0.907	1.51383	0.814	1.51383	0.838	0.105	NA	Microglia	CYBB
0.956	1.50383	0.912	1.50383	0.985	0.371	NA	Microglia	S100A11
0.78	1.46951	0.56	1.46951	0.662	0.184	NA	Microglia	CCL3L3
0.911	1.45011	0.822	1.45011	0.853	0.143	NA	Microglia	PLD4
0.893	1.4494	0.786	1.4494	0.853	0.186	NA	Microglia	A2M
0.916	1.43706	0.832	1.43706	0.868	0.139	NA	Microglia	VAMP8
0.943	1.4347	0.886	1.4347	0.956	0.263	NA	Microglia	KCTD12
0.897	1.42879	0.794	1.42879	0.824	0.107	NA	Microglia	CTSS
0.86	1.41403	0.72	1.41403	0.809	0.241	NA	Microglia	ZFP36
0.828	1.41172	0.656	1.41172	0.691	0.096	NA	Microglia	VSIG4
0.909	1.40906	0.818	1.40906	0.838	0.083	NA	Microglia	C10orf54
0.954	1.4036	0.908	1.4036	0.971	0.439	NA	Microglia	HLA-B
0.865	1.40241	0.73	1.40241	0.75	0.066	NA	Microglia	C3AR1
0.859	1.40194	0.718	1.40194	0.75	0.1	NA	Microglia	RNASE6
0.868	1.39716	0.736	1.39716	0.765	0.073	NA	Microglia	MS4A7
0.818	1.39666	0.636	1.39666	0.676	0.112	NA	Microglia	OLR1
0.771	1.39616	0.542	1.39616	0.574	0.068	NA	Microglia	TREM2
0.846	1.39255	0.692	1.39255	0.721	0.075	NA	Microglia	FCGR1A
0.914	1.39184	0.828	1.39184	0.897	0.195	NA	Microglia	LPAR6
0.878	1.38903	0.756	1.38903	0.794	0.099	NA	Microglia	GPR34
0.882	1.38458	0.764	1.38458	0.794	0.083	NA	Microglia	PTPRC
0.869	1.38355	0.738	1.38355	0.779	0.114	NA	Microglia	ADAM28
0.789	1.3813	0.578	1.3813	0.618	0.083	NA	Microglia	TMEM52B
0.825	1.37378	0.65	1.37378	0.956	0.639	NA	Microglia	SPP1
0.895	1.36279	0.79	1.36279	0.809	0.064	NA	Microglia	LCP1
0.889	1.36274	0.778	1.36274	0.809	0.099	NA	Microglia	FYB
0.844	1.34701	0.688	1.34701	0.721	0.076	NA	Microglia	P2RY13
0.876	1.34238	0.752	1.34238	0.779	0.069	NA	Microglia	APBB1IP
0.866	1.33908	0.732	1.33908	0.765	0.091	NA	Microglia	LY86
0.816	1.33708	0.632	1.33708	0.676	0.11	NA	Microglia	GPR183
0.858	1.33644	0.716	1.33644	0.75	0.084	NA	Microglia	ADAP2
0.846	1.31744	0.692	1.31744	0.721	0.079	NA	Microglia	GMFG
0.75	1.31484	0.5	1.31484	0.632	0.253	NA	Microglia	BHLHE41
0.774	1.31099	0.548	1.31099	0.574	0.053	NA	Microglia	FPR1
0.924	1.30354	0.848	1.30354	0.956	0.486	NA	Microglia	MAF
0.864	1.29486	0.728	1.29486	0.75	0.067	NA	Microglia	HCLS1
0.812	1.29057	0.624	1.29057	0.662	0.083	NA	Microglia	SAMSN1
0.842	1.28626	0.684	1.28626	0.765	0.189	NA	Microglia	SAMHD1
0.888	1.28403	0.776	1.28403	0.838	0.153	NA	Microglia	DOCK8
0.82	1.27061	0.64	1.27061	0.676	0.079	NA	Microglia	IGSF6
0.871	1.27003	0.742	1.27003	0.765	0.054	NA	Microglia	PTAFR
0.91	1.26408	0.82	1.26408	0.941	0.399	NA	Microglia	FCGRT
0.98	1.26363	0.96	1.26363	1	0.782	NA	Microglia	B2M
0.87	1.25723	0.74	1.25723	0.838	0.281	NA	Microglia	HLA-E
0.766	1.25457	0.532	1.25457	0.574	0.084	NA	Microglia	FCGR3A
0.732	1.24801	0.464	1.24801	0.618	0.21	NA	Microglia	CCL4L2
0.713	1.23909	0.426	1.23909	0.544	0.177	NA	Microglia	CXCL8
0.789	1.22162	0.578	1.22162	0.647	0.128	NA	Microglia	HLA-DRB1
0.815	1.21692	0.63	1.21692	0.662	0.072	NA	Microglia	FCGR2A
0.817	1.21043	0.634	1.21043	0.647	0.031	NA	Microglia	HPGDS
0.884	1.20593	0.768	1.20593	0.882	0.295	NA	Microglia	GSN
0.776	1.20371	0.552	1.20371	0.603	0.104	NA	Microglia	ACY3
0.854	1.20283	0.708	1.20283	0.809	0.234	NA	Microglia	ARPC1B
0.78	1.20271	0.56	1.20271	0.647	0.178	NA	Microglia	CD83
0.875	1.19281	0.75	1.19281	0.794	0.108	NA	Microglia	IRF8
0.89	1.19104	0.78	1.19104	0.926	0.398	NA	Microglia	RGS10
0.753	1.18667	0.506	1.18667	0.559	0.101	NA	Microglia	HLA-DPA1
0.851	1.16604	0.702	1.16604	0.853	0.354	NA	Microglia	IFNGR1
0.866	1.16536	0.732	1.16536	0.868	0.34	NA	Microglia	PLXDC2
0.822	1.14755	0.644	1.14755	0.676	0.071	NA	Microglia	CSF3R
0.763	1.14474	0.526	1.14474	0.603	0.144	NA	Microglia	CEBPD
0.812	1.14214	0.624	1.14214	0.676	0.093	NA	Microglia	CD36
0.798	1.13699	0.596	1.13699	0.676	0.148	NA	Microglia	GATM
0.741	1.13656	0.482	1.13656	0.529	0.077	NA	Microglia	CD14
0.848	1.12864	0.696	1.12864	0.721	0.063	NA	Microglia	SYK
0.855	1.12831	0.71	1.12831	0.809	0.241	NA	Microglia	OGFRL1
0.777	1.127	0.554	1.127	0.632	0.162	NA	Microglia	GAL3ST4
0.825	1.12694	0.65	1.12694	0.676	0.062	NA	Microglia	PLEK
0.836	1.12654	0.672	1.12654	0.721	0.098	NA	Microglia	TBXAS1
0.833	1.12172	0.666	1.12172	0.691	0.061	NA	Microglia	PARVG
0.836	1.1214	0.672	1.1214	0.735	0.133	NA	Microglia	LYN
0.786	1.12066	0.572	1.12066	0.603	0.062	NA	Microglia	FOLR2
0.822	1.1164	0.644	1.1164	0.662	0.043	NA	Microglia	CD300A
0.844	1.1131	0.688	1.1131	0.706	0.045	NA	Microglia	HCK
0.817	1.11252	0.634	1.11252	0.647	0.029	NA	Microglia	ADORA3
0.83	1.11242	0.66	1.11242	0.676	0.042	NA	Microglia	IL6R
0.815	1.1078	0.63	1.1078	0.691	0.129	NA	Microglia	FAM105A
0.839	1.10483	0.678	1.10483	0.735	0.105	NA	Microglia	SKAP2
0.847	1.10408	0.694	1.10408	0.735	0.087	NA	Microglia	INPP5D
0.739	1.10371	0.478	1.10371	0.515	0.058	NA	Microglia	TMIGD3
0.856	1.10365	0.712	1.10365	0.75	0.08	NA	Microglia	LAT2
0.805	1.0911	0.61	1.0911	0.632	0.045	NA	Microglia	DOCK2
0.811	1.09006	0.622	1.09006	0.706	0.167	NA	Microglia	IL13RA1
0.769	1.08943	0.538	1.08943	0.574	0.068	NA	Microglia	MPEG1
0.816	1.08938	0.632	1.08938	0.662	0.055	NA	Microglia	HAVCR2
0.83	1.08917	0.66	1.08917	0.794	0.273	NA	Microglia	MKNK1
0.924	1.08628	0.848	1.08628	1	0.748	NA	Microglia	CTSB
0.816	1.07454	0.632	1.07454	0.662	0.056	NA	Microglia	CD84
0.77	1.06979	0.54	1.06979	0.588	0.098	NA	Microglia	PYCARD
0.832	1.06951	0.664	1.06951	0.794	0.198	NA	Microglia	OLFML3
0.822	1.06927	0.644	1.06927	0.838	0.408	NA	Microglia	LGMN
0.844	1.05254	0.688	1.05254	0.868	0.362	NA	Microglia	NINJ1
0.81	1.04689	0.62	1.04689	0.647	0.049	NA	Microglia	LILRB4
0.857	1.04675	0.714	1.04675	0.735	0.038	NA	Microglia	NCKAP1L
0.834	1.04559	0.668	1.04559	0.735	0.123	NA	Microglia	CORO1A
0.822	1.03741	0.644	1.03741	0.765	0.241	NA	Microglia	GNB4
0.739	1.03187	0.478	1.03187	0.515	0.061	NA	Microglia	NCF4
0.816	1.03009	0.632	1.03009	0.662	0.053	NA	Microglia	IKZF1
0.84	1.02838	0.68	1.02838	0.809	0.252	NA	Microglia	ITPR2
0.803	1.0281	0.606	1.0281	0.765	0.299	NA	Microglia	LIPA
0.751	1.02469	0.502	1.02469	0.529	0.052	NA	Microglia	HLA-DMB
0.935	1.02102	0.87	1.02102	1	0.812	NA	Microglia	SAT1
0.844	1.01963	0.688	1.01963	0.794	0.222	NA	Microglia	RHOG
0.777	1.01866	0.554	1.01866	0.588	0.059	NA	Microglia	EVI2A
0.771	1.01818	0.542	1.01818	0.559	0.029	NA	Microglia	CD86
0.774	1.01438	0.548	1.01438	0.574	0.045	NA	Microglia	TAGAP
0.842	1.00919	0.684	1.00919	0.838	0.36	NA	Microglia	HLA-C
0.801	1.00574	0.602	1.00574	0.691	0.142	NA	Microglia	ELF1
0.786	1.00518	0.572	1.00518	0.603	0.058	NA	Microglia	PCED1B-AS1
0.79	0.998976	0.58	0.998976	0.824	0.457	NA	Microglia	RGS2
0.78	0.998149	0.56	0.998149	0.647	0.136	NA	Microglia	RNA5SP151
0.775	0.997354	0.55	0.997354	0.618	0.112	NA	Microglia	KLF2
0.763	0.997144	0.526	0.997144	0.559	0.052	NA	Microglia	GIMAP4
0.734	0.99616	0.468	0.99616	0.515	0.079	NA	Microglia	LSP1
0.861	0.993061	0.722	0.993061	0.912	0.375	NA	Microglia	RB1
0.779	0.986594	0.558	0.986594	0.588	0.057	NA	Microglia	FGL2
0.786	0.985973	0.572	0.985973	0.603	0.059	NA	Microglia	ITGAX
0.766	0.977092	0.532	0.977092	0.632	0.178	NA	Microglia	MERTK
0.796	0.976167	0.592	0.976167	0.618	0.054	NA	Microglia	BLNK
0.716	0.971707	0.432	0.971707	0.456	0.039	NA	Microglia	MNDA
0.811	0.96519	0.622	0.96519	0.824	0.393	NA	Microglia	CREG1
0.814	0.962369	0.628	0.962369	0.662	0.067	NA	Microglia	LAIR1
0.789	0.96056	0.578	0.96056	0.632	0.086	NA	Microglia	TMEM173
0.719	0.95788	0.438	0.95788	0.515	0.117	NA	Microglia	CDKN1A
0.799	0.956681	0.598	0.956681	0.691	0.162	NA	Microglia	B3GNT5
0.773	0.95534	0.546	0.95534	0.588	0.077	NA	Microglia	CLEC7A
0.779	0.955143	0.558	0.955143	0.735	0.287	NA	Microglia	TXNIP
0.754	0.954665	0.508	0.954665	0.647	0.234	NA	Microglia	SORL1
0.819	0.953667	0.638	0.953667	0.779	0.269	NA	Microglia	CYBA
0.853	0.952698	0.706	0.952698	0.912	0.418	NA	Microglia	CTSC
0.763	0.949996	0.526	0.949996	0.588	0.119	NA	Microglia	RPS6KA1
0.795	0.945646	0.59	0.945646	0.735	0.237	NA	Microglia	ENTPD1
0.791	0.939671	0.582	0.939671	0.618	0.066	NA	Microglia	RHBDF2
0.741	0.936627	0.482	0.936627	0.5	0.028	NA	Microglia	LINC00996
0.742	0.935757	0.484	0.935757	0.5	0.025	NA	Microglia	TLR10
0.803	0.93432	0.606	0.93432	0.676	0.11	NA	Microglia	SH2B3
0.711	0.922048	0.422	0.922048	0.544	0.17	NA	Microglia	NR4A2
0.79	0.921094	0.58	0.921094	0.794	0.438	NA	Microglia	JUNB
0.713	0.920709	0.426	0.920709	0.544	0.161	NA	Microglia	BAG3
0.792	0.920325	0.584	0.920325	0.632	0.076	NA	Microglia	RGS19
0.755	0.917515	0.51	0.917515	0.544	0.055	NA	Microglia	IL10RA
0.788	0.913881	0.576	0.913881	0.824	0.42	NA	Microglia	BTG2
0.766	0.913771	0.532	0.913771	0.574	0.071	NA	Microglia	SELPLG
0.742	0.912894	0.484	0.912894	0.515	0.05	NA	Microglia	SLA
0.789	0.909516	0.578	0.909516	0.603	0.043	NA	Microglia	AOAH
0.786	0.906145	0.572	0.906145	0.75	0.28	NA	Microglia	PTPRE
0.754	0.905858	0.508	0.905858	0.544	0.052	NA	Microglia	IPCEF1
0.763	0.90576	0.526	0.90576	0.588	0.099	NA	Microglia	TYMP
0.784	0.905713	0.568	0.905713	0.588	0.037	NA	Microglia	STAB1
0.861	0.905348	0.722	0.905348	0.956	0.614	NA	Microglia	GNAI2
0.712	0.904835	0.424	0.904835	0.574	0.209	NA	Microglia	U1
0.808	0.904435	0.616	0.904435	0.897	0.586	NA	Microglia	BIN1
0.737	0.904375	0.474	0.904375	0.5	0.038	NA	Microglia	TLR4
0.779	0.902783	0.558	0.902783	0.574	0.024	NA	Microglia	P2RY12
0.799	0.900372	0.598	0.900372	0.647	0.084	NA	Microglia	MYO1F
0.84	0.898069	0.68	0.898069	0.912	0.539	NA	Microglia	GRN
0.83	0.897825	0.66	0.897825	0.882	0.358	NA	Microglia	CYFIP1
0.802	0.896591	0.604	0.896591	0.838	0.487	NA	Microglia	AP1B1
0.758	0.896412	0.516	0.896412	0.529	0.025	NA	Microglia	EVI2B
0.764	0.895852	0.528	0.895852	0.574	0.073	NA	Microglia	TNFRSF1B
0.761	0.890943	0.522	0.890943	0.618	0.159	NA	Microglia	ARHGAP4
0.744	0.879343	0.488	0.879343	0.5	0.021	NA	Microglia	SIGLEC10
0.882	0.874843	0.764	0.874843	0.985	0.633	NA	Microglia	CAP1
0.778	0.872042	0.556	0.872042	0.75	0.301	NA	Microglia	SH3KBP1
0.783	0.868998	0.566	0.868998	0.618	0.087	NA	Microglia	PLCB2
0.746	0.867657	0.492	0.867657	0.75	0.426	NA	Microglia	FOSB
0.798	0.866629	0.596	0.866629	0.676	0.126	NA	Microglia	TRIM38
0.74	0.861933	0.48	0.861933	0.529	0.076	NA	Microglia	HMOX1
0.736	0.861445	0.472	0.861445	0.676	0.324	NA	Microglia	IER5
0.773	0.858553	0.546	0.858553	0.574	0.044	NA	Microglia	BIN2
0.834	0.857736	0.668	0.857736	0.912	0.513	NA	Microglia	FAM49B
0.778	0.851491	0.556	0.851491	0.75	0.293	NA	Microglia	SCAMP2
0.73	0.850881	0.46	0.850881	0.5	0.054	NA	Microglia	NPL
0.761	0.848958	0.522	0.848958	0.559	0.052	NA	Microglia	CD4
0.729	0.84809	0.458	0.84809	0.721	0.401	NA	Microglia	GADD45B
0.726	0.847621	0.452	0.847621	0.721	0.44	NA	Microglia	NFKBIA
0.748	0.846615	0.496	0.846615	0.515	0.037	NA	Microglia	HCST
0.775	0.840391	0.55	0.840391	0.75	0.301	NA	Microglia	LIMS1
0.796	0.838526	0.592	0.838526	0.735	0.214	NA	Microglia	GM2A
0.805	0.837927	0.61	0.837927	0.824	0.366	NA	Microglia	TLN1
0.787	0.834424	0.574	0.834424	0.75	0.309	NA	Microglia	RAP1A
0.709	0.833325	0.418	0.833325	0.441	0.034	NA	Microglia	LPAR5
0.744	0.833144	0.488	0.833144	0.544	0.08	NA	Microglia	RUNX1
0.77	0.832954	0.54	0.832954	0.559	0.031	NA	Microglia	CD37
0.705	0.81474	0.41	0.81474	0.426	0.026	NA	Microglia	SUSD3
0.767	0.814628	0.534	0.814628	0.559	0.036	NA	Microglia	ATP8B4
0.792	0.814524	0.584	0.814524	0.868	0.52	NA	Microglia	KLF6
0.837	0.81409	0.674	0.81409	0.971	0.654	NA	Microglia	ZFP36L1
0.78	0.807109	0.56	0.807109	0.662	0.15	NA	Microglia	LPCAT2
0.765	0.806933	0.53	0.806933	0.75	0.346	NA	Microglia	RNF213
0.778	0.805908	0.556	0.805908	0.853	0.501	NA	Microglia	PPP1R15A
0.761	0.802908	0.522	0.802908	0.618	0.134	NA	Microglia	SFMBT2
0.794	0.802002	0.588	0.802002	0.809	0.381	NA	Microglia	UCP2
0.718	0.799832	0.436	0.799832	0.456	0.028	NA	Microglia	LY96
0.722	0.798319	0.444	0.798319	0.485	0.061	NA	Microglia	ARHGAP9
0.703	0.795147	0.406	0.795147	0.603	0.285	NA	Microglia	SLC2A3
0.774	0.794999	0.548	0.794999	0.779	0.407	NA	Microglia	MYH9
0.712	0.793583	0.424	0.793583	0.471	0.065	NA	Microglia	SP100
0.754	0.792039	0.508	0.792039	0.691	0.29	NA	Microglia	SYNGR2
0.767	0.791695	0.534	0.791695	0.853	0.422	NA	Microglia	GLRX
0.858	0.791532	0.716	0.791532	0.956	0.828	NA	Microglia	FTLP2
0.871	0.790158	0.742	0.790158	0.985	0.681	NA	Microglia	TMSB4XP4
0.775	0.789976	0.55	0.789976	0.662	0.176	NA	Microglia	OSTF1
0.718	0.789552	0.436	0.789552	0.603	0.227	NA	Microglia	CPVL
0.806	0.789125	0.612	0.789125	0.956	0.768	NA	Microglia	DUSP1
0.754	0.787095	0.508	0.787095	0.735	0.327	NA	Microglia	ST6GAL1
0.818	0.782903	0.636	0.782903	0.912	0.527	NA	Microglia	CNPY3
0.783	0.78164	0.566	0.78164	0.838	0.431	NA	Microglia	MSN
0.77	0.780399	0.54	0.780399	0.794	0.395	NA	Microglia	IL6ST
0.713	0.778918	0.426	0.778918	0.456	0.047	NA	Microglia	HLA-DMA
0.754	0.777602	0.508	0.777602	0.588	0.102	NA	Microglia	DOCK10
0.734	0.777492	0.468	0.777492	0.485	0.023	NA	Microglia	ARHGAP25
0.727	0.776526	0.454	0.776526	0.559	0.15	NA	Microglia	TGFBR2
0.751	0.769354	0.502	0.769354	0.662	0.24	NA	Microglia	SWAP70
0.754	0.767841	0.508	0.767841	0.809	0.426	NA	Microglia	MIS18BP1
0.716	0.76594	0.432	0.76594	0.529	0.14	NA	Microglia	STK10
0.801	0.764917	0.602	0.764917	0.824	0.338	NA	Microglia	PPP1R18
0.756	0.759374	0.512	0.759374	0.706	0.332	NA	Microglia	PIP4K2A
0.706	0.757561	0.412	0.757561	0.529	0.17	NA	Microglia	ETS2
0.735	0.757044	0.47	0.757044	0.691	0.328	NA	Microglia	MFSD1
0.743	0.756823	0.486	0.756823	0.5	0.023	NA	Microglia	CCR1
0.733	0.755556	0.466	0.755556	0.574	0.15	NA	Microglia	PLSCR1
0.884	0.747633	0.768	0.747633	0.985	0.884	NA	Microglia	GPX1
0.729	0.745599	0.458	0.745599	0.706	0.404	NA	Microglia	LAP3
0.702	0.744065	0.404	0.744065	0.471	0.085	NA	Microglia	PALD1
0.741	0.742736	0.482	0.742736	0.691	0.278	NA	Microglia	DOCK4
0.73	0.741496	0.46	0.741496	0.618	0.235	NA	Microglia	MGAT4A
0.727	0.740066	0.454	0.740066	0.559	0.152	NA	Microglia	PARP14
0.713	0.739004	0.426	0.739004	0.456	0.044	NA	Microglia	CASP1
0.719	0.738465	0.438	0.738465	0.471	0.042	NA	Microglia	ABCG2
0.717	0.736697	0.434	0.736697	0.456	0.03	NA	Microglia	VAV1
0.711	0.736664	0.422	0.736664	0.632	0.266	NA	Microglia	MYLIP
0.769	0.735528	0.538	0.735528	0.721	0.261	NA	Microglia	PREX1
0.738	0.734561	0.476	0.734561	0.5	0.036	NA	Microglia	ABI3
0.743	0.7311	0.486	0.7311	0.647	0.241	NA	Microglia	CMTM7
0.708	0.730432	0.416	0.730432	0.515	0.136	NA	Microglia	NFKBIZ
0.722	0.729866	0.444	0.729866	0.618	0.238	NA	Microglia	GAS6
0.78	0.728431	0.56	0.728431	0.588	0.045	NA	Microglia	GPSM3
0.73	0.722146	0.46	0.722146	0.559	0.149	NA	Microglia	SIRPA
0.748	0.721067	0.496	0.721067	0.75	0.376	NA	Microglia	MEF2A
0.706	0.719991	0.412	0.719991	0.691	0.43	NA	Microglia	SFT2D1
0.781	0.718715	0.562	0.718715	0.706	0.207	NA	Microglia	FMNL3
0.789	0.716743	0.578	0.716743	0.882	0.661	NA	Microglia	ACTR2
0.731	0.71572	0.462	0.71572	0.5	0.056	NA	Microglia	CXCL16
0.761	0.714769	0.522	0.714769	0.676	0.256	NA	Microglia	ARRB2
0.782	0.713644	0.564	0.713644	0.794	0.375	NA	Microglia	COLGALT1
0.754	0.711376	0.508	0.711376	0.75	0.416	NA	Microglia	PRR13
0.721	0.70878	0.442	0.70878	0.691	0.369	NA	Microglia	C12orf75
0.705	0.707557	0.41	0.707557	0.529	0.156	NA	Microglia	P2RX4
0.736	0.705853	0.472	0.705853	0.5	0.044	NA	Microglia	RCSD1
0.756	0.702435	0.512	0.702435	0.544	0.049	NA	Microglia	CYTH4
0.765	0.700786	0.53	0.700786	0.809	0.444	NA	Microglia	PLEKHO1
0.746	0.699252	0.492	0.699252	0.632	0.192	NA	Microglia	TNFRSF1A
0.766	0.694384	0.532	0.694384	0.824	0.509	NA	Microglia	HLA-A
0.717	0.692646	0.434	0.692646	0.456	0.035	NA	Microglia	FGD2
0.701	0.691486	0.402	0.691486	0.471	0.087	NA	Microglia	PLAUR
0.793	0.69141	0.586	0.69141	0.912	0.676	NA	Microglia	GRB2
0.731	0.690752	0.462	0.690752	0.529	0.087	NA	Microglia	ARHGAP27
0.733	0.690571	0.466	0.690571	0.882	0.671	NA	Microglia	DNAJB1
0.741	0.689681	0.482	0.689681	0.544	0.085	NA	Microglia	SIPA1
0.715	0.687042	0.43	0.687042	0.456	0.035	NA	Microglia	ARHGAP30
0.734	0.685098	0.468	0.685098	0.721	0.337	NA	Microglia	ZCCHC6
0.721	0.683714	0.442	0.683714	0.456	0.02	NA	Microglia	ITGAM
0.764	0.683078	0.528	0.683078	0.926	0.822	NA	Microglia	FOS
0.798	0.682702	0.596	0.682702	0.941	0.703	NA	Microglia	CAPZB
0.768	0.681403	0.536	0.681403	0.868	0.53	NA	Microglia	MOB1A
0.724	0.674991	0.448	0.674991	0.485	0.053	NA	Microglia	LGALS9
0.758	0.674586	0.516	0.674586	0.529	0.021	NA	Microglia	SPI1
0.712	0.673526	0.424	0.673526	0.515	0.13	NA	Microglia	PRKCD
0.707	0.673442	0.414	0.673442	0.529	0.145	NA	Microglia	METTL7A
0.702	0.673354	0.404	0.673354	0.426	0.033	NA	Microglia	LCP2
0.748	0.669461	0.496	0.669461	0.706	0.311	NA	Microglia	ADRBK1
0.705	0.666032	0.41	0.666032	0.559	0.2	NA	Microglia	MGST2
0.707	0.665431	0.414	0.665431	0.5	0.114	NA	Microglia	CEBPB
0.724	0.661608	0.448	0.661608	0.853	0.615	NA	Microglia	RHOB
0.705	0.661419	0.41	0.661419	0.515	0.128	NA	Microglia	TMC6
0.733	0.660927	0.466	0.660927	0.485	0.027	NA	Microglia	MILR1
0.774	0.660361	0.548	0.660361	0.897	0.573	NA	Microglia	ACTR3
0.769	0.659598	0.538	0.659598	0.882	0.627	NA	Microglia	MYL12A
0.756	0.657612	0.512	0.657612	0.853	0.562	NA	Microglia	PPT1
0.705	0.655238	0.41	0.655238	0.485	0.104	NA	Microglia	LPXN
0.715	0.650944	0.43	0.650944	0.441	0.016	NA	Microglia	HMHA1
0.723	0.646925	0.446	0.646925	0.75	0.466	NA	Microglia	CHCHD7
0.813	0.646853	0.626	0.646853	0.971	0.799	NA	Microglia	ARPC3
0.773	0.640327	0.546	0.640327	0.897	0.62	NA	Microglia	QKI
0.733	0.637867	0.466	0.637867	0.926	0.794	NA	Microglia	HSPA1A
0.709	0.632151	0.418	0.632151	0.853	0.621	NA	Microglia	HSPA1B
0.726	0.63152	0.452	0.63152	0.662	0.312	NA	Microglia	SMAP2
0.711	0.62747	0.422	0.62747	0.441	0.03	NA	Microglia	ALOX5
0.838	0.624877	0.676	0.624877	0.838	0.283	NA	Microglia	TMSB4XP8
0.739	0.624605	0.478	0.624605	0.706	0.28	NA	Microglia	2019-03-01
0.733	0.621044	0.466	0.621044	0.809	0.511	NA	Microglia	NAA20
0.741	0.619247	0.482	0.619247	0.721	0.317	NA	Microglia	ITSN2
0.716	0.618159	0.432	0.618159	0.779	0.566	NA	Microglia	HERPUD1
0.73	0.612225	0.46	0.612225	0.809	0.423	NA	Microglia	SGK1
0.72	0.610459	0.44	0.610459	0.544	0.117	NA	Microglia	CPED1
0.718	0.607805	0.436	0.607805	0.75	0.411	NA	Microglia	AKAP13
0.702	0.607655	0.404	0.607655	0.632	0.314	NA	Microglia	KIAA0930
0.711	0.606398	0.422	0.606398	0.603	0.213	NA	Microglia	NEK6
0.725	0.605697	0.45	0.605697	0.735	0.399	NA	Microglia	TACC1
0.737	0.597923	0.474	0.597923	0.618	0.203	NA	Microglia	EFHD2
0.74	0.595777	0.48	0.595777	0.603	0.156	NA	Microglia	STXBP2
0.771	0.589975	0.542	0.589975	0.926	0.725	NA	Microglia	SH3BGRL
0.709	0.587547	0.418	0.587547	0.618	0.243	NA	Microglia	ANXA11
0.79	0.58552	0.58	0.58552	1	0.801	NA	Microglia	GLUL
0.708	0.585215	0.416	0.585215	0.632	0.306	NA	Microglia	MBNL1
0.752	0.582732	0.504	0.582732	0.824	0.473	NA	Microglia	MYO9B
0.701	0.580667	0.402	0.580667	0.559	0.213	NA	Microglia	SLC29A1
0.711	0.580169	0.422	0.580169	0.794	0.499	NA	Microglia	LAMP2
0.747	0.580062	0.494	0.580062	0.926	0.658	NA	Microglia	ATP6V0E1
0.732	0.576549	0.464	0.576549	0.485	0.027	NA	Microglia	GLIPR1
0.829	0.572794	0.658	0.572794	1	0.929	NA	Microglia	ITM2B
0.705	0.5653	0.41	0.5653	0.676	0.364	NA	Microglia	KLF3
0.734	0.562101	0.468	0.562101	0.853	0.656	NA	Microglia	SERP1
0.727	0.561243	0.454	0.561243	0.779	0.423	NA	Microglia	TAPBP
0.704	0.560197	0.408	0.560197	0.676	0.353	NA	Microglia	ZYX
0.705	0.557407	0.41	0.557407	0.647	0.314	NA	Microglia	GNA13
0.714	0.556658	0.428	0.556658	0.779	0.427	NA	Microglia	NFE2L2
0.73	0.555528	0.46	0.555528	0.765	0.425	NA	Microglia	SNX5
0.755	0.55273	0.51	0.55273	0.941	0.782	NA	Microglia	COTL1
0.707	0.54825	0.414	0.54825	0.779	0.475	NA	Microglia	RAB31
0.753	0.54756	0.506	0.54756	0.941	0.7	NA	Microglia	ZFP36L2
0.715	0.546647	0.43	0.546647	0.721	0.371	NA	Microglia	CMTM6
0.709	0.545167	0.418	0.545167	0.706	0.369	NA	Microglia	STK4
0.727	0.544633	0.454	0.544633	0.941	0.746	NA	Microglia	NEAT1
0.704	0.542683	0.408	0.542683	0.853	0.672	NA	Microglia	CCNL1
0.727	0.538462	0.454	0.538462	0.471	0.024	NA	Microglia	WAS
0.782	0.538424	0.564	0.538424	0.971	0.887	NA	Microglia	PFN1
0.804	0.537655	0.608	0.537655	0.956	0.833	NA	Microglia	ARPC2
0.708	0.528023	0.416	0.528023	0.794	0.518	NA	Microglia	ABHD12
0.706	0.526806	0.412	0.526806	0.603	0.24	NA	Microglia	SPRED1
0.855	0.512303	0.71	0.512303	1	0.924	NA	Microglia	PABPC1
0.758	0.507368	0.516	0.507368	0.794	0.36	NA	Microglia	HIST2H2AA4
0.874	0.50522	0.748	0.50522	1	0.956	NA	Microglia	TMSB4X
0.702	0.49687	0.404	0.49687	0.603	0.225	NA	Microglia	ATF3
0.703	0.495619	0.406	0.495619	0.691	0.344	NA	Microglia	ADAM9
0.714	0.489703	0.428	0.489703	0.912	0.681	NA	Microglia	ARPC5
0.762	0.489445	0.524	0.489445	0.956	0.833	NA	Microglia	RAC1
0.719	0.484701	0.438	0.484701	0.882	0.576	NA	Microglia	CD164
0.705	0.481389	0.41	0.481389	0.676	0.313	NA	Microglia	SRGAP2
0.905	0.477464	0.81	0.477464	1	0.993	NA	Microglia	FTL
0.711	0.459885	0.422	0.459885	0.882	0.618	NA	Microglia	NPC2
0.713	0.459386	0.426	0.459386	0.897	0.666	NA	Microglia	ANXA5
0.714	0.456205	0.428	0.456205	0.691	0.315	NA	Microglia	CIB1
0.711	0.444292	0.422	0.444292	0.662	0.309	NA	Microglia	SRGAP2B
0.796	0.423916	0.592	0.423916	1	0.928	NA	Microglia	PSAP
0.71	0.40934	0.42	0.40934	0.868	0.579	NA	Microglia	RAP1B
0.705	0.398162	0.41	0.398162	0.956	0.773	NA	Microglia	CTSD
0.705	0.397946	0.41	0.397946	0.971	0.85	NA	Microglia	GNG5
0.717	0.392848	0.434	0.392848	0.662	0.292	NA	Microglia	RAC1P2
0.713	0.391556	0.426	0.391556	0.926	0.841	NA	Microglia	RHOA
0.741	0.388075	0.482	0.388075	0.971	0.888	NA	Microglia	CST3
0.734	0.374757	0.468	0.374757	0.985	0.884	NA	Microglia	TMBIM6
0.756	0.33136	0.512	0.33136	0.985	0.944	NA	Microglia	OAZ1
0.74	0.307328	0.48	0.307328	1	0.97	NA	Microglia	UBC
0.825	0.289964	0.65	0.289964	1	0.989	NA	Microglia	ACTB
0.785	0.283534	0.57	0.283534	1	0.99	NA	Microglia	TPT1
0.718	0.28017	0.436	0.28017	0.985	0.952	NA	Microglia	DDX5
0.865	1.97635	0.73	1.97635	0.775	0.138	NA	Muller	WIF1
0.9	1.66639	0.8	1.66639	0.875	0.284	NA	Muller	TF
0.859	1.49991	0.718	1.49991	0.775	0.144	NA	Muller	PLP1
0.727	1.31522	0.454	1.31522	0.525	0.129	NA	Muller	ATP1A2
0.8	1.27115	0.6	1.27115	0.7	0.194	NA	Muller	SLC1A3
0.749	1.22063	0.498	1.22063	0.575	0.14	NA	Muller	PRSS35
0.706	1.20247	0.412	1.20247	0.475	0.1	NA	Muller	ANGPTL1
0.894	1.1888	0.788	1.1888	0.95	0.647	NA	Muller	GPM6B
0.896	1.16695	0.792	1.16695	0.975	0.36	NA	Muller	FABP7
0.82	1.16572	0.64	1.16572	0.775	0.268	NA	Muller	LGI4
0.887	1.15194	0.774	1.15194	0.975	0.643	NA	Muller	SPP1
0.776	1.14388	0.552	1.14388	0.675	0.227	NA	Muller	SPON1
0.72	1.123	0.44	1.123	0.525	0.133	NA	Muller	SEL1L3
0.752	1.07012	0.504	1.07012	0.7	0.36	NA	Muller	PMEPA1
0.781	1.06116	0.562	1.06116	0.775	0.415	NA	Muller	SOX2
0.733	1.03477	0.466	1.03477	0.6	0.202	NA	Muller	CRYM
0.865	0.990042	0.73	0.990042	0.95	0.68	NA	Muller	DKK3
0.936	0.975648	0.872	0.975648	1	0.86	NA	Muller	HES1
0.752	0.964314	0.504	0.964314	0.75	0.463	NA	Muller	MYO10
0.772	0.951954	0.544	0.951954	0.775	0.466	NA	Muller	TTYH1
0.727	0.938798	0.454	0.938798	0.75	0.591	NA	Muller	PTPRZ1
0.701	0.93556	0.402	0.93556	0.6	0.276	NA	Muller	C1orf61
0.729	0.901241	0.458	0.901241	0.65	0.263	NA	Muller	LINC00461
0.791	0.889606	0.582	0.889606	0.9	0.672	NA	Muller	CCND1
0.786	0.860485	0.572	0.860485	0.925	0.816	NA	Muller	SAT1
0.745	0.823916	0.49	0.823916	0.775	0.518	NA	Muller	RASSF4
0.774	0.814073	0.548	0.814073	0.85	0.539	NA	Muller	TRIB2
0.712	0.7515	0.424	0.7515	0.675	0.391	NA	Muller	CDC42EP4
0.838	0.731449	0.676	0.731449	0.975	0.396	NA	Muller	RCVRN
0.707	0.669046	0.414	0.669046	0.6	0.23	NA	Muller	GAD2
0.824	0.665975	0.648	0.665975	0.95	0.921	NA	Muller	CLU
0.749	0.662361	0.498	0.662361	0.875	0.659	NA	Muller	ZFP36L1
0.723	0.603066	0.446	0.603066	0.875	0.559	NA	Muller	SIX6
0.756	0.599006	0.512	0.599006	0.95	0.722	NA	Muller	NCAM1
0.84	0.596426	0.68	0.596426	1	0.917	NA	Muller	RTN4
0.702	0.5528	0.404	0.5528	0.875	0.753	NA	Muller	MUM1
0.718	0.524554	0.436	0.524554	0.875	0.709	NA	Muller	PEA15
0.802	0.452416	0.604	0.452416	1	0.9	NA	Muller	CKB
0.824	0.436167	0.648	0.436167	0.975	0.961	NA	Muller	VIM
0.714	0.410331	0.428	0.410331	0.975	0.855	NA	Muller	BEX1
0.753	0.403514	0.506	0.403514	1	0.876	NA	Muller	NNAT
0.707	0.364266	0.414	0.364266	0.975	0.902	NA	Muller	SNRPG
0.944	2.01207	0.888	2.01207	0.919	0.166	NA	Photoreceptor	PDC
0.956	2.00281	0.912	2.00281	0.94	0.171	NA	Photoreceptor	AIPL1
0.983	2.00234	0.966	2.00234	0.987	0.367	NA	Photoreceptor	RCVRN
0.915	1.87055	0.83	1.87055	0.872	0.228	NA	Photoreceptor	NRL
0.929	1.76148	0.858	1.76148	0.913	0.204	NA	Photoreceptor	RP11-184I16.4
0.856	1.71407	0.712	1.71407	0.752	0.095	NA	Photoreceptor	NR2E3
0.964	1.63785	0.928	1.63785	0.98	0.485	NA	Photoreceptor	GNB3
0.862	1.62615	0.724	1.62615	0.785	0.181	NA	Photoreceptor	ROM1
0.826	1.57114	0.652	1.57114	0.691	0.084	NA	Photoreceptor	RP1
0.946	1.52944	0.892	1.52944	0.973	0.484	NA	Photoreceptor	NEUROD1
0.806	1.47457	0.612	1.47457	0.658	0.087	NA	Photoreceptor	GNAT1
0.874	1.34699	0.748	1.34699	0.872	0.284	NA	Photoreceptor	CRX
0.756	1.33572	0.512	1.33572	0.557	0.082	NA	Photoreceptor	KCNV2
0.806	1.32277	0.612	1.32277	0.678	0.122	NA	Photoreceptor	SLC1A7
0.789	1.31884	0.578	1.31884	0.711	0.256	NA	Photoreceptor	GADD45G
0.779	1.30539	0.558	1.30539	0.611	0.1	NA	Photoreceptor	CNGB1
0.777	1.29587	0.554	1.29587	0.584	0.052	NA	Photoreceptor	TMEM244
0.737	1.29299	0.474	1.29299	0.523	0.082	NA	Photoreceptor	MPP4
0.787	1.29251	0.574	1.29251	0.617	0.074	NA	Photoreceptor	GNGT2
0.88	1.29043	0.76	1.29043	0.906	0.475	NA	Photoreceptor	AMER2
0.789	1.266	0.578	1.266	0.705	0.265	NA	Photoreceptor	2019-03-01
0.778	1.25407	0.556	1.25407	0.604	0.083	NA	Photoreceptor	ANKRD33B
0.756	1.25214	0.512	1.25214	0.584	0.129	NA	Photoreceptor	SLC38A5
0.717	1.24688	0.434	1.24688	0.483	0.078	NA	Photoreceptor	MRLN
0.765	1.22473	0.53	1.22473	0.57	0.066	NA	Photoreceptor	RAX2
0.8	1.19856	0.6	1.19856	0.772	0.346	NA	Photoreceptor	KIAA1107
0.771	1.19666	0.542	1.19666	0.624	0.144	NA	Photoreceptor	MAK
0.774	1.17809	0.548	1.17809	0.651	0.179	NA	Photoreceptor	PROM1
0.803	1.1724	0.606	1.1724	0.638	0.055	NA	Photoreceptor	RBP3
0.814	1.16632	0.628	1.16632	0.812	0.378	NA	Photoreceptor	LINC00599
0.857	1.14416	0.714	1.14416	0.899	0.593	NA	Photoreceptor	FAM161A
0.705	1.13309	0.41	1.13309	0.503	0.147	NA	Photoreceptor	PRDM1
0.779	1.12595	0.558	1.12595	0.671	0.184	NA	Photoreceptor	CDHR1
0.742	1.12472	0.484	1.12472	0.537	0.085	NA	Photoreceptor	IMPG2
0.802	1.11534	0.604	1.11534	0.832	0.524	NA	Photoreceptor	EPB41L2
0.766	1.10506	0.532	1.10506	0.732	0.346	NA	Photoreceptor	FABP7
0.822	1.10446	0.644	1.10446	0.872	0.516	NA	Photoreceptor	NTM
0.715	1.103	0.43	1.103	0.49	0.093	NA	Photoreceptor	PRPH2
0.822	1.08242	0.644	1.08242	0.879	0.605	NA	Photoreceptor	ATP1B2
0.759	1.0702	0.518	1.0702	0.698	0.317	NA	Photoreceptor	CCDC181
0.765	1.06978	0.53	1.06978	0.664	0.195	NA	Photoreceptor	CAMK2B
0.771	1.02904	0.542	1.02904	0.671	0.178	NA	Photoreceptor	NEUROD4
0.769	1.01805	0.538	1.01805	0.738	0.374	NA	Photoreceptor	2019-09-04
0.738	1.01605	0.476	1.01605	0.711	0.461	NA	Photoreceptor	UNC119
0.772	1.01567	0.544	1.01567	0.644	0.156	NA	Photoreceptor	AANAT
0.758	0.986305	0.516	0.986305	0.779	0.44	NA	Photoreceptor	RIMS2
0.873	0.98203	0.746	0.98203	0.987	0.637	NA	Photoreceptor	OTX2
0.87	0.956173	0.74	0.956173	0.966	0.724	NA	Photoreceptor	PCBP4
0.714	0.911885	0.428	0.911885	0.51	0.11	NA	Photoreceptor	SLC17A7
0.709	0.911502	0.418	0.911502	0.523	0.132	NA	Photoreceptor	FSTL5
0.73	0.884358	0.46	0.884358	0.624	0.236	NA	Photoreceptor	TULP1
0.708	0.856627	0.416	0.856627	0.711	0.497	NA	Photoreceptor	PTPN13
0.781	0.853979	0.562	0.853979	0.859	0.498	NA	Photoreceptor	SRRM4
0.843	0.796184	0.686	0.796184	0.98	0.832	NA	Photoreceptor	BAZ2B
0.727	0.787707	0.454	0.787707	0.557	0.13	NA	Photoreceptor	GRM6
0.71	0.784258	0.42	0.784258	0.638	0.338	NA	Photoreceptor	NDRG1
0.748	0.751129	0.496	0.751129	0.886	0.767	NA	Photoreceptor	UBXN4
0.702	0.750937	0.404	0.750937	0.792	0.581	NA	Photoreceptor	PTPRZ1
0.736	0.744468	0.472	0.744468	0.859	0.719	NA	Photoreceptor	AHI1
0.712	0.741549	0.424	0.741549	0.711	0.431	NA	Photoreceptor	PLEKHB1
0.794	0.71148	0.588	0.71148	0.919	0.758	NA	Photoreceptor	TUBB4B
0.792	0.705162	0.584	0.705162	0.96	0.761	NA	Photoreceptor	DUSP1
0.714	0.666762	0.428	0.666762	0.765	0.526	NA	Photoreceptor	CADPS
0.723	0.664888	0.446	0.664888	0.812	0.53	NA	Photoreceptor	SNAP25
0.748	0.648391	0.496	0.648391	0.893	0.758	NA	Photoreceptor	VAMP2
0.704	0.646197	0.408	0.646197	0.564	0.191	NA	Photoreceptor	TERT
0.73	0.568261	0.46	0.568261	0.913	0.819	NA	Photoreceptor	FOS
0.732	0.531562	0.464	0.531562	0.946	0.732	NA	Photoreceptor	SYT1
0.833	0.484524	0.666	0.484524	1	0.895	NA	Photoreceptor	CKB
0.737	0.429824	0.474	0.429824	0.966	0.935	NA	Photoreceptor	AKAP9
0.745	0.413306	0.49	0.413306	0.953	0.873	NA	Photoreceptor	NNAT
0.778	0.385359	0.556	0.385359	0.993	0.967	NA	Photoreceptor	HIST1H4C
0.755	0.371911	0.51	0.371911	0.993	0.969	NA	Photoreceptor	SOX4
0.828	0.335804	0.656	0.335804	1	0.997	NA	Photoreceptor	H3F3B
0.733	0.318761	0.466	0.318761	0.98	0.977	NA	Photoreceptor	TPI1
0.944	1.39389	0.888	1.39389	0.979	0.446	NA	RGC	PRPH
0.953	1.3626	0.906	1.3626	0.986	0.441	NA	RGC	ELAVL4
0.973	1.34297	0.946	1.34297	1	0.608	NA	RGC	SNCG
0.934	1.25007	0.868	1.25007	0.985	0.417	NA	RGC	ISL1
0.957	1.22057	0.914	1.22057	0.995	0.651	NA	RGC	GAP43
0.896	1.18437	0.792	1.18437	0.875	0.197	NA	RGC	NRN1
0.903	1.14965	0.806	1.14965	0.945	0.403	NA	RGC	OLFM1
0.861	1.1157	0.722	1.1157	0.918	0.369	NA	RGC	CNTN2
0.909	1.11143	0.818	1.11143	0.93	0.289	NA	RGC	EBF1
0.922	1.11035	0.844	1.11035	0.988	0.559	NA	RGC	NSG1
0.906	1.06226	0.812	1.06226	0.985	0.458	NA	RGC	SYT4
0.864	1.02604	0.728	1.02604	0.894	0.307	NA	RGC	NHLH2
0.873	1.01609	0.746	1.01609	0.88	0.283	NA	RGC	EBF3
0.885	1.00615	0.77	1.00615	0.872	0.204	NA	RGC	POU4F2
0.856	1.00188	0.712	1.00188	0.846	0.253	NA	RGC	POU6F2
0.875	0.962398	0.75	0.962398	0.981	0.557	NA	RGC	NEFL
0.864	0.954746	0.728	0.954746	0.971	0.544	NA	RGC	NEFM
0.879	0.948469	0.758	0.948469	0.968	0.428	NA	RGC	DCX
0.886	0.940143	0.772	0.940143	0.99	0.703	NA	RGC	RTN1
0.807	0.938054	0.614	0.938054	0.896	0.487	NA	RGC	S100A10
0.764	0.879537	0.528	0.879537	0.598	0.092	NA	RGC	SST
0.873	0.868414	0.746	0.868414	0.993	0.626	NA	RGC	INA
0.896	0.865245	0.792	0.865245	0.991	0.742	NA	RGC	TUBB2A
0.828	0.864337	0.656	0.864337	0.713	0.099	NA	RGC	CHRNB3
0.895	0.852045	0.79	0.852045	0.99	0.672	NA	RGC	MLLT11
0.808	0.84766	0.616	0.84766	0.807	0.288	NA	RGC	RGS10
0.846	0.834309	0.692	0.834309	0.891	0.338	NA	RGC	KLF7
0.831	0.830991	0.662	0.830991	0.862	0.328	NA	RGC	REEP1
0.829	0.823544	0.658	0.823544	0.855	0.356	NA	RGC	CDKN2D
0.817	0.822017	0.634	0.822017	0.759	0.192	NA	RGC	SMIM18
0.929	0.818453	0.858	0.818453	0.998	0.88	NA	RGC	UCHL1
0.853	0.803598	0.706	0.803598	0.997	0.606	NA	RGC	TAGLN3
0.792	0.803397	0.584	0.803397	0.846	0.418	NA	RGC	CXCR4
0.868	0.80304	0.736	0.80304	0.997	0.661	NA	RGC	CRMP1
0.866	0.802054	0.732	0.802054	1	0.735	NA	RGC	STMN2
0.799	0.790296	0.598	0.790296	0.85	0.43	NA	RGC	RBPMS
0.789	0.783097	0.578	0.783097	0.67	0.126	NA	RGC	SCN9A
0.803	0.773419	0.606	0.773419	0.807	0.316	NA	RGC	GLRX
0.858	0.771251	0.716	0.771251	0.88	0.261	NA	RGC	L1CAM
0.816	0.768952	0.632	0.768952	0.863	0.336	NA	RGC	ADCY1
0.812	0.76878	0.624	0.76878	0.754	0.198	NA	RGC	EPS8L1
0.841	0.764504	0.682	0.764504	0.962	0.556	NA	RGC	DPYSL3
0.828	0.763672	0.656	0.763672	0.95	0.517	NA	RGC	TSPAN7
0.838	0.761424	0.676	0.761424	0.935	0.442	NA	RGC	TRIM36
0.795	0.758805	0.59	0.758805	0.66	0.109	NA	RGC	SLC17A6
0.838	0.756032	0.676	0.756032	0.969	0.595	NA	RGC	CRIP2
0.826	0.754934	0.652	0.754934	0.848	0.279	NA	RGC	ELAVL2
0.809	0.749336	0.618	0.749336	0.885	0.413	NA	RGC	MAPT
0.838	0.74874	0.676	0.74874	0.959	0.545	NA	RGC	SVBP
0.801	0.745535	0.602	0.745535	0.85	0.32	NA	RGC	DLL3
0.767	0.741715	0.534	0.741715	0.66	0.172	NA	RGC	UG0898H09
0.816	0.738598	0.632	0.738598	0.918	0.407	NA	RGC	TPPP3
0.83	0.73572	0.66	0.73572	0.938	0.539	NA	RGC	ACOT7
0.763	0.727422	0.526	0.727422	0.791	0.343	NA	RGC	CALB2
0.774	0.724775	0.548	0.724775	0.756	0.289	NA	RGC	ALCAM
0.825	0.721579	0.65	0.721579	0.918	0.406	NA	RGC	DPYSL5
0.818	0.721083	0.636	0.721083	0.976	0.511	NA	RGC	SCG3
0.81	0.720684	0.62	0.720684	0.834	0.322	NA	RGC	GDAP1L1
0.81	0.719575	0.62	0.719575	0.949	0.638	NA	RGC	SNCA
0.81	0.71877	0.62	0.71877	0.735	0.18	NA	RGC	FXYD7
0.809	0.715583	0.618	0.715583	0.872	0.387	NA	RGC	PGM2L1
0.821	0.714295	0.642	0.714295	0.981	0.677	NA	RGC	BNIP3
0.785	0.710922	0.57	0.710922	0.703	0.18	NA	RGC	IRX2
0.74	0.709875	0.48	0.709875	0.619	0.176	NA	RGC	CTC-378H22.2
0.71	0.699453	0.42	0.699453	0.48	0.074	NA	RGC	TFAP2D
0.813	0.699189	0.626	0.699189	0.889	0.371	NA	RGC	HMGCS1
0.821	0.698569	0.642	0.698569	0.944	0.501	NA	RGC	SH3BGRL3
0.844	0.691082	0.688	0.691082	0.991	0.708	NA	RGC	FDFT1
0.814	0.681066	0.628	0.681066	0.956	0.611	NA	RGC	ANK2
0.789	0.680254	0.578	0.680254	0.839	0.345	NA	RGC	CHGB
0.809	0.678111	0.618	0.678111	0.937	0.541	NA	RGC	HMGCR
0.847	0.677691	0.694	0.677691	0.991	0.741	NA	RGC	CD24
0.812	0.675336	0.624	0.675336	0.887	0.377	NA	RGC	CD200
0.802	0.673822	0.604	0.673822	0.788	0.245	NA	RGC	AKR1C1
0.812	0.670212	0.624	0.670212	0.969	0.654	NA	RGC	C14orf132
0.806	0.667961	0.612	0.667961	0.839	0.316	NA	RGC	HSPA12A
0.799	0.6676	0.598	0.6676	0.93	0.62	NA	RGC	NAGK
0.769	0.667411	0.538	0.667411	0.774	0.329	NA	RGC	PCSK2
0.803	0.661396	0.606	0.661396	0.964	0.689	NA	RGC	SCG5
0.761	0.660636	0.522	0.660636	0.612	0.111	NA	RGC	PPP1R1C
0.779	0.658565	0.558	0.658565	0.764	0.265	NA	RGC	PPP1R1A
0.77	0.65722	0.54	0.65722	0.774	0.327	NA	RGC	SLIT1
0.752	0.651894	0.504	0.651894	0.639	0.169	NA	RGC	DCDC1
0.798	0.648654	0.596	0.648654	0.773	0.224	NA	RGC	RAB33A
0.752	0.647439	0.504	0.647439	0.597	0.111	NA	RGC	RIT2
0.753	0.647319	0.506	0.647319	0.704	0.218	NA	RGC	ATOH7
0.735	0.643102	0.47	0.643102	0.634	0.19	NA	RGC	DCC
0.788	0.642748	0.576	0.642748	0.819	0.322	NA	RGC	CEND1
0.797	0.64096	0.594	0.64096	0.761	0.221	NA	RGC	NKAIN1
0.776	0.636788	0.552	0.636788	0.749	0.246	NA	RGC	RP11-247C2.2
0.793	0.636548	0.586	0.636548	0.909	0.522	NA	RGC	DYNC1LI1
0.8	0.635927	0.6	0.635927	0.95	0.615	NA	RGC	CXADR
0.854	0.635604	0.708	0.635604	0.998	0.826	NA	RGC	HN1
0.78	0.634045	0.56	0.634045	0.762	0.27	NA	RGC	ACSL4
0.802	0.632904	0.604	0.632904	0.764	0.218	NA	RGC	RBPMS2
0.739	0.632902	0.478	0.632902	0.644	0.199	NA	RGC	IRX3
0.785	0.631782	0.57	0.631782	0.892	0.478	NA	RGC	EDIL3
0.797	0.631105	0.594	0.631105	0.754	0.236	NA	RGC	CCDC184
0.801	0.630042	0.602	0.630042	0.981	0.559	NA	RGC	MIAT
0.791	0.628708	0.582	0.628708	0.832	0.325	NA	RGC	C3orf14
0.784	0.624235	0.568	0.624235	0.92	0.562	NA	RGC	2019-09-03
0.821	0.622241	0.642	0.622241	0.986	0.74	NA	RGC	DYNLT1
0.796	0.621295	0.592	0.621295	0.822	0.292	NA	RGC	ATP6V1G2
0.799	0.618457	0.598	0.618457	0.954	0.623	NA	RGC	C16orf45
0.851	0.617287	0.702	0.617287	1	0.84	NA	RGC	TUBB2B
0.797	0.614938	0.594	0.614938	0.838	0.306	NA	RGC	GNG2
0.784	0.613419	0.568	0.613419	0.841	0.374	NA	RGC	PBX3
0.796	0.61305	0.592	0.61305	0.952	0.598	NA	RGC	ETFB
0.777	0.612823	0.554	0.612823	0.685	0.164	NA	RGC	LRFN5
0.773	0.610722	0.546	0.610722	0.737	0.245	NA	RGC	CTNNA2
0.716	0.607805	0.432	0.607805	0.656	0.273	NA	RGC	FABP3
0.77	0.606609	0.54	0.606609	0.793	0.322	NA	RGC	FNDC5
0.78	0.606113	0.56	0.606113	0.874	0.443	NA	RGC	FGF13
0.775	0.603103	0.55	0.603103	0.891	0.515	NA	RGC	XPR1
0.838	0.59876	0.676	0.59876	0.997	0.842	NA	RGC	PAFAH1B3
0.857	0.59852	0.714	0.59852	1	0.847	NA	RGC	DPYSL2
0.795	0.597991	0.59	0.597991	0.827	0.291	NA	RGC	KIF5A
0.776	0.597945	0.552	0.597945	0.935	0.66	NA	RGC	TMEM14A
0.789	0.597489	0.578	0.597489	0.915	0.507	NA	RGC	CALM3
0.786	0.593898	0.572	0.593898	0.838	0.337	NA	RGC	AKAP6
0.793	0.593408	0.586	0.593408	0.937	0.552	NA	RGC	FABP5
0.775	0.592364	0.55	0.592364	0.74	0.253	NA	RGC	VSTM2L
0.777	0.589351	0.554	0.589351	0.856	0.406	NA	RGC	ROBO2
0.798	0.588254	0.596	0.588254	0.964	0.7	NA	RGC	VDAC3
0.785	0.587449	0.57	0.587449	0.915	0.508	NA	RGC	DTD1
0.737	0.583715	0.474	0.583715	0.586	0.13	NA	RGC	TAC1
0.761	0.583689	0.522	0.583689	0.834	0.453	NA	RGC	OPTN
0.835	0.581376	0.67	0.581376	0.99	0.846	NA	RGC	TXN
0.77	0.581257	0.54	0.581257	0.891	0.511	NA	RGC	KIFAP3
0.755	0.579307	0.51	0.579307	0.877	0.505	NA	RGC	CRABP2
0.774	0.578163	0.548	0.578163	0.937	0.7	NA	RGC	WRB
0.777	0.577916	0.554	0.577916	0.909	0.554	NA	RGC	ZC2HC1A
0.788	0.577506	0.576	0.577506	0.882	0.432	NA	RGC	AP3S1
0.755	0.577043	0.51	0.577043	0.752	0.294	NA	RGC	AFAP1
0.782	0.57689	0.564	0.57689	0.769	0.249	NA	RGC	SEZ6L
0.773	0.575217	0.546	0.575217	0.791	0.303	NA	RGC	TMOD2
0.779	0.571744	0.558	0.571744	0.983	0.631	NA	RGC	MAP2
0.772	0.571558	0.544	0.571558	0.952	0.632	NA	RGC	PFDN4
0.772	0.568699	0.544	0.568699	0.626	0.096	NA	RGC	FAR2
0.731	0.566613	0.462	0.566613	0.674	0.281	NA	RGC	COMTD1
0.767	0.566497	0.534	0.566497	0.768	0.3	NA	RGC	FSD1
0.782	0.564644	0.564	0.564644	0.964	0.702	NA	RGC	FNBP1L
0.748	0.564638	0.496	0.564638	0.754	0.328	NA	RGC	SRGAP1
0.808	0.564142	0.616	0.564142	0.979	0.77	NA	RGC	TBCB
0.765	0.564121	0.53	0.564121	0.966	0.708	NA	RGC	PCSK1N
0.789	0.562665	0.578	0.562665	0.773	0.236	NA	RGC	PNMA2
0.723	0.562663	0.446	0.562663	0.766	0.41	NA	RGC	TMEM97
0.752	0.562461	0.504	0.562461	0.711	0.258	NA	RGC	PRUNE2
0.794	0.560068	0.588	0.560068	0.926	0.471	NA	RGC	ADD2
0.792	0.559494	0.584	0.559494	0.935	0.553	NA	RGC	ATAT1
0.779	0.559439	0.558	0.559439	0.966	0.691	NA	RGC	SQLE
0.778	0.555392	0.556	0.555392	0.935	0.635	NA	RGC	PCMT1
0.747	0.55526	0.494	0.55526	0.814	0.378	NA	RGC	RAB31
0.802	0.553838	0.604	0.553838	0.721	0.155	NA	RGC	ACAT2
0.747	0.551385	0.494	0.551385	0.665	0.206	NA	RGC	RBFOX3
0.77	0.55121	0.54	0.55121	0.74	0.238	NA	RGC	RXRG
0.786	0.550534	0.572	0.550534	0.954	0.681	NA	RGC	KLC1
0.784	0.549997	0.568	0.549997	0.858	0.332	NA	RGC	ELAVL3
0.792	0.548675	0.584	0.548675	0.978	0.752	NA	RGC	MAP1LC3B
0.766	0.548222	0.532	0.548222	0.933	0.626	NA	RGC	MSMO1
0.755	0.54709	0.51	0.54709	0.827	0.442	NA	RGC	HCFC1R1
0.814	0.546723	0.628	0.546723	0.802	0.198	NA	RGC	RAB3A
0.792	0.545398	0.584	0.545398	0.974	0.777	NA	RGC	MGST3
0.775	0.542886	0.55	0.542886	0.932	0.608	NA	RGC	VAT1
0.764	0.542799	0.528	0.542799	0.863	0.43	NA	RGC	STMN4
0.78	0.542792	0.56	0.542792	0.889	0.422	NA	RGC	NDRG4
0.745	0.542217	0.49	0.542217	0.892	0.568	NA	RGC	CDS2
0.745	0.540073	0.49	0.540073	0.86	0.528	NA	RGC	MVD
0.754	0.539957	0.508	0.539957	0.725	0.261	NA	RGC	ADAM11
0.739	0.539535	0.478	0.539535	0.839	0.461	NA	RGC	CCDC112
0.724	0.539443	0.448	0.539443	0.535	0.108	NA	RGC	CORO2A
0.755	0.538397	0.51	0.538397	0.937	0.661	NA	RGC	CETN2
0.763	0.538127	0.526	0.538127	0.885	0.515	NA	RGC	STMN3
0.784	0.536677	0.568	0.536677	0.945	0.534	NA	RGC	DPYSL4
0.759	0.535563	0.518	0.535563	0.942	0.637	NA	RGC	IDI1
0.76	0.53308	0.52	0.53308	0.805	0.36	NA	RGC	CACNB3
0.729	0.531243	0.458	0.531243	0.684	0.267	NA	RGC	PPP2R2B
0.746	0.530991	0.492	0.530991	0.879	0.514	NA	RGC	KIF3A
0.831	0.530753	0.662	0.530753	1	0.898	NA	RGC	MAP1B
0.703	0.529334	0.406	0.529334	0.699	0.325	NA	RGC	HEY1
0.762	0.526679	0.524	0.526679	0.812	0.346	NA	RGC	DNER
0.739	0.5262	0.478	0.5262	0.665	0.231	NA	RGC	DBNDD1
0.745	0.524895	0.49	0.524895	0.778	0.351	NA	RGC	RAB3B
0.755	0.524003	0.51	0.524003	0.95	0.633	NA	RGC	CADM1
0.758	0.523729	0.516	0.523729	0.872	0.488	NA	RGC	STARD3NL
0.763	0.522585	0.526	0.522585	0.949	0.65	NA	RGC	OCIAD2
0.767	0.52253	0.534	0.52253	0.735	0.241	NA	RGC	STX1A
0.756	0.521872	0.512	0.521872	0.624	0.125	NA	RGC	RUNDC3B
0.706	0.519222	0.412	0.519222	0.614	0.236	NA	RGC	KLHL35
0.739	0.518101	0.478	0.518101	0.848	0.489	NA	RGC	EBP
0.79	0.516188	0.58	0.516188	1	0.914	NA	RGC	CRABP1
0.803	0.515939	0.606	0.515939	0.969	0.6	NA	RGC	TMSB4XP4
0.749	0.515028	0.498	0.515028	0.732	0.283	NA	RGC	BTBD10
0.76	0.513425	0.52	0.513425	0.925	0.636	NA	RGC	YWHAH
0.746	0.512026	0.492	0.512026	0.85	0.486	NA	RGC	RAB6B
0.733	0.509755	0.466	0.509755	0.619	0.186	NA	RGC	SYT13
0.761	0.50903	0.522	0.50903	0.877	0.431	NA	RGC	SBK1
0.711	0.507886	0.422	0.507886	0.579	0.182	NA	RGC	NAV2
0.74	0.503393	0.48	0.503393	0.663	0.222	NA	RGC	NMNAT2
0.759	0.502974	0.518	0.502974	0.983	0.69	NA	RGC	TMSB15A
0.789	0.502492	0.578	0.502492	0.983	0.753	NA	RGC	GDI1
0.736	0.502035	0.472	0.502035	0.718	0.304	NA	RGC	NIPSNAP3A
0.747	0.500872	0.494	0.500872	0.687	0.22	NA	RGC	RALYL
0.744	0.500558	0.488	0.500558	0.877	0.541	NA	RGC	CHRNA3
0.721	0.499449	0.442	0.499449	0.856	0.503	NA	RGC	NKAIN4
0.725	0.499225	0.45	0.499225	0.679	0.26	NA	RGC	PAK7
0.729	0.49824	0.458	0.49824	0.872	0.532	NA	RGC	INSIG1
0.717	0.496726	0.434	0.496726	0.569	0.155	NA	RGC	CPNE4
0.758	0.496447	0.516	0.496447	0.757	0.279	NA	RGC	ADGRG1
0.757	0.49475	0.514	0.49475	0.957	0.671	NA	RGC	SRI
0.707	0.491952	0.414	0.491952	0.55	0.153	NA	RGC	KCTD16
0.733	0.49011	0.466	0.49011	0.677	0.266	NA	RGC	GFRA2
0.754	0.488966	0.508	0.488966	0.903	0.548	NA	RGC	ACLY
0.738	0.488106	0.476	0.488106	0.81	0.414	NA	RGC	NAV1
0.744	0.487616	0.488	0.487616	0.641	0.168	NA	RGC	AKR1C2
0.719	0.485574	0.438	0.485574	0.843	0.525	NA	RGC	ITGB1BP1
0.749	0.485133	0.498	0.485133	0.926	0.613	NA	RGC	RBFOX2
0.753	0.484883	0.506	0.484883	0.93	0.561	NA	RGC	SLC38A1
0.727	0.484731	0.454	0.484731	0.685	0.271	NA	RGC	MEIS3
0.762	0.48421	0.524	0.48421	0.778	0.288	NA	RGC	GNAO1
0.761	0.483507	0.522	0.483507	0.809	0.322	NA	RGC	ATCAY
0.732	0.48334	0.464	0.48334	0.585	0.141	NA	RGC	TOX2
0.747	0.480789	0.494	0.480789	0.949	0.626	NA	RGC	NELL2
0.741	0.480467	0.482	0.480467	0.836	0.444	NA	RGC	UBE2L6
0.714	0.479796	0.428	0.479796	0.66	0.271	NA	RGC	FKBP1B
0.837	0.479377	0.674	0.479377	1	0.936	NA	RGC	C4orf48
0.745	0.474457	0.49	0.474457	0.896	0.511	NA	RGC	TCEAL7
0.727	0.473956	0.454	0.473956	0.786	0.404	NA	RGC	UBE2D1
0.754	0.473934	0.508	0.473934	0.779	0.32	NA	RGC	KIF3C
0.744	0.472974	0.488	0.472974	0.667	0.2	NA	RGC	WDR47
0.743	0.472831	0.486	0.472831	0.59	0.112	NA	RGC	CTD-2314G24.2
0.715	0.471736	0.43	0.471736	0.549	0.126	NA	RGC	ATL1
0.795	0.471148	0.59	0.471148	0.997	0.879	NA	RGC	PGK1
0.735	0.470571	0.47	0.470571	0.812	0.449	NA	RGC	MAPRE2
0.747	0.467433	0.494	0.467433	0.964	0.741	NA	RGC	SCD
0.742	0.465857	0.484	0.465857	0.783	0.385	NA	RGC	C10orf35
0.724	0.465721	0.448	0.465721	0.66	0.224	NA	RGC	EPHA5
0.709	0.464869	0.418	0.464869	0.795	0.465	NA	RGC	DYNC1LI2
0.743	0.462545	0.486	0.462545	0.882	0.489	NA	RGC	MAP6
0.786	0.462342	0.572	0.462342	0.995	0.857	NA	RGC	LDHA
0.745	0.462141	0.49	0.462141	0.858	0.447	NA	RGC	FKBP3
0.703	0.461446	0.406	0.461446	0.556	0.174	NA	RGC	EPHB1
0.733	0.460881	0.466	0.460881	0.668	0.227	NA	RGC	NCAN
0.712	0.460864	0.424	0.460864	0.785	0.438	NA	RGC	SMAD9
0.825	0.460385	0.65	0.460385	0.997	0.891	NA	RGC	YWHAQ
0.743	0.457724	0.486	0.457724	0.894	0.516	NA	RGC	PKIA
0.738	0.457075	0.476	0.457075	0.773	0.349	NA	RGC	PDE6D
0.717	0.456894	0.434	0.456894	0.732	0.331	NA	RGC	TENM3
0.73	0.456841	0.46	0.456841	0.944	0.679	NA	RGC	TXNDC17
0.739	0.456598	0.478	0.456598	0.885	0.54	NA	RGC	SMS
0.717	0.456581	0.434	0.456581	0.65	0.236	NA	RGC	GABBR2
0.738	0.456379	0.476	0.456379	0.904	0.59	NA	RGC	ACTR10
0.703	0.455616	0.406	0.455616	0.619	0.237	NA	RGC	TTC9B
0.867	0.454882	0.734	0.454882	1	0.984	NA	RGC	TUBA1A
0.747	0.454175	0.494	0.454175	0.976	0.746	NA	RGC	CYCS
0.715	0.453279	0.43	0.453279	0.682	0.284	NA	RGC	TMEFF2
0.737	0.451136	0.474	0.451136	0.858	0.493	NA	RGC	NPDC1
0.743	0.450663	0.486	0.450663	0.81	0.402	NA	RGC	PFKFB3
0.749	0.449589	0.498	0.449589	0.894	0.526	NA	RGC	STX7
0.737	0.448813	0.474	0.448813	0.79	0.371	NA	RGC	MAPK10
0.734	0.448538	0.468	0.448538	0.81	0.398	NA	RGC	CHN1
0.736	0.447598	0.472	0.447598	0.86	0.487	NA	RGC	RAB10
0.741	0.446735	0.482	0.446735	0.925	0.596	NA	RGC	FASN
0.77	0.446295	0.54	0.446295	0.988	0.8	NA	RGC	DYNLRB1
0.711	0.445255	0.422	0.445255	0.55	0.146	NA	RGC	CPNE9
0.729	0.444656	0.458	0.444656	0.81	0.445	NA	RGC	JUP
0.72	0.44434	0.44	0.44434	0.877	0.561	NA	RGC	ACSL3
0.77	0.444242	0.54	0.444242	0.725	0.209	NA	RGC	ISLR2
0.759	0.442752	0.518	0.442752	0.706	0.191	NA	RGC	PHACTR3
0.711	0.442617	0.422	0.442617	0.662	0.278	NA	RGC	NLN
0.713	0.442455	0.426	0.442455	0.474	0.055	NA	RGC	KLHL1
0.708	0.441886	0.416	0.441886	0.685	0.307	NA	RGC	BEND5
0.722	0.441099	0.444	0.441099	0.926	0.669	NA	RGC	PFDN2
0.734	0.440173	0.468	0.440173	0.979	0.771	NA	RGC	SOX11
0.701	0.440085	0.402	0.440085	0.526	0.141	NA	RGC	DACH2
0.732	0.439634	0.464	0.439634	0.728	0.298	NA	RGC	PRRT2
0.727	0.439304	0.454	0.439304	0.87	0.516	NA	RGC	MTCH2
0.716	0.439286	0.432	0.439286	0.781	0.434	NA	RGC	LSS
0.732	0.43927	0.464	0.43927	0.874	0.515	NA	RGC	MFSD10
0.729	0.439082	0.458	0.439082	0.624	0.174	NA	RGC	FAXC
0.719	0.439077	0.438	0.439077	0.798	0.459	NA	RGC	PPP1R14B
0.723	0.438717	0.446	0.438717	0.768	0.334	NA	RGC	JAKMIP2
0.719	0.437624	0.438	0.437624	0.85	0.504	NA	RGC	TAF9
0.722	0.435678	0.444	0.435678	0.629	0.215	NA	RGC	TP53I11
0.709	0.435298	0.418	0.435298	0.65	0.256	NA	RGC	CPLX2
0.71	0.43226	0.42	0.43226	0.545	0.139	NA	RGC	CNR1
0.729	0.43124	0.458	0.43124	0.771	0.37	NA	RGC	GNAI1
0.741	0.430927	0.482	0.430927	0.879	0.442	NA	RGC	SNAP25
0.744	0.429534	0.488	0.429534	0.949	0.721	NA	RGC	DCTN2
0.709	0.428304	0.418	0.428304	0.521	0.117	NA	RGC	SLC2A6
0.74	0.427481	0.48	0.427481	0.952	0.743	NA	RGC	FAM127A
0.733	0.427315	0.466	0.427315	0.993	0.814	NA	RGC	BEX1
0.73	0.42651	0.46	0.42651	0.74	0.322	NA	RGC	RAP1GDS1
0.733	0.425922	0.466	0.425922	0.937	0.66	NA	RGC	RAB2A
0.725	0.425227	0.45	0.425227	0.945	0.69	NA	RGC	GTF2A2
0.738	0.424956	0.476	0.424956	0.947	0.678	NA	RGC	MAP4
0.87	0.424479	0.74	0.424479	1	0.979	NA	RGC	CALM2
0.722	0.42326	0.444	0.42326	0.979	0.67	NA	RGC	SYT1
0.728	0.423146	0.456	0.423146	0.798	0.369	NA	RGC	GRIA2
0.731	0.422558	0.462	0.422558	0.694	0.265	NA	RGC	TMEM59L
0.719	0.421868	0.438	0.421868	0.795	0.416	NA	RGC	FYN
0.714	0.421826	0.428	0.421826	0.752	0.377	NA	RGC	LCOR
0.721	0.421747	0.442	0.421747	0.566	0.129	NA	RGC	NTRK1
0.729	0.421708	0.458	0.421708	0.754	0.325	NA	RGC	DCLK1
0.735	0.420874	0.47	0.420874	0.935	0.599	NA	RGC	KIF5C
0.746	0.420866	0.492	0.420866	0.821	0.382	NA	RGC	GDAP1
0.752	0.420832	0.504	0.420832	0.803	0.326	NA	RGC	PHYHIPL
0.724	0.420436	0.448	0.420436	0.757	0.362	NA	RGC	BLOC1S2
0.74	0.420183	0.48	0.420183	0.988	0.822	NA	RGC	DBI
0.718	0.419356	0.436	0.419356	0.879	0.571	NA	RGC	TMEM50A
0.71	0.419066	0.42	0.419066	0.908	0.583	NA	RGC	GAPDH
0.72	0.41853	0.44	0.41853	0.747	0.366	NA	RGC	TPD52
0.727	0.418116	0.454	0.418116	0.947	0.698	NA	RGC	ARPP19
0.727	0.417719	0.454	0.417719	0.892	0.57	NA	RGC	VKORC1
0.703	0.417608	0.406	0.417608	0.909	0.651	NA	RGC	TLE4
0.726	0.416872	0.452	0.416872	0.891	0.547	NA	RGC	SEZ6L2
0.729	0.41616	0.458	0.41616	0.802	0.402	NA	RGC	SH3BGRL2
0.701	0.414903	0.402	0.414903	0.737	0.389	NA	RGC	KIAA1715
0.719	0.414525	0.438	0.414525	0.933	0.682	NA	RGC	SEC11C
0.759	0.413565	0.518	0.413565	0.991	0.826	NA	RGC	USMG5
0.702	0.413493	0.404	0.413493	0.815	0.509	NA	RGC	RUFY2
0.735	0.411964	0.47	0.411964	0.978	0.821	NA	RGC	KIDINS220
0.717	0.41167	0.434	0.41167	0.863	0.521	NA	RGC	LDOC1
0.723	0.410674	0.446	0.410674	0.721	0.323	NA	RGC	RUSC1
0.721	0.409703	0.442	0.409703	0.87	0.543	NA	RGC	ATP6V1H
0.708	0.409071	0.416	0.409071	0.752	0.399	NA	RGC	SGCB
0.754	0.408867	0.508	0.408867	0.99	0.834	NA	RGC	SEC61G
0.717	0.407199	0.434	0.407199	0.595	0.165	NA	RGC	ZNF804A
0.736	0.407102	0.472	0.407102	0.956	0.791	NA	RGC	DYNC1H1
0.723	0.406875	0.446	0.406875	0.827	0.458	NA	RGC	PAPSS1
0.715	0.404098	0.43	0.404098	0.73	0.342	NA	RGC	PDK1
0.802	0.404042	0.604	0.404042	0.99	0.923	NA	RGC	YWHAZ
0.723	0.403817	0.446	0.403817	0.925	0.63	NA	RGC	ARL3
0.711	0.402681	0.422	0.402681	0.562	0.16	NA	RGC	ACHE
0.714	0.402307	0.428	0.402307	0.933	0.691	NA	RGC	ARL6IP5
0.701	0.402027	0.402	0.402027	0.554	0.163	NA	RGC	CBLN2
0.724	0.401931	0.448	0.401931	0.925	0.657	NA	RGC	RAB6A
0.702	0.399917	0.404	0.399917	0.826	0.49	NA	RGC	FAM171B
0.708	0.39905	0.416	0.39905	0.897	0.599	NA	RGC	FAM229B
0.705	0.3989	0.41	0.3989	0.679	0.291	NA	RGC	CASP3
0.709	0.396445	0.418	0.396445	0.559	0.155	NA	RGC	TMEM35
0.705	0.395046	0.41	0.395046	0.781	0.424	NA	RGC	CNRIP1
0.752	0.394762	0.504	0.394762	0.995	0.845	NA	RGC	SRP9
0.707	0.394322	0.414	0.394322	0.874	0.534	NA	RGC	DACH1
0.718	0.39398	0.436	0.39398	0.896	0.571	NA	RGC	IDH1
0.703	0.393618	0.406	0.393618	0.8	0.442	NA	RGC	FAM162A
0.708	0.393012	0.416	0.393012	0.672	0.284	NA	RGC	RALGDS
0.73	0.391606	0.46	0.391606	0.969	0.778	NA	RGC	CDC42
0.714	0.390849	0.428	0.390849	0.945	0.73	NA	RGC	PRMT2
0.724	0.390527	0.448	0.390527	0.909	0.586	NA	RGC	PSENEN
0.726	0.390505	0.452	0.390505	0.742	0.326	NA	RGC	DYNLT3
0.709	0.390374	0.418	0.390374	0.901	0.619	NA	RGC	ARPC1A
0.708	0.390038	0.416	0.390038	0.769	0.399	NA	RGC	WASF1
0.711	0.386565	0.422	0.386565	0.954	0.69	NA	RGC	COX17
0.715	0.38474	0.43	0.38474	0.932	0.651	NA	RGC	MEAF6
0.715	0.384025	0.43	0.384025	0.926	0.661	NA	RGC	CEP170
0.701	0.383821	0.402	0.383821	0.846	0.541	NA	RGC	ZCCHC17
0.716	0.383671	0.432	0.383671	0.935	0.641	NA	RGC	VBP1
0.701	0.383572	0.402	0.383572	0.542	0.157	NA	RGC	RGMB
0.71	0.382948	0.42	0.382948	0.928	0.674	NA	RGC	SCOC
0.718	0.382346	0.436	0.382346	0.655	0.221	NA	RGC	MYCN
0.707	0.382304	0.414	0.382304	0.926	0.645	NA	RGC	DDAH2
0.71	0.382022	0.42	0.382022	0.966	0.708	NA	RGC	NOP10
0.706	0.381678	0.412	0.381678	0.903	0.619	NA	RGC	ARPC5
0.709	0.381059	0.418	0.381059	0.762	0.391	NA	RGC	FEZ1
0.714	0.380706	0.428	0.380706	0.968	0.757	NA	RGC	NDUFS4
0.705	0.38058	0.41	0.38058	0.523	0.115	NA	RGC	CACNA1B
0.71	0.379132	0.42	0.379132	0.944	0.727	NA	RGC	DCTN3
0.717	0.378173	0.434	0.378173	0.94	0.68	NA	RGC	APLP1
0.735	0.377944	0.47	0.377944	0.993	0.869	NA	RGC	MYL12B
0.73	0.377525	0.46	0.377525	0.966	0.785	NA	RGC	MORF4L2
0.758	0.376733	0.516	0.376733	0.993	0.873	NA	RGC	ATP5O
0.706	0.376573	0.412	0.376573	0.947	0.785	NA	RGC	ENO2
0.715	0.376295	0.43	0.376295	0.646	0.216	NA	RGC	SYT7
0.72	0.376218	0.44	0.376218	0.903	0.571	NA	RGC	TCP1
0.709	0.375411	0.418	0.375411	0.904	0.589	NA	RGC	POLR2K
0.703	0.372591	0.406	0.372591	0.774	0.435	NA	RGC	C20orf27
0.706	0.372294	0.412	0.372294	0.889	0.617	NA	RGC	GRB2
0.715	0.372269	0.43	0.372269	0.961	0.651	NA	RGC	NCAM1
0.718	0.37214	0.436	0.37214	0.93	0.668	NA	RGC	ACTR1A
0.734	0.371986	0.468	0.371986	0.988	0.837	NA	RGC	DYNC1I2
0.711	0.370854	0.422	0.370854	0.944	0.688	NA	RGC	DBN1
0.738	0.370245	0.476	0.370245	0.918	0.589	NA	RGC	PGAM1
0.717	0.36955	0.434	0.36955	0.949	0.735	NA	RGC	GPI
0.702	0.3692	0.404	0.3692	0.817	0.495	NA	RGC	UBE2E2
0.712	0.369185	0.424	0.369185	0.909	0.639	NA	RGC	RNF5
0.703	0.368742	0.406	0.368742	0.896	0.619	NA	RGC	YWHAG
0.714	0.368708	0.428	0.368708	0.61	0.197	NA	RGC	SYT5
0.701	0.368524	0.402	0.368524	0.889	0.641	NA	RGC	FIBP
0.705	0.366406	0.41	0.366406	0.969	0.781	NA	RGC	BASP1
0.717	0.366071	0.434	0.366071	0.904	0.557	NA	RGC	PNMA1
0.709	0.364846	0.418	0.364846	0.721	0.346	NA	RGC	PLXNA3
0.711	0.36477	0.422	0.36477	0.639	0.23	NA	RGC	SLC35F1
0.704	0.364196	0.408	0.364196	0.749	0.381	NA	RGC	MYO1B
0.71	0.363892	0.42	0.363892	0.932	0.673	NA	RGC	RUFY3
0.757	0.363705	0.514	0.363705	0.891	0.505	NA	RGC	PPIAP22
0.716	0.362097	0.432	0.362097	0.643	0.217	NA	RGC	NOVA2
0.731	0.361763	0.462	0.361763	0.952	0.668	NA	RGC	FXYD6
0.71	0.360134	0.42	0.360134	0.93	0.662	NA	RGC	GSTA4
0.703	0.359978	0.406	0.359978	0.547	0.148	NA	RGC	ACTL6B
0.704	0.359727	0.408	0.359727	0.971	0.807	NA	RGC	NDUFA12
0.717	0.359111	0.434	0.359111	0.692	0.263	NA	RGC	PLPPR1
0.711	0.358054	0.422	0.358054	0.986	0.843	NA	RGC	TSC22D1
0.721	0.355161	0.442	0.355161	0.983	0.837	NA	RGC	EIF1B
0.764	0.353008	0.528	0.353008	0.998	0.944	NA	RGC	TMSB4X
0.703	0.352596	0.406	0.352596	0.585	0.187	NA	RGC	KLHDC8A
0.708	0.352332	0.416	0.352332	0.704	0.285	NA	RGC	LRRN3
0.705	0.352001	0.41	0.352001	0.935	0.668	NA	RGC	TPM3
0.703	0.349983	0.406	0.349983	0.913	0.631	NA	RGC	ZMIZ1
0.727	0.349027	0.454	0.349027	0.991	0.895	NA	RGC	RTN4
0.715	0.347842	0.43	0.347842	0.839	0.438	NA	RGC	SEMA6A
0.71	0.345323	0.42	0.345323	0.862	0.486	NA	RGC	KPNA2
0.709	0.34501	0.418	0.34501	0.949	0.769	NA	RGC	RABAC1
0.727	0.344259	0.454	0.344259	0.901	0.584	NA	RGC	H3F3AP4
0.704	0.343817	0.408	0.343817	0.738	0.356	NA	RGC	CRNDE
0.711	0.343088	0.422	0.343088	0.978	0.823	NA	RGC	NME1
0.704	0.341421	0.408	0.341421	0.802	0.439	NA	RGC	TBPL1
0.705	0.341213	0.41	0.341213	0.75	0.361	NA	RGC	APBB2
0.703	0.340991	0.406	0.340991	0.956	0.687	NA	RGC	RCN1
0.712	0.340804	0.424	0.340804	0.901	0.574	NA	RGC	FHL1
0.702	0.339954	0.404	0.339954	0.968	0.752	NA	RGC	ARPC3
0.73	0.338336	0.46	0.338336	0.976	0.815	NA	RGC	NDUFB8
0.71	0.338188	0.42	0.338188	0.894	0.561	NA	RGC	STXBP1
0.711	0.335489	0.422	0.335489	0.858	0.503	NA	RGC	VPS72
0.706	0.331733	0.412	0.331733	0.523	0.113	NA	RGC	ALDOC
0.716	0.329541	0.432	0.329541	0.973	0.815	NA	RGC	VDAC2
0.722	0.328251	0.444	0.328251	0.99	0.849	NA	RGC	HDAC2
0.77	0.325366	0.54	0.325366	0.778	0.265	NA	RGC	FABP5P7
0.71	0.322784	0.42	0.322784	0.976	0.789	NA	RGC	BNIP3L
0.711	0.321034	0.422	0.321034	0.978	0.862	NA	RGC	DSTN
0.717	0.320579	0.434	0.320579	0.985	0.875	NA	RGC	GABARAPL2
0.73	0.319218	0.46	0.319218	0.862	0.386	NA	RGC	SCN3A
0.706	0.313864	0.412	0.313864	0.981	0.863	NA	RGC	2019-09-07
0.716	0.313201	0.432	0.313201	0.841	0.404	NA	RGC	CELF4
0.711	0.307701	0.422	0.307701	0.981	0.846	NA	RGC	RTN3
0.705	0.306813	0.41	0.306813	0.964	0.814	NA	RGC	PPP2R1A
0.711	0.306208	0.422	0.306208	0.988	0.899	NA	RGC	RBX1
0.707	0.305081	0.414	0.305081	0.855	0.475	NA	RGC	RND3
0.703	0.301907	0.406	0.301907	0.952	0.709	NA	RGC	H3F3AP6
0.719	0.300362	0.438	0.300362	0.916	0.617	NA	RGC	TRAPPC1
0.704	0.300104	0.408	0.300104	0.785	0.375	NA	RGC	NRCAM
0.709	0.299555	0.418	0.299555	0.993	0.873	NA	RGC	COX6A1
0.805	0.297546	0.61	0.297546	1	0.981	NA	RGC	TUBB
0.717	0.292954	0.434	0.292954	0.985	0.91	NA	RGC	PRDX5
0.811	0.284696	0.622	0.284696	1	0.994	NA	RGC	TMSB10
0.704	0.283408	0.408	0.283408	0.66	0.254	NA	RGC	CCT5
0.741	0.281352	0.482	0.281352	0.674	0.21	NA	RGC	FDPS
0.746	0.26506	0.492	0.26506	0.998	0.984	NA	RGC	STMN1
0.728	0.251441	0.456	0.251441	0.824	0.385	NA	RGC	MAGED4B
0.951	1.66379	0.902	1.66379	0.964	0.4	NA	RPC	SFRP2
0.865	1.09264	0.73	1.09264	0.918	0.356	NA	RPC	SOX2
0.831	1.05704	0.662	1.05704	0.797	0.252	NA	RPC	COL2A1
0.803	1.01905	0.606	1.01905	0.765	0.285	NA	RPC	PLPP3
0.777	0.990272	0.554	0.990272	0.733	0.279	NA	RPC	SHISA2
0.836	0.984233	0.672	0.984233	0.811	0.241	NA	RPC	FZD5
0.843	0.972689	0.686	0.972689	0.954	0.6	NA	RPC	DAPL1
0.772	0.95669	0.544	0.95669	0.619	0.116	NA	RPC	FGF19
0.775	0.929867	0.55	0.929867	0.74	0.307	NA	RPC	CPAMD8
0.796	0.920389	0.592	0.920389	0.833	0.385	NA	RPC	MIS18BP1
0.715	0.889583	0.43	0.889583	0.591	0.198	NA	RPC	ALDH1A1
0.744	0.880499	0.488	0.880499	0.751	0.403	NA	RPC	CENPF
0.768	0.858765	0.536	0.858765	0.744	0.323	NA	RPC	GINS2
0.799	0.858612	0.598	0.858612	0.875	0.554	NA	RPC	HELLS
0.767	0.851248	0.534	0.851248	0.786	0.364	NA	RPC	NUSAP1
0.762	0.841872	0.524	0.841872	0.829	0.456	NA	RPC	TOP2A
0.758	0.839704	0.516	0.839704	0.698	0.267	NA	RPC	S1PR3
0.78	0.838869	0.56	0.838869	0.829	0.487	NA	RPC	TYMS
0.776	0.824732	0.552	0.824732	0.883	0.6	NA	RPC	ID1
0.772	0.824254	0.544	0.824254	0.712	0.24	NA	RPC	LRP2
0.796	0.82384	0.592	0.82384	0.772	0.243	NA	RPC	CRB1
0.792	0.813375	0.584	0.813375	0.765	0.261	NA	RPC	VSX2
0.811	0.809656	0.622	0.809656	0.89	0.417	NA	RPC	RAX
0.795	0.809583	0.59	0.809583	0.925	0.666	NA	RPC	CKS2
0.748	0.798144	0.496	0.798144	0.698	0.305	NA	RPC	MAD2L1
0.747	0.795783	0.494	0.795783	0.698	0.3	NA	RPC	KIAA0101
0.825	0.794327	0.65	0.794327	0.947	0.514	NA	RPC	SIX6
0.749	0.782305	0.498	0.782305	0.68	0.242	NA	RPC	AURKB
0.836	0.781468	0.672	0.781468	0.972	0.764	NA	RPC	HMGB2
0.747	0.778352	0.494	0.778352	0.779	0.375	NA	RPC	UBE2C
0.739	0.764277	0.478	0.764277	0.52	0.058	NA	RPC	CLRN1
0.75	0.742565	0.5	0.742565	0.584	0.115	NA	RPC	FOXN4
0.727	0.74136	0.454	0.74136	0.633	0.234	NA	RPC	CCNB2
0.731	0.729267	0.462	0.729267	0.626	0.209	NA	RPC	CENPU
0.738	0.725849	0.476	0.725849	0.726	0.368	NA	RPC	COL9A1
0.815	0.718566	0.63	0.718566	0.95	0.611	NA	RPC	MEST
0.73	0.707552	0.46	0.707552	0.733	0.369	NA	RPC	FIGN
0.79	0.707129	0.58	0.707129	0.936	0.627	NA	RPC	ZFP36L1
0.728	0.696659	0.456	0.696659	0.776	0.418	NA	RPC	PTTG1
0.781	0.694152	0.562	0.694152	0.925	0.643	NA	RPC	CCND1
0.739	0.682437	0.478	0.682437	0.655	0.246	NA	RPC	MCM2
0.714	0.681705	0.428	0.681705	0.569	0.187	NA	RPC	FAM64A
0.877	0.67696	0.754	0.67696	0.996	0.886	NA	RPC	MDK
0.738	0.676088	0.476	0.676088	0.769	0.387	NA	RPC	SLF1
0.714	0.673883	0.428	0.673883	0.594	0.216	NA	RPC	ZWINT
0.719	0.67166	0.438	0.67166	0.715	0.393	NA	RPC	MCM4
0.775	0.662985	0.55	0.662985	0.932	0.623	NA	RPC	MCM7
0.716	0.656324	0.432	0.656324	0.637	0.252	NA	RPC	ATAD2
0.721	0.655595	0.442	0.655595	0.512	0.089	NA	RPC	LGR5
0.731	0.650629	0.462	0.650629	0.744	0.381	NA	RPC	GMNN
0.76	0.646726	0.52	0.646726	0.883	0.578	NA	RPC	LGR4
0.711	0.645585	0.422	0.645585	0.765	0.488	NA	RPC	PCDH7
0.707	0.641569	0.414	0.641569	0.609	0.238	NA	RPC	CDK1
0.711	0.633362	0.422	0.633362	0.794	0.536	NA	RPC	PCNA
0.717	0.630587	0.434	0.630587	0.705	0.361	NA	RPC	MCM5
0.74	0.627909	0.48	0.627909	0.762	0.406	NA	RPC	CKS1B
0.788	0.625257	0.576	0.625257	0.975	0.847	NA	RPC	HES1
0.71	0.62379	0.42	0.62379	0.769	0.492	NA	RPC	CCDC34
0.713	0.616686	0.426	0.616686	0.715	0.405	NA	RPC	MCM3
0.705	0.613226	0.41	0.613226	0.577	0.205	NA	RPC	CENPM
0.722	0.610445	0.444	0.610445	0.559	0.141	NA	RPC	UHRF1
0.717	0.598141	0.434	0.598141	0.537	0.126	NA	RPC	CDCA7
0.71	0.594305	0.42	0.594305	0.726	0.379	NA	RPC	UBE2T
0.719	0.592911	0.438	0.592911	0.858	0.604	NA	RPC	PLEKHA1
0.723	0.571701	0.446	0.571701	0.747	0.384	NA	RPC	CDH11
0.742	0.570702	0.484	0.570702	0.754	0.32	NA	RPC	ZIC2
0.726	0.570512	0.452	0.570512	0.904	0.671	NA	RPC	ID3
0.775	0.570332	0.55	0.570332	0.968	0.755	NA	RPC	MAB21L1
0.707	0.569886	0.414	0.569886	0.58	0.192	NA	RPC	CENPK
0.705	0.561981	0.41	0.561981	0.747	0.467	NA	RPC	C19orf48
0.718	0.559793	0.436	0.559793	0.801	0.442	NA	RPC	RAB31
0.701	0.558313	0.402	0.558313	0.555	0.176	NA	RPC	SORCS1
0.711	0.556578	0.422	0.556578	0.719	0.366	NA	RPC	TBX2
0.711	0.548791	0.422	0.548791	0.733	0.372	NA	RPC	SCUBE3
0.706	0.548164	0.412	0.548164	0.779	0.477	NA	RPC	TOX
0.762	0.546167	0.524	0.546167	0.95	0.783	NA	RPC	HMGA1
0.713	0.545455	0.426	0.545455	0.893	0.704	NA	RPC	ID2
0.72	0.524638	0.44	0.524638	0.904	0.709	NA	RPC	IFITM3
0.732	0.520588	0.464	0.520588	0.915	0.713	NA	RPC	CHD7
0.709	0.519242	0.418	0.519242	0.665	0.289	NA	RPC	CRYAA
0.753	0.518267	0.506	0.518267	0.94	0.733	NA	RPC	SNRPB
0.707	0.506328	0.414	0.506328	0.783	0.475	NA	RPC	EML1
0.702	0.505633	0.404	0.505633	0.836	0.604	NA	RPC	ANP32E
0.709	0.501129	0.418	0.501129	0.89	0.707	NA	RPC	AHI1
0.731	0.498537	0.462	0.498537	0.947	0.729	NA	RPC	MSI2
0.703	0.481254	0.406	0.481254	0.872	0.689	NA	RPC	LMAN1
0.761	0.47873	0.522	0.47873	0.957	0.833	NA	RPC	NASP
0.702	0.461569	0.404	0.461569	0.872	0.664	NA	RPC	ODC1
0.767	0.459366	0.534	0.459366	0.968	0.859	NA	RPC	DEK
0.736	0.454632	0.472	0.454632	0.972	0.785	NA	RPC	HMGN2
0.72	0.44913	0.44	0.44913	0.929	0.611	NA	RPC	SPP1
0.701	0.444743	0.402	0.444743	0.904	0.707	NA	RPC	ARRDC3
0.718	0.440464	0.436	0.440464	0.964	0.734	NA	RPC	TMSB15A
0.761	0.439774	0.522	0.439774	1	0.926	NA	RPC	CRABP1
0.772	0.432367	0.544	0.432367	1	0.889	NA	RPC	CKB
0.72	0.416421	0.44	0.416421	0.957	0.693	NA	RPC	MEIS1
0.721	0.41283	0.442	0.41283	0.964	0.821	NA	RPC	SRSF7
0.791	0.40525	0.582	0.40525	1	0.95	NA	RPC	H2AFZ
0.735	0.376742	0.47	0.376742	0.993	0.891	NA	RPC	SNRPG
0.748	0.374233	0.496	0.374233	0.996	0.896	NA	RPC	RAN
0.705	0.346705	0.41	0.346705	0.968	0.874	NA	RPC	SRSF2
0.707	0.334819	0.414	0.334819	0.972	0.911	NA	RPC	HMGN3
0.707	0.328594	0.414	0.328594	0.868	0.683	NA	RPC	HNRNPA1P48
0.713	0.32163	0.426	0.32163	0.715	0.286	NA	RPC	ATOH7
0.74	0.295317	0.48	0.295317	0.993	0.94	NA	RPC	NAP1L1
0.716	0.281513	0.432	0.281513	0.996	0.957	NA	RPC	VIM
0.705	0.278184	0.41	0.278184	1	0.964	NA	RPC	HIST1H4C
0.995	2.14695	0.99	2.14695	0.998	0.403	NA	RPE	PMEL
0.978	2.00206	0.956	2.00206	0.968	0.2	NA	RPE	TYRP1
0.922	1.99067	0.844	1.99067	0.895	0.196	NA	RPE	PTGDS
0.989	1.96597	0.978	1.96597	0.994	0.444	NA	RPE	SERPINF1
0.825	1.96145	0.65	1.96145	0.753	0.224	NA	RPE	TTR
0.956	1.84052	0.912	1.84052	0.929	0.171	NA	RPE	TYR
0.969	1.76191	0.938	1.76191	0.977	0.286	NA	RPE	ELN
0.962	1.7607	0.924	1.7607	0.963	0.2	NA	RPE	TRPM1
0.919	1.72581	0.838	1.72581	0.911	0.27	NA	RPE	TIMP3
0.916	1.70484	0.832	1.70484	0.943	0.401	NA	RPE	DCT
0.92	1.64334	0.84	1.64334	0.941	0.419	NA	RPE	FRZB
0.916	1.62091	0.832	1.62091	0.861	0.106	NA	RPE	SLC38A11
0.937	1.61024	0.874	1.61024	0.945	0.343	NA	RPE	GJA1
0.869	1.60746	0.738	1.60746	0.781	0.115	NA	RPE	SFRP5
0.979	1.58123	0.958	1.58123	0.994	0.565	NA	RPE	TRPM3
0.947	1.57812	0.894	1.57812	0.978	0.339	NA	RPE	IGFBP5
0.934	1.56674	0.868	1.56674	0.923	0.252	NA	RPE	SLC7A8
0.758	1.56461	0.516	1.56461	0.567	0.092	NA	RPE	SLC6A13
0.921	1.54553	0.842	1.54553	0.934	0.403	NA	RPE	ITGAV
0.886	1.51509	0.772	1.51509	0.846	0.168	NA	RPE	PLAC9
0.84	1.50617	0.68	1.50617	0.723	0.095	NA	RPE	COL8A1
0.809	1.50376	0.618	1.50376	0.669	0.108	NA	RPE	SLC16A8
0.899	1.4998	0.798	1.4998	0.852	0.177	NA	RPE	ENPP2
0.925	1.48837	0.85	1.48837	0.931	0.312	NA	RPE	DHRS3
0.927	1.47132	0.854	1.47132	0.881	0.12	NA	RPE	GPNMB
0.886	1.45979	0.772	1.45979	0.815	0.131	NA	RPE	NCCRP1
0.745	1.45856	0.49	1.45856	0.535	0.078	NA	RPE	RPE65
0.889	1.45026	0.778	1.45026	0.804	0.08	NA	RPE	LINC00982
0.828	1.43475	0.656	1.43475	0.795	0.332	NA	RPE	INPP5K
0.762	1.43332	0.524	1.43332	0.584	0.116	NA	RPE	BEST1
0.893	1.43116	0.786	1.43116	0.897	0.277	NA	RPE	GNG11
0.736	1.4305	0.472	1.4305	0.55	0.134	NA	RPE	RGR
0.898	1.41113	0.796	1.41113	0.854	0.169	NA	RPE	ALDH1A3
0.914	1.40319	0.828	1.40319	0.871	0.133	NA	RPE	TSPAN10
0.91	1.4007	0.82	1.4007	0.854	0.119	NA	RPE	MYRF
0.801	1.3987	0.602	1.3987	0.656	0.103	NA	RPE	TFPI2
0.904	1.38823	0.808	1.38823	0.846	0.113	NA	RPE	FGFR3
0.854	1.3723	0.708	1.3723	0.787	0.155	NA	RPE	WFDC1
0.887	1.3715	0.774	1.3715	0.844	0.19	NA	RPE	KRT18
0.911	1.36454	0.822	1.36454	0.871	0.132	NA	RPE	MITF
0.88	1.35738	0.76	1.35738	0.852	0.272	NA	RPE	KRT8
0.873	1.34398	0.746	1.34398	0.84	0.233	NA	RPE	APOE
0.885	1.33966	0.77	1.33966	0.812	0.109	NA	RPE	SLC7A2
0.862	1.32045	0.724	1.32045	0.827	0.26	NA	RPE	HSD17B2
0.737	1.31418	0.474	1.31418	0.598	0.209	NA	RPE	SULF1
0.865	1.31087	0.73	1.31087	0.792	0.137	NA	RPE	BMP7
0.9	1.29809	0.8	1.29809	0.841	0.126	NA	RPE	GPR143
0.905	1.29328	0.81	1.29328	0.841	0.084	NA	RPE	TNFRSF14
0.809	1.29231	0.618	1.29231	0.65	0.063	NA	RPE	CLIC6
0.883	1.28623	0.766	1.28623	0.81	0.126	NA	RPE	SLC7A5
0.786	1.2666	0.572	1.2666	0.684	0.219	NA	RPE	TTLL4
0.855	1.2567	0.71	1.2567	0.741	0.074	NA	RPE	PLD5
0.741	1.24883	0.482	1.24883	0.576	0.16	NA	RPE	WNT2B
0.895	1.24659	0.79	1.24659	0.929	0.475	NA	RPE	SESN3
0.827	1.23976	0.654	1.23976	0.713	0.12	NA	RPE	BMP4
0.863	1.22487	0.726	1.22487	0.807	0.181	NA	RPE	SOSTDC1
0.898	1.22385	0.796	1.22385	0.921	0.517	NA	RPE	NPC2
0.813	1.2144	0.626	1.2144	0.76	0.261	NA	RPE	CRISPLD1
0.824	1.19279	0.648	1.19279	0.934	0.711	NA	RPE	MTRNR2L12
0.885	1.18767	0.77	1.18767	0.914	0.369	NA	RPE	FSTL1
0.82	1.18317	0.64	1.18317	0.738	0.197	NA	RPE	PLA2G16
0.904	1.17601	0.808	1.17601	0.96	0.581	NA	RPE	SPARC
0.891	1.1702	0.782	1.1702	0.934	0.545	NA	RPE	CDO1
0.942	1.16576	0.884	1.16576	0.986	0.771	NA	RPE	TMEM98
0.82	1.15351	0.64	1.15351	0.735	0.192	NA	RPE	TPRN
0.752	1.15115	0.504	1.15115	0.615	0.178	NA	RPE	RLBP1
0.841	1.15097	0.682	1.15097	0.787	0.222	NA	RPE	SLC9A3R1
0.828	1.13872	0.656	1.13872	0.707	0.094	NA	RPE	MLANA
0.834	1.13263	0.668	1.13263	0.726	0.102	NA	RPE	EFEMP1
0.853	1.12166	0.706	1.12166	0.789	0.17	NA	RPE	CTSH
0.841	1.11591	0.682	1.11591	0.814	0.306	NA	RPE	SLC7A6
0.809	1.11483	0.618	1.11483	0.831	0.403	NA	RPE	SFRP1
0.852	1.10167	0.704	1.10167	0.74	0.069	NA	RPE	CNDP1
0.817	1.0992	0.634	1.0992	0.726	0.186	NA	RPE	VAT1L
0.828	1.09903	0.656	1.09903	0.798	0.282	NA	RPE	NET1
0.839	1.09701	0.678	1.09701	0.792	0.25	NA	RPE	FAM84B
[truncated: 218 more rows]
