# Supplementary material for: Dissecting the transcriptome landscape of the human fetal neural retina and retinal pigment epithelium by single-cell RNA-seq analysis
Source: PLoS Biol. 2019 Jul 3;17(7):e3000365. doi: 10.1371/journal.pbio.3000365 (PMC6634428; doi:10.1371/journal.pbio.3000365)
Supplement: S5 Table — t-SNE, t-distributed stochastic neighbor embedding. (XLSX) [file pbio.3000365.s015.xlsx]

## Sheet: cell class on t-SNE map
	PC1	PC2	group	tissue	stage	type	sam	idxOrder
RET_9W_emb2_rep1_1	-28.4655	15.8597	12	RET	9W	RGC_2	RET_9W_emb2_rep1_1	0
RET_9W_emb2_rep1_2	-26.3003	14.747	12	RET	9W	RGC_2	RET_9W_emb2_rep1_2	1
RET_9W_emb2_rep1_3	-25.7527	-0.239462	2	RET	9W	RGC_2	RET_9W_emb2_rep1_3	2
RET_9W_emb2_rep1_4	-26.4878	14.801	12	RET	9W	RGC_2	RET_9W_emb2_rep1_4	3
RET_9W_emb2_rep1_5	-27.0298	15.4668	12	RET	9W	RGC_2	RET_9W_emb2_rep1_5	4
RET_9W_emb2_rep1_6	8.5949	14.5141	9	RET	9W	Photoreceptor_1	RET_9W_emb2_rep1_6	5
RET_9W_emb2_rep1_7	-24.4079	13.8956	12	RET	9W	RGC_2	RET_9W_emb2_rep1_7	6
RET_9W_emb2_rep1_8	-31.0542	16.546	12	RET	9W	RGC_2	RET_9W_emb2_rep1_8	7
RET_9W_emb2_rep1_9	0.727973	16.1853	4	RET	9W	Horizontal_2	RET_9W_emb2_rep1_9	8
RET_9W_emb2_rep1_10	-9.46299	1.71027	5	RET	9W	RGC_1	RET_9W_emb2_rep1_10	9
RET_9W_emb2_rep1_11	0.747003	17.4336	4	RET	9W	Horizontal_2	RET_9W_emb2_rep1_11	10
RET_9W_emb2_rep1_12	-29.6869	-11.3767	19	RET	9W	Microglia	RET_9W_emb2_rep1_12	11
RET_9W_emb2_rep1_13	-26.6944	15.5386	12	RET	9W	RGC_2	RET_9W_emb2_rep1_13	12
RET_9W_emb2_rep1_14	1.68563	16.6457	4	RET	9W	Amacrine_1	RET_9W_emb2_rep1_14	13
RET_9W_emb2_rep1_15	-2.78527	0.758251	10	RET	9W	RPC_2	RET_9W_emb2_rep1_15	14
RET_9W_emb2_rep1_16	-8.8191	2.20924	5	RET	9W	RGC_2	RET_9W_emb2_rep1_16	15
RET_9W_emb2_rep1_17	-22.8856	1.9108	2	RET	9W	RGC_2	RET_9W_emb2_rep1_17	16
RET_9W_emb2_rep1_18	-28.7847	17.9405	12	RET	9W	RGC_2	RET_9W_emb2_rep1_18	17
RET_9W_emb2_rep1_19	-8.96782	2.86448	5	RET	9W	RGC_1	RET_9W_emb2_rep1_19	18
RET_9W_emb2_rep1_20	-28.6415	16.4086	12	RET	9W	RGC_2	RET_9W_emb2_rep1_20	19
RET_9W_emb2_rep1_21	-27.9398	14.9867	12	RET	9W	RGC_2	RET_9W_emb2_rep1_21	20
RET_9W_emb2_rep1_22	0.799701	13.6998	4	RET	9W	Horizontal_2	RET_9W_emb2_rep1_22	21
RET_9W_emb2_rep1_24	1.64665	14.8916	4	RET	9W	Amacrine_1	RET_9W_emb2_rep1_24	22
RET_9W_emb2_rep1_25	-29.98	13.1358	12	RET	9W	RGC_2	RET_9W_emb2_rep1_25	23
RET_9W_emb2_rep1_26	-25.6265	11.4589	2	RET	9W	RGC_2	RET_9W_emb2_rep1_26	24
RET_9W_emb2_rep1_27	-28.3059	17.176	12	RET	9W	RGC_2	RET_9W_emb2_rep1_27	25
RET_9W_emb2_rep1_28	-27.5528	15.7714	12	RET	9W	RGC_2	RET_9W_emb2_rep1_28	26
RET_9W_emb2_rep1_29	-31.4392	17.0906	12	RET	9W	RGC_2	RET_9W_emb2_rep1_29	27
RET_9W_emb2_rep1_30	-27.8919	15.6688	12	RET	9W	RGC_2	RET_9W_emb2_rep1_30	28
RET_9W_emb2_rep1_31	-24.2321	15.8596	12	RET	9W	RGC_2	RET_9W_emb2_rep1_31	29
RET_9W_emb2_rep1_32	-28.4378	16.0495	12	RET	9W	RGC_2	RET_9W_emb2_rep1_32	30
RET_9W_emb2_rep1_33	-28.2658	15.8485	12	RET	9W	RGC_2	RET_9W_emb2_rep1_33	31
RET_9W_emb2_rep1_35	-29.5758	-11.0992	19	RET	9W	Microglia	RET_9W_emb2_rep1_35	32
RET_9W_emb2_rep1_36	6.22441	3.8878	10	RET	9W	RPC_4	RET_9W_emb2_rep1_36	33
RET_9W_emb2_rep1_37	-27.1274	15.6465	12	RET	9W	RGC_2	RET_9W_emb2_rep1_37	34
RET_9W_emb2_rep1_38	3.0361	18.0676	4	RET	9W	Amacrine_1	RET_9W_emb2_rep1_38	35
RET_9W_emb2_rep1_39	-2.66524	0.950345	5	RET	9W	RGC_1	RET_9W_emb2_rep1_39	36
RET_9W_emb2_rep1_40	-27.9555	15.7894	12	RET	9W	RGC_2	RET_9W_emb2_rep1_40	37
RET_9W_emb2_rep1_41	3.57632	-2.98513	3	RET	9W	RPC_5	RET_9W_emb2_rep1_41	38
RET_9W_emb2_rep1_42	2.05501	14.2605	4	RET	9W	Amacrine_1	RET_9W_emb2_rep1_42	39
RET_9W_emb2_rep1_43	1.36435	15.5591	4	RET	9W	Amacrine_1	RET_9W_emb2_rep1_43	40
RET_9W_emb2_rep1_44	0.488728	16.7429	4	RET	9W	Horizontal_2	RET_9W_emb2_rep1_44	41
RET_9W_emb2_rep1_45	-0.620121	17.0393	4	RET	9W	Horizontal_2	RET_9W_emb2_rep1_45	42
RET_9W_emb2_rep1_46	-29.1823	16.0146	12	RET	9W	RGC_2	RET_9W_emb2_rep1_46	43
RET_9W_emb2_rep1_47	-22.657	14.4676	12	RET	9W	RGC_2	RET_9W_emb2_rep1_47	44
RET_9W_emb2_rep1_48	-8.75644	17.8454	4	RET	9W	Amacrine_1	RET_9W_emb2_rep1_48	45
RET_9W_emb2_rep1_49	-7.35123	2.57073	5	RET	9W	RGC_1	RET_9W_emb2_rep1_49	46
RET_9W_emb2_rep1_50	-27.7012	16.3666	12	RET	9W	RGC_2	RET_9W_emb2_rep1_50	47
RET_9W_emb2_rep2_1	-26.7139	16.557	12	RET	9W	RGC_2	RET_9W_emb2_rep2_1	48
RET_9W_emb2_rep2_2	-20.3438	2.64276	2	RET	9W	RGC_2	RET_9W_emb2_rep2_2	49
RET_9W_emb2_rep2_3	-30.1102	15.4732	12	RET	9W	RGC_2	RET_9W_emb2_rep2_3	50
RET_9W_emb2_rep2_4	-27.7626	17.5025	12	RET	9W	RGC_2	RET_9W_emb2_rep2_4	51
RET_9W_emb2_rep2_5	-27.5835	16.881	12	RET	9W	RGC_2	RET_9W_emb2_rep2_5	52
RET_9W_emb2_rep2_6	2.80022	16.8956	4	RET	9W	Horizontal_2	RET_9W_emb2_rep2_6	53
RET_9W_emb2_rep2_7	-29.0278	13.6459	12	RET	9W	RGC_2	RET_9W_emb2_rep2_7	54
RET_9W_emb2_rep2_8	-25.9359	15.7055	12	RET	9W	RGC_2	RET_9W_emb2_rep2_8	55
RET_9W_emb2_rep2_9	-29.3296	16.5991	12	RET	9W	RGC_2	RET_9W_emb2_rep2_9	56
RET_9W_emb2_rep2_10	-31.0236	15.537	12	RET	9W	RGC_2	RET_9W_emb2_rep2_10	57
RET_9W_emb2_rep2_11	-29.1654	15.488	12	RET	9W	RGC_2	RET_9W_emb2_rep2_11	58
RET_9W_emb2_rep2_12	-30.1701	15.3756	12	RET	9W	RGC_2	RET_9W_emb2_rep2_12	59
RET_9W_emb2_rep2_13	-28.8371	13.7727	12	RET	9W	RGC_2	RET_9W_emb2_rep2_13	60
RET_9W_emb2_rep2_14	-31.092	14.278	12	RET	9W	RGC_2	RET_9W_emb2_rep2_14	61
RET_9W_emb2_rep2_15	3.44421	9.92176	10	RET	9W	RPC_1	RET_9W_emb2_rep2_15	62
RET_9W_emb2_rep2_16	-30.8233	15.7179	12	RET	9W	RGC_2	RET_9W_emb2_rep2_16	63
RET_9W_emb2_rep2_17	-31.0581	14.3067	12	RET	9W	RGC_2	RET_9W_emb2_rep2_17	64
RET_9W_emb2_rep2_18	-27.8904	17.7425	12	RET	9W	RGC_2	RET_9W_emb2_rep2_18	65
RET_9W_emb2_rep2_19	-30.5715	15.901	12	RET	9W	RGC_2	RET_9W_emb2_rep2_19	66
RET_9W_emb2_rep2_20	-29.4878	-11.586	19	RET	9W	Microglia	RET_9W_emb2_rep2_20	67
RET_9W_emb2_rep2_21	-0.586326	14.5147	13	RET	9W	Horizontal_1	RET_9W_emb2_rep2_21	68
RET_9W_emb2_rep2_22	-30.4036	17.0875	12	RET	9W	RGC_2	RET_9W_emb2_rep2_22	69
RET_9W_emb2_rep2_24	-0.25855	14.8214	4	RET	9W	Horizontal_2	RET_9W_emb2_rep2_24	70
RET_9W_emb2_rep2_25	-28.8155	15.7341	12	RET	9W	RGC_2	RET_9W_emb2_rep2_25	71
RET_9W_emb2_rep2_26	-0.691715	15.7094	4	RET	9W	Horizontal_2	RET_9W_emb2_rep2_26	72
RET_9W_emb2_rep2_27	-29.9967	16.3045	12	RET	9W	RGC_2	RET_9W_emb2_rep2_27	73
RET_9W_emb2_rep2_28	-32.7464	14.6025	2	RET	9W	RGC_2	RET_9W_emb2_rep2_28	74
RET_9W_emb2_rep2_29	-32.4245	15.0422	12	RET	9W	RGC_2	RET_9W_emb2_rep2_29	75
RET_9W_emb2_rep2_30	-0.497869	14.6638	4	RET	9W	Horizontal_2	RET_9W_emb2_rep2_30	76
RET_9W_emb2_rep2_31	20.5332	15.0705	9	RET	9W	Photoreceptor_1	RET_9W_emb2_rep2_31	77
RET_9W_emb2_rep2_32	-3.11576	0.592283	3	RET	9W	RPC_2	RET_9W_emb2_rep2_32	78
RET_9W_emb2_rep2_33	-32.6139	14.6149	12	RET	9W	RGC_2	RET_9W_emb2_rep2_33	79
RET_9W_emb2_rep2_35	-22.6902	8.49161	2	RET	9W	RGC_2	RET_9W_emb2_rep2_35	80
RET_9W_emb2_rep2_36	-27.4438	16.8139	12	RET	9W	RGC_2	RET_9W_emb2_rep2_36	81
RET_9W_emb2_rep2_37	-28.8141	-11.6886	19	RET	9W	Microglia	RET_9W_emb2_rep2_37	82
RET_9W_emb2_rep2_38	-30.0683	15.2241	12	RET	9W	RGC_2	RET_9W_emb2_rep2_38	83
RET_9W_emb2_rep2_39	-31.3522	15.3689	12	RET	9W	RGC_2	RET_9W_emb2_rep2_39	84
RET_9W_emb2_rep2_40	-28.4039	16.2833	12	RET	9W	RGC_2	RET_9W_emb2_rep2_40	85
RET_9W_emb2_rep2_41	-0.0625512	18.9632	4	RET	9W	Horizontal_2	RET_9W_emb2_rep2_41	86
RET_9W_emb2_rep2_42	0.292929	20.0711	4	RET	9W	Amacrine_3	RET_9W_emb2_rep2_42	87
RET_9W_emb2_rep2_43	0.78086	19.2669	4	RET	9W	Horizontal_2	RET_9W_emb2_rep2_43	88
RET_9W_emb2_rep2_44	-29.911	15.8484	12	RET	9W	RGC_2	RET_9W_emb2_rep2_44	89
RET_9W_emb2_rep2_45	-15.418	0.487872	5	RET	9W	RGC_1	RET_9W_emb2_rep2_45	90
RET_9W_emb2_rep2_46	-32.4334	14.5864	12	RET	9W	RGC_2	RET_9W_emb2_rep2_46	91
RET_9W_emb2_rep2_47	-29.3496	13.255	12	RET	9W	RGC_2	RET_9W_emb2_rep2_47	92
RET_9W_emb2_rep2_48	-30.0611	16.221	12	RET	9W	RGC_2	RET_9W_emb2_rep2_48	93
RET_9W_emb2_rep2_49	-7.51822	-8.18027	3	RET	9W	RPC_2	RET_9W_emb2_rep2_49	94
RET_9W_emb2_rep2_50	-0.793359	17.2166	4	RET	9W	Horizontal_2	RET_9W_emb2_rep2_50	95
RPE_9W_emb2_rep1_1	-6.69223	-18.8985	18	RPE	9W	RPE_3	RPE_9W_emb2_rep1_1	96
RPE_9W_emb2_rep1_2	19.3976	-15.731	7	RPE	9W	RPE_2	RPE_9W_emb2_rep1_2	97
RPE_9W_emb2_rep1_3	24.762	-19.4972	17	RPE	9W	RPE_2	RPE_9W_emb2_rep1_3	98
RPE_9W_emb2_rep1_4	16.4941	-11.9885	18	RPE	9W	RPE_3	RPE_9W_emb2_rep1_4	99
RPE_9W_emb2_rep1_5	20.7775	-14.9282	7	RPE	9W	RPE_2	RPE_9W_emb2_rep1_5	100
RPE_9W_emb2_rep1_8	19.6468	-13.0998	7	RPE	9W	RPE_2	RPE_9W_emb2_rep1_8	101
RPE_9W_emb2_rep1_10	17.8822	-13.6069	7	RPE	9W	RPE_2	RPE_9W_emb2_rep1_10	102
RPE_9W_emb2_rep1_11	16.5594	-11.1586	7	RPE	9W	RPE_3	RPE_9W_emb2_rep1_11	103
RPE_9W_emb2_rep1_12	11.6322	-32.498	1	RPE	9W	Blood	RPE_9W_emb2_rep1_12	104
RPE_9W_emb2_rep1_13	19.5192	-13.3797	7	RPE	9W	RPE_2	RPE_9W_emb2_rep1_13	105
RPE_9W_emb2_rep1_15	18.7337	-12.3742	7	RPE	9W	RPE_2	RPE_9W_emb2_rep1_15	106
RPE_9W_emb2_rep1_17	18.9249	-13.0446	7	RPE	9W	RPE_2	RPE_9W_emb2_rep1_17	107
RPE_9W_emb2_rep1_18	18.8163	-12.3712	7	RPE	9W	RPE_2	RPE_9W_emb2_rep1_18	108
RPE_9W_emb2_rep1_19	16.0955	-10.9892	18	RPE	9W	RPE_2	RPE_9W_emb2_rep1_19	109
RPE_9W_emb2_rep1_20	18.8671	-12.5995	7	RPE	9W	RPE_2	RPE_9W_emb2_rep1_20	110
RPE_9W_emb2_rep1_21	20.4547	-14.5738	7	RPE	9W	RPE_2	RPE_9W_emb2_rep1_21	111
RPE_9W_emb2_rep1_22	18.8298	-12.4915	7	RPE	9W	RPE_2	RPE_9W_emb2_rep1_22	112
RPE_9W_emb2_rep1_24	19.6118	-13.8434	7	RPE	9W	RPE_2	RPE_9W_emb2_rep1_24	113
RPE_9W_emb2_rep1_25	16.6166	-11.8052	18	RPE	9W	RPE_3	RPE_9W_emb2_rep1_25	114
RPE_9W_emb2_rep1_26	16.9182	-11.7225	7	RPE	9W	RPE_2	RPE_9W_emb2_rep1_26	115
RPE_9W_emb2_rep1_27	18.2246	-11.4034	7	RPE	9W	RPE_2	RPE_9W_emb2_rep1_27	116
RPE_9W_emb2_rep1_29	15.3676	-10.8453	18	RPE	9W	RPE_3	RPE_9W_emb2_rep1_29	117
RPE_9W_emb2_rep1_33	22.7492	-17.5952	15	RPE	9W	RPE_2	RPE_9W_emb2_rep1_33	118
RPE_9W_emb2_rep1_40	19.6812	-12.9148	7	RPE	9W	RPE_2	RPE_9W_emb2_rep1_40	119
RPE_9W_emb2_rep1_42	21.23	-14.8455	7	RPE	9W	RPE_2	RPE_9W_emb2_rep1_42	120
RPE_9W_emb2_rep1_43	23.0855	-17.2434	17	RPE	9W	RPE_2	RPE_9W_emb2_rep1_43	121
RPE_9W_emb2_rep1_45	24.6536	-19.6405	17	RPE	9W	RPE_2	RPE_9W_emb2_rep1_45	122
RPE_9W_emb2_rep1_47	15.9221	-11.6613	18	RPE	9W	RPE_3	RPE_9W_emb2_rep1_47	123
RPE_9W_emb2_rep1_49	20.8878	-14.4735	7	RPE	9W	RPE_2	RPE_9W_emb2_rep1_49	124
RPE_9W_emb1_rep1_1	23.1041	-12.0956	7	RPE	9W	RPE_2	RPE_9W_emb1_rep1_1	125
RPE_9W_emb1_rep1_2	26.705	-18.5501	17	RPE	9W	RPE_2	RPE_9W_emb1_rep1_2	126
RPE_9W_emb1_rep1_3	24.715	-17.5851	17	RPE	9W	RPE_2	RPE_9W_emb1_rep1_3	127
RPE_9W_emb1_rep1_4	26.437	-18.5596	17	RPE	9W	RPE_2	RPE_9W_emb1_rep1_4	128
RPE_9W_emb1_rep1_6	22.7823	-11.8213	7	RPE	9W	RPE_2	RPE_9W_emb1_rep1_6	129
RPE_9W_emb1_rep1_7	26.5002	-18.9072	17	RPE	9W	RPE_2	RPE_9W_emb1_rep1_7	130
RPE_9W_emb1_rep1_8	25.8645	-18.4641	17	RPE	9W	RPE_2	RPE_9W_emb1_rep1_8	131
RPE_9W_emb1_rep1_9	23.9028	-16.7468	17	RPE	9W	RPE_2	RPE_9W_emb1_rep1_9	132
RPE_9W_emb1_rep1_10	22.4235	-11.3904	7	RPE	9W	RPE_2	RPE_9W_emb1_rep1_10	133
RPE_9W_emb1_rep1_11	20.2065	-11.2633	7	RPE	9W	RPE_2	RPE_9W_emb1_rep1_11	134
RPE_9W_emb1_rep1_12	26.2875	-18.9213	17	RPE	9W	RPE_2	RPE_9W_emb1_rep1_12	135
RPE_9W_emb1_rep1_13	23.8305	-17.1532	17	RPE	9W	RPE_2	RPE_9W_emb1_rep1_13	136
RPE_9W_emb1_rep1_14	23.9575	-17.2471	17	RPE	9W	RPE_2	RPE_9W_emb1_rep1_14	137
RPE_9W_emb1_rep1_15	27.3812	-18.5807	17	RPE	9W	RPE_2	RPE_9W_emb1_rep1_15	138
RPE_9W_emb1_rep1_16	23.6499	-16.5476	17	RPE	9W	RPE_2	RPE_9W_emb1_rep1_16	139
RPE_9W_emb1_rep1_17	26.5031	-18.5304	17	RPE	9W	RPE_2	RPE_9W_emb1_rep1_17	140
RPE_9W_emb1_rep1_18	24.7699	-17.118	17	RPE	9W	RPE_2	RPE_9W_emb1_rep1_18	141
RPE_9W_emb1_rep1_19	26.6388	-18.5848	17	RPE	9W	RPE_2	RPE_9W_emb1_rep1_19	142
RPE_9W_emb1_rep1_20	25.1445	-17.9289	17	RPE	9W	RPE_2	RPE_9W_emb1_rep1_20	143
RPE_9W_emb1_rep1_21	24.0587	-17.2083	17	RPE	9W	RPE_2	RPE_9W_emb1_rep1_21	144
RPE_9W_emb1_rep1_22	26.2644	-18.4915	17	RPE	9W	RPE_2	RPE_9W_emb1_rep1_22	145
RPE_9W_emb1_rep1_24	26.7392	-18.4547	17	RPE	9W	RPE_2	RPE_9W_emb1_rep1_24	146
RPE_9W_emb1_rep1_25	26.2102	-18.2279	17	RPE	9W	RPE_2	RPE_9W_emb1_rep1_25	147
RPE_9W_emb1_rep1_35	-21.3752	-26.029	11	RPE	9W	Fibroblast	RPE_9W_emb1_rep1_35	148
RET_9W_emb1_rep1_1	-0.748233	6.40925	13	RET	9W	Horizontal_1	RET_9W_emb1_rep1_1	149
RET_9W_emb1_rep1_2	-26.9843	-11.4684	19	RET	9W	Microglia	RET_9W_emb1_rep1_2	150
RET_9W_emb1_rep1_3	-29.6639	-13.1599	19	RET	9W	Microglia	RET_9W_emb1_rep1_3	151
RET_9W_emb1_rep1_4	-16.3859	4.34889	5	RET	9W	RGC_1	RET_9W_emb1_rep1_4	152
RET_9W_emb1_rep1_5	-15.6661	9.91989	8	RET	9W	RGC_2	RET_9W_emb1_rep1_5	153
RET_9W_emb1_rep1_6	0.399256	6.64614	10	RET	9W	RPC_2	RET_9W_emb1_rep1_6	154
RET_9W_emb1_rep1_7	3.58044	3.20868	10	RET	9W	RPC_4	RET_9W_emb1_rep1_7	155
RET_9W_emb1_rep1_8	-17.4367	6.63571	2	RET	9W	RGC_2	RET_9W_emb1_rep1_8	156
RET_9W_emb1_rep1_9	1.39302	6.9777	10	RET	9W	RPC_1	RET_9W_emb1_rep1_9	157
RET_9W_emb1_rep1_10	-7.50653	7.57149	13	RET	9W	RGC_1	RET_9W_emb1_rep1_10	158
RET_9W_emb1_rep1_11	-3.19129	11.7125	13	RET	9W	Horizontal_1	RET_9W_emb1_rep1_11	159
RET_9W_emb1_rep1_12	-3.18353	11.163	13	RET	9W	Horizontal_1	RET_9W_emb1_rep1_12	160
RET_9W_emb1_rep1_13	-3.31949	9.7493	13	RET	9W	Horizontal_1	RET_9W_emb1_rep1_13	161
RET_9W_emb1_rep1_14	-2.30569	10.2358	13	RET	9W	Horizontal_1	RET_9W_emb1_rep1_14	162
RET_9W_emb1_rep1_15	-4.83163	13.5519	13	RET	9W	Horizontal_1	RET_9W_emb1_rep1_15	163
RET_9W_emb1_rep1_16	-2.08266	10.2839	13	RET	9W	Horizontal_1	RET_9W_emb1_rep1_16	164
RET_9W_emb1_rep1_17	8.27511	13.1342	13	RET	9W	Horizontal_1	RET_9W_emb1_rep1_17	165
RET_9W_emb1_rep1_18	-16.8151	12.5976	8	RET	9W	RGC_2	RET_9W_emb1_rep1_18	166
RET_9W_emb1_rep1_19	4.47193	1.99134	10	RET	9W	RPC_4	RET_9W_emb1_rep1_19	167
RET_9W_emb1_rep1_20	-16.6297	7.05672	8	RET	9W	RGC_2	RET_9W_emb1_rep1_20	168
RET_9W_emb1_rep1_21	8.22487	13.3469	13	RET	9W	Horizontal_1	RET_9W_emb1_rep1_21	169
RET_9W_emb1_rep1_22	-19.1577	8.20541	2	RET	9W	RGC_2	RET_9W_emb1_rep1_22	170
RET_9W_emb1_rep1_24	-19.0158	8.16299	2	RET	9W	RGC_2	RET_9W_emb1_rep1_24	171
RET_9W_emb1_rep1_25	0.11673	7.94697	13	RET	9W	Horizontal_1	RET_9W_emb1_rep1_25	172
RET_9W_emb1_rep1_26	3.12784	9.74343	10	RET	9W	RPC_1	RET_9W_emb1_rep1_26	173
RET_9W_emb1_rep1_27	-19.098	8.37088	2	RET	9W	RGC_2	RET_9W_emb1_rep1_27	174
RET_9W_emb1_rep1_28	4.05501	2.43347	10	RET	9W	RPC_1	RET_9W_emb1_rep1_28	175
RET_9W_emb1_rep1_29	-0.946134	6.02532	13	RET	9W	Horizontal_1	RET_9W_emb1_rep1_29	176
RET_9W_emb1_rep1_30	3.90279	2.41277	10	RET	9W	RPC_1	RET_9W_emb1_rep1_30	177
RET_9W_emb1_rep1_31	8.59342	13.7725	9	RET	9W	Photoreceptor_1	RET_9W_emb1_rep1_31	178
RET_9W_emb1_rep1_32	-1.81596	5.56705	5	RET	9W	Horizontal_1	RET_9W_emb1_rep1_32	179
RET_9W_emb1_rep1_33	-22.2777	5.8517	2	RET	9W	RGC_2	RET_9W_emb1_rep1_33	180
RET_9W_emb1_rep1_35	-1.23291	6.14724	13	RET	9W	Horizontal_1	RET_9W_emb1_rep1_35	181
RET_9W_emb1_rep1_36	-3.64916	12.6666	13	RET	9W	Horizontal_1	RET_9W_emb1_rep1_36	182
RET_9W_emb1_rep1_37	-2.17192	6.88681	13	RET	9W	Horizontal_1	RET_9W_emb1_rep1_37	183
RET_9W_emb1_rep1_38	-1.82344	14.2922	4	RET	9W	Horizontal_1	RET_9W_emb1_rep1_38	184
RET_9W_emb1_rep1_39	-3.07365	12.9771	13	RET	9W	Horizontal_1	RET_9W_emb1_rep1_39	185
RET_9W_emb1_rep1_40	-1.70636	5.72829	5	RET	9W	Horizontal_1	RET_9W_emb1_rep1_40	186
RET_9W_emb1_rep1_41	5.91818	3.68203	10	RET	9W	RPC_4	RET_9W_emb1_rep1_41	187
RET_9W_emb1_rep1_42	-18.4847	8.56151	8	RET	9W	RGC_2	RET_9W_emb1_rep1_42	188
RET_9W_emb1_rep1_43	-16.0385	11.9255	8	RET	9W	RGC_2	RET_9W_emb1_rep1_43	189
RET_9W_emb1_rep1_44	8.28873	3.19339	10	RET	9W	RPC_1	RET_9W_emb1_rep1_44	190
RET_9W_emb1_rep1_45	8.74919	13.5642	9	RET	9W	Photoreceptor_1	RET_9W_emb1_rep1_45	191
RET_9W_emb1_rep1_46	3.43075	3.36351	10	RET	9W	RPC_4	RET_9W_emb1_rep1_46	192
RET_9W_emb1_rep1_47	-13.5236	5.12753	5	RET	9W	RGC_1	RET_9W_emb1_rep1_47	193
RET_9W_emb1_rep1_48	-2.79556	10.9008	13	RET	9W	Horizontal_1	RET_9W_emb1_rep1_48	194
RET_9W_emb1_rep1_49	-2.4659	12.2928	13	RET	9W	Horizontal_1	RET_9W_emb1_rep1_49	195
RET_9W_emb1_rep1_50	7.75394	3.09954	10	RET	9W	RPC_4	RET_9W_emb1_rep1_50	196
RET_9W_emb1_rep2_1	-8.03655	-6.62577	13	RET	9W	RPC_1	RET_9W_emb1_rep2_1	197
RET_9W_emb1_rep2_2	-1.06298	6.35	13	RET	9W	Horizontal_1	RET_9W_emb1_rep2_2	198
RET_9W_emb1_rep2_3	-2.86796	10.9647	13	RET	9W	Horizontal_1	RET_9W_emb1_rep2_3	199
RET_9W_emb1_rep2_4	-1.80129	14.3781	4	RET	9W	Horizontal_1	RET_9W_emb1_rep2_4	200
RET_9W_emb1_rep2_5	-1.09	6.53318	13	RET	9W	Horizontal_1	RET_9W_emb1_rep2_5	201
RET_9W_emb1_rep2_6	-8.78802	-9.4357	3	RET	9W	RPC_2	RET_9W_emb1_rep2_6	202
RET_9W_emb1_rep2_7	-2.52692	9.97315	13	RET	9W	Horizontal_1	RET_9W_emb1_rep2_7	203
RET_9W_emb1_rep2_8	-1.00685	7.5557	13	RET	9W	Horizontal_1	RET_9W_emb1_rep2_8	204
RET_9W_emb1_rep2_9	-1.88098	9.21724	13	RET	9W	Horizontal_1	RET_9W_emb1_rep2_9	205
RET_9W_emb1_rep2_10	0.238005	7.70572	13	RET	9W	Horizontal_1	RET_9W_emb1_rep2_10	206
RET_9W_emb1_rep2_11	-2.14047	10.2285	13	RET	9W	Horizontal_1	RET_9W_emb1_rep2_11	207
RET_9W_emb1_rep2_12	-1.34689	8.01457	13	RET	9W	Horizontal_1	RET_9W_emb1_rep2_12	208
RET_9W_emb1_rep2_13	-1.40149	7.67666	13	RET	9W	Horizontal_1	RET_9W_emb1_rep2_13	209
RET_9W_emb1_rep2_14	-1.70098	9.04255	13	RET	9W	Horizontal_1	RET_9W_emb1_rep2_14	210
RET_9W_emb1_rep2_15	-1.2478	7.7021	13	RET	9W	Horizontal_1	RET_9W_emb1_rep2_15	211
RET_9W_emb1_rep2_16	-0.633842	7.44194	13	RET	9W	Horizontal_1	RET_9W_emb1_rep2_16	212
RET_9W_emb1_rep2_17	-1.97071	9.17339	13	RET	9W	Horizontal_1	RET_9W_emb1_rep2_17	213
RET_9W_emb1_rep2_18	-2.37335	10.1997	13	RET	9W	Horizontal_1	RET_9W_emb1_rep2_18	214
RET_9W_emb1_rep2_19	-17.3058	6.94337	2	RET	9W	RGC_2	RET_9W_emb1_rep2_19	215
RET_9W_emb1_rep2_20	-17.4659	8.10972	8	RET	9W	RGC_2	RET_9W_emb1_rep2_20	216
RET_9W_emb1_rep2_21	-1.8559	13.704	13	RET	9W	Horizontal_1	RET_9W_emb1_rep2_21	217
RET_9W_emb1_rep2_22	-2.635	11.5027	13	RET	9W	Horizontal_1	RET_9W_emb1_rep2_22	218
RET_9W_emb1_rep2_24	-0.438261	7.68123	13	RET	9W	Horizontal_1	RET_9W_emb1_rep2_24	219
RET_9W_emb1_rep2_25	-8.91902	-9.52756	3	RET	9W	RPC_2	RET_9W_emb1_rep2_25	220
RET_11W_emb1_rep1_1	1.36754	19.0978	4	RET	11W	Amacrine_1	RET_11W_emb1_rep1_1	221
RET_11W_emb1_rep1_2	-22.9461	18.4734	12	RET	11W	RGC_2	RET_11W_emb1_rep1_2	222
RET_11W_emb1_rep1_3	-23.3661	10.9105	2	RET	11W	RGC_2	RET_11W_emb1_rep1_3	223
RET_11W_emb1_rep1_4	-30.8473	8.65216	2	RET	11W	RGC_2	RET_11W_emb1_rep1_4	224
RET_11W_emb1_rep1_5	-26.1089	16.719	12	RET	11W	RGC_2	RET_11W_emb1_rep1_5	225
RET_11W_emb1_rep1_6	-3.12909	30.2117	4	RET	11W	Amacrine_1	RET_11W_emb1_rep1_6	226
RET_11W_emb1_rep1_7	2.05749	17.7021	4	RET	11W	Amacrine_1	RET_11W_emb1_rep1_7	227
RET_11W_emb1_rep1_8	0.618176	19.0693	4	RET	11W	Amacrine_1	RET_11W_emb1_rep1_8	228
RET_11W_emb1_rep1_9	-24.1313	15.9108	12	RET	11W	RGC_2	RET_11W_emb1_rep1_9	229
RET_11W_emb1_rep1_10	-2.3785	15.9554	4	RET	11W	Horizontal_2	RET_11W_emb1_rep1_10	230
RET_11W_emb1_rep1_11	-8.87308	17.839	12	RET	11W	RGC_2	RET_11W_emb1_rep1_11	231
RET_11W_emb1_rep1_12	-27.5693	17.4895	12	RET	11W	RGC_2	RET_11W_emb1_rep1_12	232
RET_11W_emb1_rep1_13	2.02101	20.1665	4	RET	11W	Amacrine_1	RET_11W_emb1_rep1_13	233
RET_11W_emb1_rep1_14	-25.4314	12.2923	12	RET	11W	RGC_2	RET_11W_emb1_rep1_14	234
RET_11W_emb1_rep1_15	-28.2308	12.141	12	RET	11W	RGC_2	RET_11W_emb1_rep1_15	235
RET_11W_emb1_rep1_16	0.101393	17.0347	4	RET	11W	Horizontal_2	RET_11W_emb1_rep1_16	236
RET_11W_emb1_rep1_17	-22.9671	15.2917	12	RET	11W	RGC_2	RET_11W_emb1_rep1_17	237
RET_11W_emb1_rep1_18	-23.8022	11.083	2	RET	11W	RGC_2	RET_11W_emb1_rep1_18	238
RET_11W_emb1_rep1_19	-1.56434	16.8556	4	RET	11W	Horizontal_2	RET_11W_emb1_rep1_19	239
RET_11W_emb1_rep1_20	-22.7354	15.0879	12	RET	11W	RGC_2	RET_11W_emb1_rep1_20	240
RET_11W_emb1_rep1_21	-4.24487	14.8292	13	RET	11W	Horizontal_2	RET_11W_emb1_rep1_21	241
RET_11W_emb1_rep1_22	-24.675	11.1004	2	RET	11W	RGC_2	RET_11W_emb1_rep1_22	242
RET_11W_emb1_rep1_24	-24.3246	11.2864	12	RET	11W	RGC_2	RET_11W_emb1_rep1_24	243
RET_11W_emb1_rep1_25	0.438841	15.3367	4	RET	11W	Horizontal_2	RET_11W_emb1_rep1_25	244
RET_11W_emb1_rep1_26	-29.9986	14.6347	12	RET	11W	RGC_2	RET_11W_emb1_rep1_26	245
RET_11W_emb1_rep1_27	1.60793	18.7389	4	RET	11W	Amacrine_1	RET_11W_emb1_rep1_27	246
RET_11W_emb1_rep1_28	2.14717	19.5047	4	RET	11W	Amacrine_1	RET_11W_emb1_rep1_28	247
RET_11W_emb1_rep1_29	1.99956	19.3562	4	RET	11W	Amacrine_1	RET_11W_emb1_rep1_29	248
RET_11W_emb1_rep1_30	-29.1892	13.721	12	RET	11W	RGC_2	RET_11W_emb1_rep1_30	249
RET_11W_emb1_rep1_31	-28.016	13.0468	12	RET	11W	RGC_2	RET_11W_emb1_rep1_31	250
RET_11W_emb1_rep1_32	-23.5047	17.2585	12	RET	11W	RGC_2	RET_11W_emb1_rep1_32	251
RET_11W_emb1_rep1_33	-3.01265	0.605858	5	RET	11W	RGC_1	RET_11W_emb1_rep1_33	252
RET_11W_emb1_rep1_35	-28.1061	14.0467	12	RET	11W	RGC_2	RET_11W_emb1_rep1_35	253
RET_11W_emb1_rep1_36	-22.2644	18.7358	8	RET	11W	RGC_2	RET_11W_emb1_rep1_36	254
RET_11W_emb1_rep1_37	-24.5881	10.9559	2	RET	11W	RGC_2	RET_11W_emb1_rep1_37	255
RET_11W_emb1_rep1_38	-24.3052	16.4152	12	RET	11W	RGC_2	RET_11W_emb1_rep1_38	256
RET_11W_emb1_rep1_39	-27.2592	14.7331	12	RET	11W	RGC_2	RET_11W_emb1_rep1_39	257
RET_11W_emb1_rep1_40	1.15131	13.7816	4	RET	11W	Horizontal_2	RET_11W_emb1_rep1_40	258
RET_11W_emb1_rep1_41	-28.6651	15.1279	12	RET	11W	RGC_2	RET_11W_emb1_rep1_41	259
RET_11W_emb1_rep1_42	2.1635	19.3395	4	RET	11W	Amacrine_1	RET_11W_emb1_rep1_42	260
RET_11W_emb1_rep1_43	1.96009	17.9593	4	RET	11W	Amacrine_1	RET_11W_emb1_rep1_43	261
RET_11W_emb1_rep1_44	-27.7543	18.0902	12	RET	11W	RGC_2	RET_11W_emb1_rep1_44	262
RET_11W_emb1_rep1_45	-23.9669	13.4269	2	RET	11W	RGC_2	RET_11W_emb1_rep1_45	263
RET_11W_emb1_rep1_47	0.214388	16.6473	4	RET	11W	Horizontal_2	RET_11W_emb1_rep1_47	264
RET_11W_emb1_rep1_48	-29.5395	14.6414	12	RET	11W	RGC_2	RET_11W_emb1_rep1_48	265
RET_11W_emb1_rep1_49	-26.1451	16.4061	12	RET	11W	RGC_2	RET_11W_emb1_rep1_49	266
RET_11W_emb1_rep1_50	4.93305	11.0809	18	RET	11W	RPE_3	RET_11W_emb1_rep1_50	267
RET_11W_emb1_rep2_1	-24.9421	16.4382	12	RET	11W	RGC_2	RET_11W_emb1_rep2_1	268
RET_11W_emb1_rep2_2	-28.1983	12.6999	12	RET	11W	RGC_2	RET_11W_emb1_rep2_2	269
RET_11W_emb1_rep2_3	-24.7847	16.2714	12	RET	11W	RGC_2	RET_11W_emb1_rep2_3	270
RET_11W_emb1_rep2_4	-24.9713	18.804	12	RET	11W	RGC_2	RET_11W_emb1_rep2_4	271
RET_11W_emb1_rep2_5	-26.4693	10.6842	2	RET	11W	RGC_2	RET_11W_emb1_rep2_5	272
RET_11W_emb1_rep2_6	-29.674	14.9955	12	RET	11W	RGC_2	RET_11W_emb1_rep2_6	273
RET_11W_emb1_rep2_7	-22.1431	11.36	2	RET	11W	RGC_2	RET_11W_emb1_rep2_7	274
RET_11W_emb1_rep2_8	-25.3775	15.4808	12	RET	11W	RGC_2	RET_11W_emb1_rep2_8	275
RET_11W_emb1_rep2_9	3.6438	-2.08844	10	RET	11W	RPC_1	RET_11W_emb1_rep2_9	276
RET_11W_emb1_rep2_10	2.82295	-2.14389	3	RET	11W	RPC_5	RET_11W_emb1_rep2_10	277
RET_11W_emb1_rep2_11	-28.0465	12.9061	12	RET	11W	RGC_2	RET_11W_emb1_rep2_11	278
RET_11W_emb1_rep2_12	-22.2793	2.88197	2	RET	11W	RGC_2	RET_11W_emb1_rep2_12	279
RET_11W_emb1_rep2_13	-23.7809	16.5628	12	RET	11W	RGC_2	RET_11W_emb1_rep2_13	280
RET_11W_emb1_rep2_14	-23.6123	15.9314	12	RET	11W	RGC_2	RET_11W_emb1_rep2_14	281
RET_11W_emb1_rep2_15	-31.3269	7.92342	2	RET	11W	RGC_2	RET_11W_emb1_rep2_15	282
RET_11W_emb1_rep2_16	-25.5471	15.59	12	RET	11W	RGC_2	RET_11W_emb1_rep2_16	283
RET_11W_emb1_rep2_17	-24.534	16.0443	12	RET	11W	RGC_2	RET_11W_emb1_rep2_17	284
RET_11W_emb1_rep2_18	-19.5096	1.93628	5	RET	11W	RGC_2	RET_11W_emb1_rep2_18	285
RET_11W_emb1_rep2_19	-22.5755	18.9531	8	RET	11W	RGC_2	RET_11W_emb1_rep2_19	286
RET_11W_emb1_rep2_20	-24.6515	18.3291	12	RET	11W	RGC_2	RET_11W_emb1_rep2_20	287
RET_11W_emb1_rep2_21	-25.4008	17.408	12	RET	11W	RGC_2	RET_11W_emb1_rep2_21	288
RET_11W_emb1_rep2_22	-24.8607	16.5197	12	RET	11W	RGC_2	RET_11W_emb1_rep2_22	289
RET_11W_emb1_rep2_24	-4.2876	-7.39528	3	RET	11W	RPC_2	RET_11W_emb1_rep2_24	290
RET_11W_emb1_rep2_25	20.5004	15.1025	9	RET	11W	Photoreceptor_1	RET_11W_emb1_rep2_25	291
RET_11W_emb1_rep2_26	-3.13753	-7.42542	3	RET	11W	RPC_2	RET_11W_emb1_rep2_26	292
RET_11W_emb1_rep2_27	-1.60235	15.8604	4	RET	11W	Horizontal_2	RET_11W_emb1_rep2_27	293
RET_11W_emb1_rep2_28	2.29861	-1.49398	3	RET	11W	RPC_3	RET_11W_emb1_rep2_28	294
RET_11W_emb1_rep2_29	-0.386385	15.8333	4	RET	11W	Amacrine_1	RET_11W_emb1_rep2_29	295
RET_11W_emb1_rep2_30	-27.6643	-10.9619	19	RET	11W	Microglia	RET_11W_emb1_rep2_30	296
RET_11W_emb1_rep2_31	0.534531	16.5251	4	RET	11W	Horizontal_2	RET_11W_emb1_rep2_31	297
RET_11W_emb1_rep2_32	-26.6802	12.1992	12	RET	11W	RGC_2	RET_11W_emb1_rep2_32	298
RET_11W_emb1_rep2_33	-26.9739	-10.9227	19	RET	11W	Microglia	RET_11W_emb1_rep2_33	299
RET_11W_emb1_rep2_35	6.40503	3.81715	10	RET	11W	RPC_4	RET_11W_emb1_rep2_35	300
RET_11W_emb1_rep2_36	2.01351	19.0907	4	RET	11W	Amacrine_1	RET_11W_emb1_rep2_36	301
RET_11W_emb1_rep2_37	-23.5082	10.8613	2	RET	11W	RGC_2	RET_11W_emb1_rep2_37	302
RET_11W_emb1_rep2_38	3.16861	19.5083	4	RET	11W	Amacrine_1	RET_11W_emb1_rep2_38	303
RET_11W_emb1_rep2_39	2.40565	-0.595457	10	RET	11W	RPC_4	RET_11W_emb1_rep2_39	304
RET_11W_emb1_rep2_40	-0.366195	17.7518	4	RET	11W	Horizontal_2	RET_11W_emb1_rep2_40	305
RET_11W_emb1_rep2_41	2.27287	19.7412	4	RET	11W	Amacrine_1	RET_11W_emb1_rep2_41	306
RET_11W_emb1_rep2_42	0.126291	17.4152	4	RET	11W	Horizontal_2	RET_11W_emb1_rep2_42	307
RET_11W_emb1_rep2_43	1.91535	15.8207	4	RET	11W	Amacrine_1	RET_11W_emb1_rep2_43	308
RET_11W_emb1_rep2_44	-3.27778	29.8721	6	RET	11W	Amacrine_2	RET_11W_emb1_rep2_44	309
RET_11W_emb1_rep2_45	2.06164	20.1287	4	RET	11W	Amacrine_1	RET_11W_emb1_rep2_45	310
RET_11W_emb1_rep2_46	1.42528	18.8704	4	RET	11W	Amacrine_1	RET_11W_emb1_rep2_46	311
RET_11W_emb1_rep2_47	-3.27266	-7.41625	3	RET	11W	RPC_2	RET_11W_emb1_rep2_47	312
RET_11W_emb1_rep2_48	-31.2493	15.715	12	RET	11W	RGC_2	RET_11W_emb1_rep2_48	313
RET_11W_emb1_rep2_49	0.118585	17.5172	4	RET	11W	Horizontal_2	RET_11W_emb1_rep2_49	314
RET_11W_emb1_rep2_50	-24.0922	18.9269	12	RET	11W	RGC_2	RET_11W_emb1_rep2_50	315
RPE_11W_emb1_rep1_1	14.4461	-14.1945	18	RPE	11W	RPE_3	RPE_11W_emb1_rep1_1	316
RPE_11W_emb1_rep1_2	10.7592	-24.1793	1	RPE	11W	RPE_1	RPE_11W_emb1_rep1_2	317
RPE_11W_emb1_rep1_3	14.2059	-15.0337	18	RPE	11W	RPE_3	RPE_11W_emb1_rep1_3	318
RPE_11W_emb1_rep1_4	25.9876	-19.8724	17	RPE	11W	RPE_2	RPE_11W_emb1_rep1_4	319
RPE_11W_emb1_rep1_5	4.19401	-33.235	1	RPE	11W	RPE_1	RPE_11W_emb1_rep1_5	320
RPE_11W_emb1_rep1_6	14.4079	-13.2468	18	RPE	11W	RPE_3	RPE_11W_emb1_rep1_6	321
RPE_11W_emb1_rep1_7	-21.6178	-25.8856	11	RPE	11W	Fibroblast	RPE_11W_emb1_rep1_7	322
RPE_11W_emb1_rep1_8	14.5507	-14.1319	18	RPE	11W	RPE_3	RPE_11W_emb1_rep1_8	323
RPE_11W_emb1_rep1_9	4.10983	-32.2462	1	RPE	11W	RPE_1	RPE_11W_emb1_rep1_9	324
RPE_11W_emb1_rep1_10	12.883	-15.5549	18	RPE	11W	RPE_3	RPE_11W_emb1_rep1_10	325
RPE_11W_emb1_rep1_11	22.9891	-16.8052	17	RPE	11W	RPE_2	RPE_11W_emb1_rep1_11	326
RPE_11W_emb1_rep1_12	4.2308	-32.2144	1	RPE	11W	RPE_1	RPE_11W_emb1_rep1_12	327
RPE_11W_emb1_rep1_13	10.5896	-29.1776	1	RPE	11W	RPE_1	RPE_11W_emb1_rep1_13	328
RPE_11W_emb1_rep1_14	25.0009	-20.0298	17	RPE	11W	RPE_2	RPE_11W_emb1_rep1_14	329
RPE_11W_emb1_rep1_15	4.23675	-26.0869	1	RPE	11W	RPE_1	RPE_11W_emb1_rep1_15	330
RPE_11W_emb1_rep1_16	12.0785	-31.9167	1	RPE	11W	RPE_1	RPE_11W_emb1_rep1_16	331
RPE_11W_emb1_rep1_17	14.8547	-14.2701	18	RPE	11W	RPE_3	RPE_11W_emb1_rep1_17	332
RPE_11W_emb1_rep1_18	14.1354	-15.0278	18	RPE	11W	RPE_3	RPE_11W_emb1_rep1_18	333
RPE_11W_emb1_rep1_19	12.8338	-28.6879	17	RPE	11W	RPE_2	RPE_11W_emb1_rep1_19	334
RPE_11W_emb1_rep1_20	12.0643	-28.284	1	RPE	11W	RPE_1	RPE_11W_emb1_rep1_20	335
RPE_11W_emb1_rep1_21	10.9974	-29.3919	1	RPE	11W	RPE_1	RPE_11W_emb1_rep1_21	336
RPE_11W_emb1_rep1_22	3.92322	-33.332	1	RPE	11W	RPE_1	RPE_11W_emb1_rep1_22	337
RPE_11W_emb1_rep1_24	3.47371	-33.4315	1	RPE	11W	RPE_1	RPE_11W_emb1_rep1_24	338
RPE_11W_emb1_rep1_25	4.16795	-33.2216	1	RPE	11W	RPE_1	RPE_11W_emb1_rep1_25	339
RPE_11W_emb1_rep1_26	24.8629	-20.4478	17	RPE	11W	RPE_2	RPE_11W_emb1_rep1_26	340
RPE_11W_emb1_rep1_28	9.53757	-27.3062	1	RPE	11W	RPE_1	RPE_11W_emb1_rep1_28	341
RPE_11W_emb1_rep1_29	14.58	-12.8768	18	RPE	11W	RPE_3	RPE_11W_emb1_rep1_29	342
RPE_11W_emb1_rep1_30	15.2675	-14.555	18	RPE	11W	RPE_3	RPE_11W_emb1_rep1_30	343
RPE_11W_emb1_rep1_31	10.786	-24.2976	1	RPE	11W	RPE_1	RPE_11W_emb1_rep1_31	344
RPE_11W_emb1_rep1_32	17.6999	-14.9851	18	RPE	11W	RPE_3	RPE_11W_emb1_rep1_32	345
RPE_11W_emb1_rep1_33	14.0332	-10.3332	18	RPE	11W	RPE_3	RPE_11W_emb1_rep1_33	346
RPE_11W_emb1_rep1_35	12.3261	-28.8529	1	RPE	11W	RPE_1	RPE_11W_emb1_rep1_35	347
RPE_11W_emb1_rep1_36	-16.2848	-28.6879	11	RPE	11W	Fibroblast	RPE_11W_emb1_rep1_36	348
RPE_11W_emb1_rep1_37	12.946	-16.2077	18	RPE	11W	RPE_3	RPE_11W_emb1_rep1_37	349
RPE_11W_emb1_rep1_38	12.0387	-32.1368	1	RPE	11W	RPE_1	RPE_11W_emb1_rep1_38	350
RPE_11W_emb1_rep1_39	14.0746	-12.8426	18	RPE	11W	RPE_3	RPE_11W_emb1_rep1_39	351
RPE_11W_emb1_rep1_40	14.5647	-14.912	18	RPE	11W	RPE_3	RPE_11W_emb1_rep1_40	352
RPE_11W_emb1_rep1_41	12.0445	-29.2164	1	RPE	11W	RPE_1	RPE_11W_emb1_rep1_41	353
RPE_11W_emb1_rep1_42	25.1046	-19.997	17	RPE	11W	RPE_2	RPE_11W_emb1_rep1_42	354
RPE_11W_emb1_rep1_43	-21.4935	-25.723	11	RPE	11W	Fibroblast	RPE_11W_emb1_rep1_43	355
RPE_11W_emb1_rep1_44	12.4755	-17.5952	20	RPE	11W	RPE_3	RPE_11W_emb1_rep1_44	356
RPE_11W_emb1_rep1_45	-21.4305	-25.8688	11	RPE	11W	Fibroblast	RPE_11W_emb1_rep1_45	357
RPE_11W_emb1_rep1_46	8.99953	-23.5704	1	RPE	11W	RPE_3	RPE_11W_emb1_rep1_46	358
RPE_11W_emb1_rep1_47	11.8006	-29.1726	1	RPE	11W	RPE_1	RPE_11W_emb1_rep1_47	359
RPE_11W_emb1_rep1_48	12.5784	-17.3633	18	RPE	11W	RPE_3	RPE_11W_emb1_rep1_48	360
RPE_11W_emb1_rep1_49	12.5581	-17.422	18	RPE	11W	RPE_3	RPE_11W_emb1_rep1_49	361
RPE_11W_emb1_rep1_50	12.5712	-17.3033	18	RPE	11W	RPE_3	RPE_11W_emb1_rep1_50	362
RET_13W_emb1_rep1_1	2.39995	32.8312	6	RET	13W	Amacrine_2	RET_13W_emb1_rep1_1	363
RET_13W_emb1_rep1_2	4.62635	7.15721	10	RET	13W	RPC_4	RET_13W_emb1_rep1_2	364
RET_13W_emb1_rep1_3	-17.9615	19.1584	8	RET	13W	RGC_2	RET_13W_emb1_rep1_3	365
RET_13W_emb1_rep1_4	-28.8412	-12.3423	19	RET	13W	Microglia	RET_13W_emb1_rep1_4	366
RET_13W_emb1_rep1_5	7.31564	5.97365	10	RET	13W	Mu_ller	RET_13W_emb1_rep1_5	367
RET_13W_emb1_rep1_6	-1.48006	27.6803	6	RET	13W	Amacrine_2	RET_13W_emb1_rep1_6	368
RET_13W_emb1_rep1_7	4.76493	7.37037	3	RET	13W	RPC_2	RET_13W_emb1_rep1_7	369
RET_13W_emb1_rep1_8	5.42076	23.1816	4	RET	13W	Amacrine_1	RET_13W_emb1_rep1_8	370
RET_13W_emb1_rep1_9	-21.0136	20.188	8	RET	13W	RGC_2	RET_13W_emb1_rep1_9	371
RET_13W_emb1_rep1_10	-21.2587	20.1495	2	RET	13W	RGC_2	RET_13W_emb1_rep1_10	372
RET_13W_emb1_rep1_11	-21.0587	19.6081	8	RET	13W	RGC_2	RET_13W_emb1_rep1_11	373
RET_13W_emb1_rep1_12	-0.535949	28.8571	6	RET	13W	Amacrine_3	RET_13W_emb1_rep1_12	374
RET_13W_emb1_rep1_13	10.196	8.83765	10	RET	13W	Mu_ller	RET_13W_emb1_rep1_13	375
RET_13W_emb1_rep1_14	-17.6678	19.1287	8	RET	13W	RGC_2	RET_13W_emb1_rep1_14	376
RET_13W_emb1_rep1_15	-1.42795	28.3279	6	RET	13W	Amacrine_2	RET_13W_emb1_rep1_15	377
RET_13W_emb1_rep1_16	14.5678	18.1029	14	RET	13W	Bipolar_1	RET_13W_emb1_rep1_16	378
RET_13W_emb1_rep1_17	-0.355271	22.5925	4	RET	13W	Amacrine_1	RET_13W_emb1_rep1_17	379
RET_13W_emb1_rep1_18	-27.0811	-11.3072	19	RET	13W	Microglia	RET_13W_emb1_rep1_18	380
RET_13W_emb1_rep1_19	-18.2248	13.5495	8	RET	13W	RGC_2	RET_13W_emb1_rep1_19	381
RET_13W_emb1_rep1_20	-20.5378	19.665	8	RET	13W	RGC_2	RET_13W_emb1_rep1_20	382
RET_13W_emb1_rep1_21	-17.9767	19.1374	8	RET	13W	RGC_2	RET_13W_emb1_rep1_21	383
RET_13W_emb1_rep1_22	-20.4243	19.8209	8	RET	13W	RGC_2	RET_13W_emb1_rep1_22	384
RET_13W_emb1_rep1_24	-5.1209	24.8621	6	RET	13W	Amacrine_3	RET_13W_emb1_rep1_24	385
RET_13W_emb1_rep1_25	-18.1973	19.6753	8	RET	13W	RGC_2	RET_13W_emb1_rep1_25	386
RET_13W_emb1_rep1_26	0.386227	22.6466	4	RET	13W	Horizontal_1	RET_13W_emb1_rep1_26	387
RET_13W_emb1_rep1_27	-0.546338	29.0746	6	RET	13W	Amacrine_2	RET_13W_emb1_rep1_27	388
RET_13W_emb1_rep1_28	0.517675	24.2011	4	RET	13W	Amacrine_3	RET_13W_emb1_rep1_28	389
RET_13W_emb1_rep1_29	-21.0174	20.1462	8	RET	13W	RGC_2	RET_13W_emb1_rep1_29	390
RET_13W_emb1_rep1_30	-19.9289	21.0015	8	RET	13W	RGC_2	RET_13W_emb1_rep1_30	391
RET_13W_emb1_rep1_31	5.64994	5.66605	10	RET	13W	Mu_ller	RET_13W_emb1_rep1_31	392
RET_13W_emb1_rep1_32	20.4426	15.1457	9	RET	13W	Photoreceptor_1	RET_13W_emb1_rep1_32	393
RET_13W_emb1_rep1_33	1.63086	22.8041	4	RET	13W	Amacrine_1	RET_13W_emb1_rep1_33	394
RET_13W_emb1_rep1_35	0.963068	23.6428	4	RET	13W	Amacrine_1	RET_13W_emb1_rep1_35	395
RET_13W_emb1_rep1_36	5.6327	5.76921	10	RET	13W	RPC_4	RET_13W_emb1_rep1_36	396
RET_13W_emb1_rep1_37	2.23729	23.9418	4	RET	13W	Amacrine_3	RET_13W_emb1_rep1_37	397
RET_13W_emb1_rep1_38	1.71135	23.5173	4	RET	13W	Amacrine_1	RET_13W_emb1_rep1_38	398
RET_13W_emb1_rep1_39	2.67493	17.666	4	RET	13W	Horizontal_2	RET_13W_emb1_rep1_39	399
RET_13W_emb1_rep1_40	-5.4765	24.09	13	RET	13W	Horizontal_1	RET_13W_emb1_rep1_40	400
RET_13W_emb1_rep1_41	4.31561	9.5285	10	RET	13W	Mu_ller	RET_13W_emb1_rep1_41	401
RET_13W_emb1_rep1_42	23.0167	15.4962	9	RET	13W	Photoreceptor_1	RET_13W_emb1_rep1_42	402
RET_13W_emb1_rep1_43	-22.5676	18.8452	8	RET	13W	RGC_2	RET_13W_emb1_rep1_43	403
RET_13W_emb1_rep1_44	4.28007	15.9489	4	RET	13W	Amacrine_1	RET_13W_emb1_rep1_44	404
RET_13W_emb1_rep1_45	1.14612	24.2291	4	RET	13W	Amacrine_1	RET_13W_emb1_rep1_45	405
RET_13W_emb1_rep1_46	21.7365	15.3455	9	RET	13W	Photoreceptor_1	RET_13W_emb1_rep1_46	406
RET_13W_emb1_rep1_47	2.73985	23.5026	4	RET	13W	Amacrine_1	RET_13W_emb1_rep1_47	407
RET_13W_emb1_rep1_48	4.32758	9.60923	4	RET	13W	Amacrine_1	RET_13W_emb1_rep1_48	408
RET_13W_emb1_rep1_49	3.46828	12.5558	4	RET	13W	Amacrine_1	RET_13W_emb1_rep1_49	409
RET_13W_emb1_rep1_50	-24.9806	15.0819	12	RET	13W	RGC_2	RET_13W_emb1_rep1_50	410
RPE_13W_emb1_rep1_1	25.5915	-18.4286	17	RPE	13W	RPE_2	RPE_13W_emb1_rep1_1	411
RPE_13W_emb1_rep1_2	6.47859	-28.0281	1	RPE	13W	RPE_3	RPE_13W_emb1_rep1_2	412
RPE_13W_emb1_rep1_4	13.6581	-11.852	18	RPE	13W	RPE_3	RPE_13W_emb1_rep1_4	413
RPE_13W_emb1_rep1_5	25.3457	-18.7568	17	RPE	13W	RPE_2	RPE_13W_emb1_rep1_5	414
RPE_13W_emb1_rep1_6	11.4284	-14.1606	18	RPE	13W	RPE_3	RPE_13W_emb1_rep1_6	415
RPE_13W_emb1_rep1_7	11.4924	-13.9726	18	RPE	13W	RPE_3	RPE_13W_emb1_rep1_7	416
RPE_13W_emb1_rep1_10	13.9685	-11.072	18	RPE	13W	RPE_3	RPE_13W_emb1_rep1_10	417
RPE_13W_emb1_rep1_12	13.8983	-11.5846	18	RPE	13W	RPE_3	RPE_13W_emb1_rep1_12	418
RPE_13W_emb1_rep1_14	-17.1987	-25.3144	11	RPE	13W	Fibroblast	RPE_13W_emb1_rep1_14	419
RPE_13W_emb1_rep1_15	24.726	-18.615	17	RPE	13W	RPE_2	RPE_13W_emb1_rep1_15	420
RPE_13W_emb1_rep1_16	13.3715	-12.5747	18	RPE	13W	RPE_3	RPE_13W_emb1_rep1_16	421
RPE_13W_emb1_rep1_17	12.5346	-13.6583	18	RPE	13W	RPE_3	RPE_13W_emb1_rep1_17	422
RPE_13W_emb1_rep1_18	11.9695	-13.6032	18	RPE	13W	RPE_3	RPE_13W_emb1_rep1_18	423
RPE_13W_emb1_rep1_19	23.2958	-16.0667	17	RPE	13W	RPE_2	RPE_13W_emb1_rep1_19	424
RPE_13W_emb1_rep1_22	10.8995	-14.8301	18	RPE	13W	RPE_3	RPE_13W_emb1_rep1_22	425
RPE_13W_emb1_rep1_24	13.0247	-13.0107	18	RPE	13W	RPE_3	RPE_13W_emb1_rep1_24	426
RPE_13W_emb1_rep1_25	12.7479	-12.675	18	RPE	13W	RPE_3	RPE_13W_emb1_rep1_25	427
RPE_13W_emb1_rep1_26	12.7107	-13.3506	18	RPE	13W	RPE_3	RPE_13W_emb1_rep1_26	428
RPE_13W_emb1_rep1_27	12.8483	-13.1505	18	RPE	13W	RPE_3	RPE_13W_emb1_rep1_27	429
RPE_13W_emb1_rep1_29	13.9532	-10.9371	18	RPE	13W	RPE_3	RPE_13W_emb1_rep1_29	430
RPE_13W_emb1_rep1_32	13.8998	-11.1632	18	RPE	13W	RPE_3	RPE_13W_emb1_rep1_32	431
RPE_13W_emb1_rep1_35	-16.8247	-25.1245	11	RPE	13W	Fibroblast	RPE_13W_emb1_rep1_35	432
RPE_13W_emb1_rep1_38	13.2879	-13.099	18	RPE	13W	RPE_3	RPE_13W_emb1_rep1_38	433
RPE_13W_emb1_rep1_40	11.5646	-14.1707	18	RPE	13W	RPE_3	RPE_13W_emb1_rep1_40	434
RPE_13W_emb1_rep1_42	13.8208	-11.0805	18	RPE	13W	RPE_3	RPE_13W_emb1_rep1_42	435
RPE_13W_emb1_rep1_43	-6.6722	-18.8897	18	RPE	13W	Blood	RPE_13W_emb1_rep1_43	436
RPE_13W_emb1_rep1_45	-19.9856	-26.0136	11	RPE	13W	Fibroblast	RPE_13W_emb1_rep1_45	437
RPE_13W_emb1_rep1_46	-21.2243	-26.0911	11	RPE	13W	Fibroblast	RPE_13W_emb1_rep1_46	438
RPE_13W_emb1_rep1_47	-6.8663	-18.9539	18	RPE	13W	Blood	RPE_13W_emb1_rep1_47	439
RPE_13W_emb1_rep1_48	-21.1263	-25.8525	11	RPE	13W	Fibroblast	RPE_13W_emb1_rep1_48	440
RPE_13W_emb1_rep1_49	-21.2431	-25.9759	11	RPE	13W	Fibroblast	RPE_13W_emb1_rep1_49	441
RPE_13W_emb1_rep1_50	12.6203	-15.5984	18	RPE	13W	RPE_3	RPE_13W_emb1_rep1_50	442
RET_13W_emb1_rep2_1	-5.52205	23.9308	13	RET	13W	Horizontal_1	RET_13W_emb1_rep2_1	443
RET_13W_emb1_rep2_2	-8.00614	-19.2631	21	RET	13W	Blood	RET_13W_emb1_rep2_2	444
RET_13W_emb1_rep2_3	-4.82005	25.3145	6	RET	13W	Amacrine_3	RET_13W_emb1_rep2_3	445
RET_13W_emb1_rep2_4	-3.76282	24.483	6	RET	13W	Amacrine_3	RET_13W_emb1_rep2_4	446
RET_13W_emb1_rep2_5	-29.7032	-13.1158	19	RET	13W	Microglia	RET_13W_emb1_rep2_5	447
RET_13W_emb1_rep2_6	-29.9049	-13.1982	19	RET	13W	Microglia	RET_13W_emb1_rep2_6	448
RET_13W_emb1_rep2_7	-19.3405	19.576	8	RET	13W	RGC_2	RET_13W_emb1_rep2_7	449
RET_13W_emb1_rep2_8	-3.49992	25.3005	6	RET	13W	Amacrine_3	RET_13W_emb1_rep2_8	450
RET_13W_emb1_rep2_9	6.89558	6.01964	10	RET	13W	Mu_ller	RET_13W_emb1_rep2_9	451
RET_13W_emb1_rep2_10	-18.7728	20.1472	8	RET	13W	RGC_2	RET_13W_emb1_rep2_10	452
RET_13W_emb1_rep2_11	-2.6673	25.7986	6	RET	13W	Amacrine_3	RET_13W_emb1_rep2_11	453
RET_13W_emb1_rep2_12	-0.267736	21.4932	4	RET	13W	Horizontal_2	RET_13W_emb1_rep2_12	454
RET_13W_emb1_rep2_13	9.96416	14.8997	9	RET	13W	Photoreceptor_1	RET_13W_emb1_rep2_13	455
RET_13W_emb1_rep2_14	-1.17923	18.38	4	RET	13W	Horizontal_2	RET_13W_emb1_rep2_14	456
RET_13W_emb1_rep2_15	9.12503	13.3384	9	RET	13W	Photoreceptor_1	RET_13W_emb1_rep2_15	457
RET_13W_emb1_rep2_16	-21.5592	18.889	8	RET	13W	RGC_2	RET_13W_emb1_rep2_16	458
RET_13W_emb1_rep2_17	25.0136	14.2628	9	RET	13W	Photoreceptor_2	RET_13W_emb1_rep2_17	459
RET_13W_emb1_rep2_18	-19.8831	19.702	8	RET	13W	RGC_2	RET_13W_emb1_rep2_18	460
RET_13W_emb1_rep2_19	-4.75891	25.2579	6	RET	13W	Amacrine_3	RET_13W_emb1_rep2_19	461
RET_13W_emb1_rep2_20	-19.2276	19.7161	8	RET	13W	RGC_2	RET_13W_emb1_rep2_20	462
RET_13W_emb1_rep2_21	-19.8452	19.6995	8	RET	13W	RGC_2	RET_13W_emb1_rep2_21	463
RET_13W_emb1_rep2_22	-18.7534	19.5471	8	RET	13W	RGC_2	RET_13W_emb1_rep2_22	464
RET_13W_emb1_rep2_24	-20.7574	19.6771	8	RET	13W	RGC_2	RET_13W_emb1_rep2_24	465
RET_13W_emb1_rep2_25	9.54597	14.6975	4	RET	13W	Amacrine_1	RET_13W_emb1_rep2_25	466
RET_13W_emb1_rep2_26	-18.8927	19.5939	8	RET	13W	RGC_2	RET_13W_emb1_rep2_26	467
RET_13W_emb1_rep2_27	7.07271	17.8919	4	RET	13W	Horizontal_2	RET_13W_emb1_rep2_27	468
RET_13W_emb1_rep2_28	-18.7775	17.8619	8	RET	13W	RGC_2	RET_13W_emb1_rep2_28	469
RET_13W_emb1_rep2_29	-19.1661	18.686	8	RET	13W	RGC_2	RET_13W_emb1_rep2_29	470
RET_13W_emb1_rep2_30	-3.01509	25.822	6	RET	13W	Amacrine_3	RET_13W_emb1_rep2_30	471
RET_13W_emb1_rep2_31	-1.55519	25.91	6	RET	13W	Amacrine_3	RET_13W_emb1_rep2_31	472
RET_13W_emb1_rep2_32	-2.05014	25.1097	6	RET	13W	Amacrine_3	RET_13W_emb1_rep2_32	473
RET_13W_emb1_rep2_33	21.2233	16.1637	9	RET	13W	Photoreceptor_1	RET_13W_emb1_rep2_33	474
RET_13W_emb1_rep2_35	-1.00025	25.0132	4	RET	13W	Amacrine_3	RET_13W_emb1_rep2_35	475
RET_13W_emb1_rep2_36	4.2107	7.03902	10	RET	13W	RPC_2	RET_13W_emb1_rep2_36	476
RET_13W_emb1_rep2_37	9.76953	8.69496	10	RET	13W	Mu_ller	RET_13W_emb1_rep2_37	477
RET_13W_emb1_rep2_38	1.60048	16.5753	4	RET	13W	Horizontal_2	RET_13W_emb1_rep2_38	478
RET_13W_emb1_rep2_39	-3.05627	18.729	4	RET	13W	Horizontal_2	RET_13W_emb1_rep2_39	479
RET_13W_emb1_rep2_40	-5.38415	26.6546	6	RET	13W	Amacrine_2	RET_13W_emb1_rep2_40	480
RET_13W_emb1_rep2_41	-0.453621	11.0041	13	RET	13W	Horizontal_1	RET_13W_emb1_rep2_41	481
RET_13W_emb1_rep2_42	-20.273	17.7183	8	RET	13W	RGC_2	RET_13W_emb1_rep2_42	482
RET_13W_emb1_rep2_43	-3.00695	25.4424	6	RET	13W	Amacrine_3	RET_13W_emb1_rep2_43	483
RET_13W_emb1_rep2_44	-19.4676	17.5831	8	RET	13W	RGC_2	RET_13W_emb1_rep2_44	484
RET_13W_emb1_rep2_45	-19.7645	17.6802	8	RET	13W	RGC_2	RET_13W_emb1_rep2_45	485
RET_13W_emb1_rep2_46	2.36735	23.8586	4	RET	13W	Amacrine_1	RET_13W_emb1_rep2_46	486
RET_13W_emb1_rep2_47	-19.5241	17.9477	8	RET	13W	RGC_2	RET_13W_emb1_rep2_47	487
RET_13W_emb1_rep2_48	-19.4597	18.3369	8	RET	13W	RGC_2	RET_13W_emb1_rep2_48	488
RET_13W_emb1_rep2_49	1.61334	23.8974	4	RET	13W	Amacrine_1	RET_13W_emb1_rep2_49	489
RET_13W_emb1_rep2_50	-20.5901	17.6379	8	RET	13W	RGC_2	RET_13W_emb1_rep2_50	490
RPE_13W_emb2_rep1_1	13.0797	-13.7873	18	RPE	13W	RPE_3	RPE_13W_emb2_rep1_1	491
RPE_13W_emb2_rep1_2	12.485	-13.3341	18	RPE	13W	RPE_3	RPE_13W_emb2_rep1_2	492
RPE_13W_emb2_rep1_3	14.1979	-11.0758	18	RPE	13W	RPE_3	RPE_13W_emb2_rep1_3	493
RPE_13W_emb2_rep1_4	23.1694	-17.3999	17	RPE	13W	RPE_2	RPE_13W_emb2_rep1_4	494
RPE_13W_emb2_rep1_5	27.5587	-17.6145	17	RPE	13W	RPE_2	RPE_13W_emb2_rep1_5	495
RPE_13W_emb2_rep1_6	27.198	-17.9068	17	RPE	13W	RPE_2	RPE_13W_emb2_rep1_6	496
RPE_13W_emb2_rep1_7	23.5267	-16.3672	17	RPE	13W	RPE_2	RPE_13W_emb2_rep1_7	497
RPE_13W_emb2_rep1_8	22.8971	-16.6404	17	RPE	13W	RPE_2	RPE_13W_emb2_rep1_8	498
RPE_13W_emb2_rep1_10	13.8085	-11.4765	18	RPE	13W	RPE_3	RPE_13W_emb2_rep1_10	499
RPE_13W_emb2_rep1_11	27.4253	-17.8166	17	RPE	13W	RPE_2	RPE_13W_emb2_rep1_11	500
RPE_13W_emb2_rep1_14	12.3798	-13.0014	18	RPE	13W	RPE_3	RPE_13W_emb2_rep1_14	501
RPE_13W_emb2_rep1_15	27.1743	-17.5213	17	RPE	13W	RPE_2	RPE_13W_emb2_rep1_15	502
RPE_13W_emb2_rep1_16	14.1895	-10.9208	18	RPE	13W	RPE_3	RPE_13W_emb2_rep1_16	503
RPE_13W_emb2_rep1_18	13.1071	-12.1507	18	RPE	13W	RPE_3	RPE_13W_emb2_rep1_18	504
RPE_13W_emb2_rep1_19	27.0978	-17.7292	17	RPE	13W	RPE_2	RPE_13W_emb2_rep1_19	505
RPE_13W_emb2_rep1_20	12.7159	-13.1725	18	RPE	13W	RPE_3	RPE_13W_emb2_rep1_20	506
RPE_13W_emb2_rep1_22	13.6016	-11.2722	18	RPE	13W	RPE_3	RPE_13W_emb2_rep1_22	507
RPE_13W_emb2_rep1_24	13.2079	-12.4267	18	RPE	13W	RPE_3	RPE_13W_emb2_rep1_24	508
RPE_13W_emb2_rep1_25	25.3664	-18.5079	17	RPE	13W	RPE_2	RPE_13W_emb2_rep1_25	509
RPE_13W_emb2_rep1_26	23.734	-20.5085	17	RPE	13W	RPE_2	RPE_13W_emb2_rep1_26	510
RPE_13W_emb2_rep1_27	19.9622	-15.8543	7	RPE	13W	RPE_2	RPE_13W_emb2_rep1_27	511
RPE_13W_emb2_rep1_29	14.1269	-10.7736	18	RPE	13W	RPE_3	RPE_13W_emb2_rep1_29	512
RPE_13W_emb2_rep1_31	22.8243	-21.012	20	RPE	13W	RPE_3	RPE_13W_emb2_rep1_31	513
RPE_13W_emb2_rep1_32	11.4086	-14.0847	18	RPE	13W	RPE_3	RPE_13W_emb2_rep1_32	514
RPE_13W_emb2_rep1_35	12.9867	-13.038	18	RPE	13W	RPE_3	RPE_13W_emb2_rep1_35	515
RPE_13W_emb2_rep1_36	23.7959	-20.3879	17	RPE	13W	RPE_2	RPE_13W_emb2_rep1_36	516
RPE_13W_emb2_rep1_38	19.9624	-15.6895	7	RPE	13W	RPE_1	RPE_13W_emb2_rep1_38	517
RPE_13W_emb2_rep1_40	13.3193	-10.9329	18	RPE	13W	RPE_3	RPE_13W_emb2_rep1_40	518
RPE_13W_emb2_rep1_42	23.473	-20.66	1	RPE	13W	RPE_1	RPE_13W_emb2_rep1_42	519
RPE_13W_emb2_rep1_43	-20.7988	-26.2643	11	RPE	13W	Fibroblast	RPE_13W_emb2_rep1_43	520
RPE_13W_emb2_rep1_44	-8.17326	-19.333	21	RPE	13W	Blood	RPE_13W_emb2_rep1_44	521
RPE_13W_emb2_rep1_45	-21.1138	-26.0292	11	RPE	13W	Fibroblast	RPE_13W_emb2_rep1_45	522
RPE_13W_emb2_rep1_46	-20.9027	-24.5143	11	RPE	13W	Fibroblast	RPE_13W_emb2_rep1_46	523
RPE_13W_emb2_rep1_47	-7.65037	-19.3112	21	RPE	13W	Blood	RPE_13W_emb2_rep1_47	524
RPE_13W_emb2_rep1_48	-7.80927	-19.2791	21	RPE	13W	Blood	RPE_13W_emb2_rep1_48	525
RPE_13W_emb2_rep1_49	11.5478	-14.2146	18	RPE	13W	RPE_3	RPE_13W_emb2_rep1_49	526
RPE_13W_emb2_rep1_50	-21.4609	-26.0539	11	RPE	13W	Fibroblast	RPE_13W_emb2_rep1_50	527
RET_13W_emb2_rep1_1	4.22225	7.06563	10	RET	13W	RPC_2	RET_13W_emb2_rep1_1	528
RET_13W_emb2_rep1_2	-4.05177	24.2839	6	RET	13W	Amacrine_3	RET_13W_emb2_rep1_2	529
RET_13W_emb2_rep1_3	-29.3822	-12.8975	19	RET	13W	Microglia	RET_13W_emb2_rep1_3	530
RET_13W_emb2_rep1_4	-2.48759	25.2284	6	RET	13W	Amacrine_3	RET_13W_emb2_rep1_4	531
RET_13W_emb2_rep1_5	-0.0428716	22.3567	4	RET	13W	Horizontal_1	RET_13W_emb2_rep1_5	532
RET_13W_emb2_rep1_6	13.3038	-9.61869	18	RET	13W	RPE_3	RET_13W_emb2_rep1_6	533
RET_13W_emb2_rep1_7	-2.85642	25.0429	6	RET	13W	Amacrine_3	RET_13W_emb2_rep1_7	534
RET_13W_emb2_rep1_8	25.107	15.2975	9	RET	13W	Photoreceptor_2	RET_13W_emb2_rep1_8	535
RET_13W_emb2_rep1_9	-21.6296	20.2725	8	RET	13W	RGC_2	RET_13W_emb2_rep1_9	536
RET_13W_emb2_rep1_10	-21.8191	19.0754	8	RET	13W	RGC_2	RET_13W_emb2_rep1_10	537
RET_13W_emb2_rep1_11	-2.07533	10.4337	13	RET	13W	Horizontal_1	RET_13W_emb2_rep1_11	538
RET_13W_emb2_rep1_12	24.676	15.2551	9	RET	13W	Photoreceptor_1	RET_13W_emb2_rep1_12	539
RET_13W_emb2_rep1_13	0.0872509	23.1479	4	RET	13W	Amacrine_1	RET_13W_emb2_rep1_13	540
RET_13W_emb2_rep1_14	-3.33252	29.6425	6	RET	13W	Amacrine_2	RET_13W_emb2_rep1_14	541
RET_13W_emb2_rep1_15	1.4256	22.3458	4	RET	13W	Amacrine_1	RET_13W_emb2_rep1_15	542
RET_13W_emb2_rep1_16	6.62344	5.92077	10	RET	13W	RPC_4	RET_13W_emb2_rep1_16	543
RET_13W_emb2_rep1_17	1.13646	22.4853	4	RET	13W	Amacrine_1	RET_13W_emb2_rep1_17	544
RET_13W_emb2_rep1_18	-18.5017	13.5689	8	RET	13W	RGC_2	RET_13W_emb2_rep1_18	545
RET_13W_emb2_rep1_19	21.9117	14.0281	9	RET	13W	Photoreceptor_1	RET_13W_emb2_rep1_19	546
RET_13W_emb2_rep1_20	-0.763728	28.3238	6	RET	13W	Amacrine_2	RET_13W_emb2_rep1_20	547
RET_13W_emb2_rep1_21	-3.15805	17.6466	4	RET	13W	Horizontal_2	RET_13W_emb2_rep1_21	548
RET_13W_emb2_rep1_22	25.5146	14.6136	9	RET	13W	Photoreceptor_2	RET_13W_emb2_rep1_22	549
RET_13W_emb2_rep1_24	-0.58263	28.8892	6	RET	13W	Amacrine_2	RET_13W_emb2_rep1_24	550
RET_13W_emb2_rep1_25	-3.14499	17.1014	4	RET	13W	Horizontal_2	RET_13W_emb2_rep1_25	551
RET_13W_emb2_rep1_26	-18.7964	11.1462	8	RET	13W	RGC_2	RET_13W_emb2_rep1_26	552
RET_13W_emb2_rep1_27	1.19457	23.6122	4	RET	13W	Amacrine_3	RET_13W_emb2_rep1_27	553
RET_13W_emb2_rep1_28	-2.89233	29.8437	6	RET	13W	Amacrine_2	RET_13W_emb2_rep1_28	554
RET_13W_emb2_rep1_29	-2.73878	17.0091	4	RET	13W	Horizontal_2	RET_13W_emb2_rep1_29	555
RET_13W_emb2_rep1_30	-3.43137	29.6423	6	RET	13W	Amacrine_2	RET_13W_emb2_rep1_30	556
RET_13W_emb2_rep1_31	21.4678	15.3709	9	RET	13W	Photoreceptor_1	RET_13W_emb2_rep1_31	557
RET_13W_emb2_rep1_32	10.1753	15.0111	9	RET	13W	Photoreceptor_1	RET_13W_emb2_rep1_32	558
RET_13W_emb2_rep1_33	-3.36267	24.587	6	RET	13W	Amacrine_3	RET_13W_emb2_rep1_33	559
RET_13W_emb2_rep1_35	-30.0258	-12.1193	19	RET	13W	Microglia	RET_13W_emb2_rep1_35	560
RET_13W_emb2_rep1_36	-17.9381	18.0495	8	RET	13W	RGC_2	RET_13W_emb2_rep1_36	561
RET_13W_emb2_rep1_37	-18.7583	5.34573	2	RET	13W	RGC_2	RET_13W_emb2_rep1_37	562
RET_13W_emb2_rep1_38	4.39631	9.97057	10	RET	13W	RPC_4	RET_13W_emb2_rep1_38	563
RET_13W_emb2_rep1_39	5.66594	5.93662	10	RET	13W	RPC_4	RET_13W_emb2_rep1_39	564
RET_13W_emb2_rep1_40	10.3239	15.3997	14	RET	13W	Bipolar_1	RET_13W_emb2_rep1_40	565
RET_13W_emb2_rep1_41	-17.7412	17.9441	8	RET	13W	RGC_2	RET_13W_emb2_rep1_41	566
RET_13W_emb2_rep1_42	-20.8794	14.2095	2	RET	13W	RGC_2	RET_13W_emb2_rep1_42	567
RET_13W_emb2_rep1_43	25.1409	14.8376	9	RET	13W	Photoreceptor_2	RET_13W_emb2_rep1_43	568
RET_13W_emb2_rep1_44	1.06006	31.1006	6	RET	13W	Amacrine_3	RET_13W_emb2_rep1_44	569
RET_13W_emb2_rep1_45	25.0791	15.0449	9	RET	13W	Photoreceptor_2	RET_13W_emb2_rep1_45	570
RET_13W_emb2_rep1_46	-26.4048	-11.4298	19	RET	13W	Microglia	RET_13W_emb2_rep1_46	571
RET_13W_emb2_rep1_47	-3.40764	19.0594	13	RET	13W	Horizontal_2	RET_13W_emb2_rep1_47	572
RET_13W_emb2_rep1_48	-4.19055	21.3935	13	RET	13W	Horizontal_1	RET_13W_emb2_rep1_48	573
RET_13W_emb2_rep1_49	-2.04326	24.3902	6	RET	13W	Amacrine_3	RET_13W_emb2_rep1_49	574
RET_13W_emb2_rep1_50	-3.25479	23.7878	6	RET	13W	Amacrine_3	RET_13W_emb2_rep1_50	575
RET_13W_emb2_rep1_51	-0.0750062	22.7249	4	RET	13W	Amacrine_1	RET_13W_emb2_rep1_51	576
RET_13W_emb2_rep1_52	-2.97704	30.0912	6	RET	13W	Amacrine_2	RET_13W_emb2_rep1_52	577
RET_13W_emb2_rep1_53	23.9592	15.2082	9	RET	13W	Photoreceptor_2	RET_13W_emb2_rep1_53	578
RET_13W_emb2_rep1_54	1.28835	22.6407	4	RET	13W	Amacrine_1	RET_13W_emb2_rep1_54	579
RET_13W_emb2_rep1_55	-1.96535	17.2165	4	RET	13W	Horizontal_2	RET_13W_emb2_rep1_55	580
RET_13W_emb2_rep1_56	-15.9703	5.31389	5	RET	13W	RGC_1	RET_13W_emb2_rep1_56	581
RET_13W_emb2_rep1_57	21.8445	15.0632	9	RET	13W	Photoreceptor_1	RET_13W_emb2_rep1_57	582
RET_13W_emb2_rep1_58	-2.06138	25.3085	6	RET	13W	Amacrine_2	RET_13W_emb2_rep1_58	583
RET_13W_emb2_rep1_59	-3.30875	18.4584	13	RET	13W	Horizontal_1	RET_13W_emb2_rep1_59	584
RET_13W_emb2_rep1_60	-0.672537	28.2588	6	RET	13W	Amacrine_2	RET_13W_emb2_rep1_60	585
RET_13W_emb2_rep1_61	-4.23276	21.5529	13	RET	13W	Horizontal_1	RET_13W_emb2_rep1_61	586
RET_13W_emb2_rep1_62	-0.229455	22.8265	4	RET	13W	Amacrine_3	RET_13W_emb2_rep1_62	587
RET_13W_emb2_rep1_63	-9.06581	-9.77118	3	RET	13W	RPC_2	RET_13W_emb2_rep1_63	588
RET_13W_emb2_rep1_64	-3.01419	18.6891	4	RET	13W	Horizontal_2	RET_13W_emb2_rep1_64	589
RET_13W_emb2_rep1_65	-3.53995	20.1436	13	RET	13W	Horizontal_1	RET_13W_emb2_rep1_65	590
RET_13W_emb2_rep1_66	-0.603147	24.2861	4	RET	13W	Amacrine_3	RET_13W_emb2_rep1_66	591
RET_13W_emb2_rep1_67	-0.0619881	21.8806	4	RET	13W	Amacrine_1	RET_13W_emb2_rep1_67	592
RET_13W_emb2_rep1_68	-1.00377	23.7077	6	RET	13W	Amacrine_3	RET_13W_emb2_rep1_68	593
RET_13W_emb2_rep1_69	-1.94721	25.7909	6	RET	13W	Amacrine_2	RET_13W_emb2_rep1_69	594
RET_13W_emb2_rep1_70	-2.95629	24.6913	6	RET	13W	Amacrine_3	RET_13W_emb2_rep1_70	595
RET_13W_emb2_rep1_71	1.79724	21.8544	4	RET	13W	Amacrine_1	RET_13W_emb2_rep1_71	596
RET_13W_emb2_rep1_72	-0.411548	24.254	4	RET	13W	Amacrine_3	RET_13W_emb2_rep1_72	597
RET_13W_emb2_rep1_73	7.8374	28.2997	6	RET	13W	Amacrine_3	RET_13W_emb2_rep1_73	598
RET_13W_emb2_rep1_74	-4.2823	17.1219	13	RET	13W	Horizontal_1	RET_13W_emb2_rep1_74	599
RET_13W_emb2_rep1_75	1.87291	22.3451	4	RET	13W	Amacrine_1	RET_13W_emb2_rep1_75	600
RET_13W_emb2_rep1_76	24.3305	14.8602	9	RET	13W	Photoreceptor_2	RET_13W_emb2_rep1_76	601
RET_13W_emb2_rep1_77	8.73188	7.50274	10	RET	13W	Mu_ller	RET_13W_emb2_rep1_77	602
RET_13W_emb2_rep1_78	-1.79513	25.7277	6	RET	13W	Amacrine_3	RET_13W_emb2_rep1_78	603
RET_13W_emb2_rep1_79	-1.23767	26.1477	6	RET	13W	Amacrine_2	RET_13W_emb2_rep1_79	604
RET_13W_emb2_rep1_80	-3.68879	20.5285	13	RET	13W	Horizontal_1	RET_13W_emb2_rep1_80	605
RET_13W_emb2_rep1_81	-3.57343	24.1784	6	RET	13W	Amacrine_3	RET_13W_emb2_rep1_81	606
RET_13W_emb2_rep1_82	-3.24759	23.5323	6	RET	13W	Amacrine_2	RET_13W_emb2_rep1_82	607
RET_13W_emb2_rep1_83	4.27548	4.03682	10	RET	13W	RPC_5	RET_13W_emb2_rep1_83	608
RET_13W_emb2_rep1_84	6.27067	6.52151	10	RET	13W	RPC_4	RET_13W_emb2_rep1_84	609
RET_13W_emb2_rep1_85	20.5952	16.6452	9	RET	13W	Photoreceptor_1	RET_13W_emb2_rep1_85	610
RET_13W_emb2_rep1_86	-1.03452	27.7602	6	RET	13W	Amacrine_2	RET_13W_emb2_rep1_86	611
RET_13W_emb2_rep1_87	-1.33359	27.4732	6	RET	13W	Amacrine_2	RET_13W_emb2_rep1_87	612
RET_13W_emb2_rep1_88	-2.50407	24.6254	6	RET	13W	Amacrine_3	RET_13W_emb2_rep1_88	613
RET_13W_emb2_rep1_89	-2.66503	18.4022	4	RET	13W	Horizontal_2	RET_13W_emb2_rep1_89	614
RET_13W_emb2_rep1_90	-0.48668	22.3543	4	RET	13W	Amacrine_1	RET_13W_emb2_rep1_90	615
RET_17W_emb1_rep1_17	8.87698	5.99089	10	RET	17W	Mu_ller	RET_17W_emb1_rep1_17	616
RET_17W_emb1_rep1_18	2.68835	26.279	6	RET	17W	Amacrine_3	RET_17W_emb1_rep1_18	617
RET_17W_emb1_rep1_19	23.0245	14.6776	9	RET	17W	Photoreceptor_2	RET_17W_emb1_rep1_19	618
RET_17W_emb1_rep1_20	2.87175	26.482	6	RET	17W	Amacrine_3	RET_17W_emb1_rep1_20	619
RET_17W_emb1_rep1_21	1.96749	22.7894	4	RET	17W	Amacrine_1	RET_17W_emb1_rep1_21	620
RET_17W_emb1_rep1_22	8.86232	5.77979	10	RET	17W	Mu_ller	RET_17W_emb1_rep1_22	621
RET_17W_emb1_rep1_24	3.45285	24.808	4	RET	17W	Amacrine_1	RET_17W_emb1_rep1_24	622
RET_17W_emb1_rep1_25	1.22844	24.7575	4	RET	17W	Amacrine_3	RET_17W_emb1_rep1_25	623
RET_17W_emb1_rep1_26	4.97756	23.0812	4	RET	17W	Amacrine_1	RET_17W_emb1_rep1_26	624
RET_17W_emb1_rep1_27	4.80071	24.8576	4	RET	17W	Amacrine_1	RET_17W_emb1_rep1_27	625
RET_17W_emb1_rep1_28	10.0517	6.74326	10	RET	17W	Mu_ller	RET_17W_emb1_rep1_28	626
RET_17W_emb1_rep1_29	23.9228	15.0608	9	RET	17W	Photoreceptor_1	RET_17W_emb1_rep1_29	627
RET_17W_emb1_rep1_30	1.39381	30.0638	6	RET	17W	Amacrine_2	RET_17W_emb1_rep1_30	628
RET_17W_emb1_rep1_31	2.65964	28.2849	6	RET	17W	Amacrine_1	RET_17W_emb1_rep1_31	629
RET_17W_emb1_rep1_32	2.86447	25.5403	4	RET	17W	Amacrine_1	RET_17W_emb1_rep1_32	630
RET_17W_emb1_rep1_33	23.6378	15.3903	9	RET	17W	Photoreceptor_1	RET_17W_emb1_rep1_33	631
RET_17W_emb1_rep1_35	24.4875	18.4456	9	RET	17W	Photoreceptor_1	RET_17W_emb1_rep1_35	632
RET_17W_emb1_rep1_36	-27.8267	-11.048	19	RET	17W	Microglia	RET_17W_emb1_rep1_36	633
RET_17W_emb1_rep1_37	3.29807	23.1316	4	RET	17W	Amacrine_1	RET_17W_emb1_rep1_37	634
RET_17W_emb1_rep1_38	4.66715	23.0311	4	RET	17W	Amacrine_1	RET_17W_emb1_rep1_38	635
RET_17W_emb1_rep1_39	3.24383	28.0843	6	RET	17W	Amacrine_3	RET_17W_emb1_rep1_39	636
RET_17W_emb1_rep1_40	22.2395	17.0784	9	RET	17W	Photoreceptor_1	RET_17W_emb1_rep1_40	637
RET_17W_emb1_rep1_41	4.38878	23.1889	4	RET	17W	Amacrine_1	RET_17W_emb1_rep1_41	638
RET_17W_emb1_rep1_42	-30.8708	-12.275	19	RET	17W	Microglia	RET_17W_emb1_rep1_42	639
RET_17W_emb1_rep1_43	-18.0767	20.8056	8	RET	17W	RGC_2	RET_17W_emb1_rep1_43	640
RET_17W_emb1_rep1_44	22.8457	16.8837	9	RET	17W	Photoreceptor_1	RET_17W_emb1_rep1_44	641
RET_17W_emb1_rep1_45	3.57318	24.3958	4	RET	17W	Amacrine_3	RET_17W_emb1_rep1_45	642
RET_17W_emb1_rep1_46	3.76692	25.1637	4	RET	17W	Amacrine_3	RET_17W_emb1_rep1_46	643
RET_17W_emb1_rep1_47	4.63897	23.2142	4	RET	17W	Amacrine_1	RET_17W_emb1_rep1_47	644
RET_17W_emb1_rep1_48	3.29711	24.3866	4	RET	17W	Amacrine_1	RET_17W_emb1_rep1_48	645
RET_17W_emb1_rep1_49	2.92515	27.4278	6	RET	17W	Amacrine_3	RET_17W_emb1_rep1_49	646
RET_17W_emb1_rep1_50	8.71032	6.45466	10	RET	17W	Mu_ller	RET_17W_emb1_rep1_50	647
RET_17W_emb1_rep2_1	1.11351	32.7253	6	RET	17W	Amacrine_3	RET_17W_emb1_rep2_1	648
RET_17W_emb1_rep2_2	3.12179	31.6765	6	RET	17W	Amacrine_2	RET_17W_emb1_rep2_2	649
RET_17W_emb1_rep2_3	25.5276	18.4748	9	RET	17W	Photoreceptor_2	RET_17W_emb1_rep2_3	650
RET_17W_emb1_rep2_4	2.33344	29.4286	6	RET	17W	Amacrine_2	RET_17W_emb1_rep2_4	651
RET_17W_emb1_rep2_5	3.93787	31.6525	6	RET	17W	Amacrine_2	RET_17W_emb1_rep2_5	652
RET_17W_emb1_rep2_6	4.84537	33.1331	6	RET	17W	Amacrine_2	RET_17W_emb1_rep2_6	653
RET_17W_emb1_rep2_7	2.15571	29.1897	6	RET	17W	Amacrine_3	RET_17W_emb1_rep2_7	654
RET_17W_emb1_rep2_8	1.52097	32.4769	6	RET	17W	Amacrine_2	RET_17W_emb1_rep2_8	655
RET_17W_emb1_rep2_9	2.41032	30.8105	6	RET	17W	Amacrine_2	RET_17W_emb1_rep2_9	656
RET_17W_emb1_rep2_10	-19.0825	20.1557	8	RET	17W	RGC_2	RET_17W_emb1_rep2_10	657
RET_17W_emb1_rep2_11	7.96607	7.08161	10	RET	17W	Mu_ller	RET_17W_emb1_rep2_11	658
RET_17W_emb1_rep2_12	23.9372	16.8111	9	RET	17W	Photoreceptor_1	RET_17W_emb1_rep2_12	659
RET_17W_emb1_rep2_13	4.69919	33.1195	6	RET	17W	Amacrine_2	RET_17W_emb1_rep2_13	660
RET_17W_emb1_rep2_14	-18.5332	20.6793	8	RET	17W	RGC_2	RET_17W_emb1_rep2_14	661
RET_17W_emb1_rep2_15	3.73697	30.4701	6	RET	17W	Amacrine_2	RET_17W_emb1_rep2_15	662
RET_17W_emb1_rep2_16	24.4755	18.2758	9	RET	17W	Photoreceptor_2	RET_17W_emb1_rep2_16	663
RET_17W_emb1_rep2_17	4.17257	31.1281	6	RET	17W	Amacrine_3	RET_17W_emb1_rep2_17	664
RET_17W_emb1_rep2_18	-30.9134	-14.4205	19	RET	17W	Microglia	RET_17W_emb1_rep2_18	665
RET_17W_emb1_rep2_19	2.82874	32.3218	6	RET	17W	Amacrine_2	RET_17W_emb1_rep2_19	666
RET_17W_emb1_rep2_20	5.07207	33.0785	6	RET	17W	Amacrine_2	RET_17W_emb1_rep2_20	667
RET_17W_emb1_rep2_21	4.54223	29.5059	6	RET	17W	Amacrine_3	RET_17W_emb1_rep2_21	668
RET_17W_emb1_rep2_22	3.59728	31.4468	6	RET	17W	Amacrine_2	RET_17W_emb1_rep2_22	669
RET_17W_emb1_rep2_24	25.1696	18.4792	9	RET	17W	Photoreceptor_2	RET_17W_emb1_rep2_24	670
RET_17W_emb1_rep2_25	-18.6432	20.5957	8	RET	17W	RGC_2	RET_17W_emb1_rep2_25	671
RET_17W_emb1_rep2_26	3.86221	29.3458	6	RET	17W	Amacrine_3	RET_17W_emb1_rep2_26	672
RET_17W_emb1_rep2_27	8.70193	6.70568	10	RET	17W	Mu_ller	RET_17W_emb1_rep2_27	673
RET_17W_emb1_rep2_28	1.48123	32.2322	6	RET	17W	Amacrine_2	RET_17W_emb1_rep2_28	674
RET_17W_emb1_rep2_29	4.33706	29.4612	6	RET	17W	Amacrine_3	RET_17W_emb1_rep2_29	675
RET_17W_emb1_rep2_30	3.93507	31.8165	6	RET	17W	Amacrine_2	RET_17W_emb1_rep2_30	676
RET_17W_emb1_rep2_31	2.85376	29.1796	6	RET	17W	Amacrine_2	RET_17W_emb1_rep2_31	677
RET_17W_emb1_rep2_32	4.4193	29.8487	6	RET	17W	Amacrine_3	RET_17W_emb1_rep2_32	678
RET_17W_emb1_rep2_33	23.6532	16.4975	9	RET	17W	Photoreceptor_2	RET_17W_emb1_rep2_33	679
RET_17W_emb1_rep2_35	4.00277	31.1203	6	RET	17W	Amacrine_2	RET_17W_emb1_rep2_35	680
RET_17W_emb1_rep2_36	24.6836	16.6007	9	RET	17W	Photoreceptor_2	RET_17W_emb1_rep2_36	681
RET_17W_emb1_rep2_37	24.8117	17.5955	9	RET	17W	Photoreceptor_1	RET_17W_emb1_rep2_37	682
RET_17W_emb1_rep2_38	24.4789	18.6786	9	RET	17W	Photoreceptor_2	RET_17W_emb1_rep2_38	683
RET_17W_emb1_rep2_39	3.95599	29.9475	6	RET	17W	Amacrine_2	RET_17W_emb1_rep2_39	684
RET_17W_emb1_rep2_40	24.0153	17.9411	9	RET	17W	Photoreceptor_1	RET_17W_emb1_rep2_40	685
RET_17W_emb1_rep2_41	2.80832	28.1725	6	RET	17W	Amacrine_3	RET_17W_emb1_rep2_41	686
RET_17W_emb1_rep2_42	23.5473	17.5339	9	RET	17W	Photoreceptor_1	RET_17W_emb1_rep2_42	687
RET_17W_emb1_rep2_43	7.08438	27.4631	6	RET	17W	Horizontal_1	RET_17W_emb1_rep2_43	688
RET_17W_emb1_rep2_44	2.75068	24.0643	4	RET	17W	Amacrine_3	RET_17W_emb1_rep2_44	689
RET_17W_emb1_rep2_45	4.6237	31.1171	6	RET	17W	Amacrine_2	RET_17W_emb1_rep2_45	690
RET_17W_emb1_rep2_46	1.73273	32.3104	6	RET	17W	Amacrine_2	RET_17W_emb1_rep2_46	691
RET_17W_emb1_rep2_47	5.44683	29.9576	6	RET	17W	Amacrine_3	RET_17W_emb1_rep2_47	692
RET_17W_emb1_rep2_48	2.74331	28.5082	6	RET	17W	Amacrine_3	RET_17W_emb1_rep2_48	693
RET_17W_emb1_rep2_49	23.975	18.6756	9	RET	17W	Photoreceptor_1	RET_17W_emb1_rep2_49	694
RET_17W_emb1_rep2_50	3.45781	24.206	4	RET	17W	Amacrine_1	RET_17W_emb1_rep2_50	695
RET_17W_emb2_rep1_1	23.0272	15.8922	9	RET	17W	Photoreceptor_1	RET_17W_emb2_rep1_1	696
RET_17W_emb2_rep1_2	25.7846	16.8106	9	RET	17W	Photoreceptor_2	RET_17W_emb2_rep1_2	697
RET_17W_emb2_rep1_3	5.02468	30.6467	6	RET	17W	Amacrine_3	RET_17W_emb2_rep1_3	698
RET_17W_emb2_rep1_4	7.61659	27.8454	6	RET	17W	Horizontal_1	RET_17W_emb2_rep1_4	699
RET_17W_emb2_rep1_5	3.79596	30.4841	6	RET	17W	Amacrine_2	RET_17W_emb2_rep1_5	700
RET_17W_emb2_rep1_6	5.41081	31.552	6	RET	17W	Amacrine_3	RET_17W_emb2_rep1_6	701
RET_17W_emb2_rep1_7	1.95323	29.4827	6	RET	17W	Amacrine_2	RET_17W_emb2_rep1_7	702
RET_17W_emb2_rep1_8	5.1259	31.47	6	RET	17W	Amacrine_2	RET_17W_emb2_rep1_8	703
RET_17W_emb2_rep1_9	25.5158	16.2975	9	RET	17W	Photoreceptor_1	RET_17W_emb2_rep1_9	704
RET_17W_emb2_rep1_10	26.1771	15.791	9	RET	17W	Photoreceptor_2	RET_17W_emb2_rep1_10	705
RET_17W_emb2_rep1_11	25.8308	17.1273	9	RET	17W	Photoreceptor_2	RET_17W_emb2_rep1_11	706
RET_17W_emb2_rep1_12	24.3552	18.5552	9	RET	17W	Photoreceptor_1	RET_17W_emb2_rep1_12	707
RET_17W_emb2_rep1_13	-31.0977	-14.0622	19	RET	17W	Microglia	RET_17W_emb2_rep1_13	708
RET_17W_emb2_rep1_14	25.2691	16.3644	9	RET	17W	Photoreceptor_1	RET_17W_emb2_rep1_14	709
RET_17W_emb2_rep1_15	24.6345	18.2736	9	RET	17W	Photoreceptor_1	RET_17W_emb2_rep1_15	710
RET_17W_emb2_rep1_16	9.82162	6.54096	10	RET	17W	Mu_ller	RET_17W_emb2_rep1_16	711
RET_17W_emb2_rep1_17	6.09501	29.0734	6	RET	17W	Amacrine_3	RET_17W_emb2_rep1_17	712
RET_17W_emb2_rep1_18	6.86503	29.7408	6	RET	17W	Amacrine_3	RET_17W_emb2_rep1_18	713
RET_17W_emb2_rep1_19	25.5879	17.2531	9	RET	17W	Photoreceptor_2	RET_17W_emb2_rep1_19	714
RET_17W_emb2_rep1_20	25.3546	18.2902	9	RET	17W	Photoreceptor_2	RET_17W_emb2_rep1_20	715
RET_17W_emb2_rep1_21	8.88278	6.85311	10	RET	17W	Mu_ller	RET_17W_emb2_rep1_21	716
RET_17W_emb2_rep1_22	11.2243	6.53341	10	RET	17W	Mu_ller	RET_17W_emb2_rep1_22	717
RET_17W_emb2_rep1_24	3.51988	30.5734	6	RET	17W	Amacrine_3	RET_17W_emb2_rep1_24	718
RET_17W_emb2_rep1_25	3.96728	33.0072	6	RET	17W	Amacrine_2	RET_17W_emb2_rep1_25	719
RET_17W_emb2_rep1_26	2.07473	29.0652	6	RET	17W	Amacrine_3	RET_17W_emb2_rep1_26	720
RET_17W_emb2_rep1_27	23.9895	16.3974	9	RET	17W	Photoreceptor_2	RET_17W_emb2_rep1_27	721
RET_17W_emb2_rep1_28	-0.811968	27.2033	6	RET	17W	Amacrine_2	RET_17W_emb2_rep1_28	722
RET_17W_emb2_rep1_29	4.26372	30.8546	6	RET	17W	Amacrine_2	RET_17W_emb2_rep1_29	723
RET_17W_emb2_rep1_30	24.0982	15.7257	9	RET	17W	Photoreceptor_1	RET_17W_emb2_rep1_30	724
RET_17W_emb2_rep1_31	3.16389	30.0131	6	RET	17W	Amacrine_2	RET_17W_emb2_rep1_31	725
RET_17W_emb2_rep1_32	7.16366	27.3157	13	RET	17W	Horizontal_1	RET_17W_emb2_rep1_32	726
RET_17W_emb2_rep1_33	5.19473	30.4257	6	RET	17W	Amacrine_3	RET_17W_emb2_rep1_33	727
RET_17W_emb2_rep1_35	9.79196	6.5662	10	RET	17W	Mu_ller	RET_17W_emb2_rep1_35	728
RET_17W_emb2_rep1_36	7.51704	7.96141	10	RET	17W	Mu_ller	RET_17W_emb2_rep1_36	729
RET_17W_emb2_rep1_37	5.53033	26.1266	4	RET	17W	Amacrine_1	RET_17W_emb2_rep1_37	730
RET_17W_emb2_rep1_38	21.792	15.542	9	RET	17W	Photoreceptor_1	RET_17W_emb2_rep1_38	731
RET_17W_emb2_rep1_39	-1.39469	23.8346	6	RET	17W	Amacrine_3	RET_17W_emb2_rep1_39	732
RET_17W_emb2_rep1_40	1.76684	29.349	6	RET	17W	Amacrine_3	RET_17W_emb2_rep1_40	733
RET_17W_emb2_rep1_41	2.73994	24.2353	4	RET	17W	Amacrine_1	RET_17W_emb2_rep1_41	734
RET_17W_emb2_rep1_42	-25.9895	-10.9213	19	RET	17W	Microglia	RET_17W_emb2_rep1_42	735
RET_17W_emb2_rep1_43	3.9205	26.5873	6	RET	17W	Amacrine_3	RET_17W_emb2_rep1_43	736
RET_17W_emb2_rep1_44	22.3148	17.1941	9	RET	17W	Photoreceptor_1	RET_17W_emb2_rep1_44	737
RET_17W_emb2_rep1_45	22.6909	14.6684	9	RET	17W	Photoreceptor_1	RET_17W_emb2_rep1_45	738
RET_17W_emb2_rep1_46	3.56315	33.5767	6	RET	17W	Amacrine_2	RET_17W_emb2_rep1_46	739
RET_17W_emb2_rep1_47	9.31117	29.566	6	RET	17W	Amacrine_3	RET_17W_emb2_rep1_47	740
RET_17W_emb2_rep1_48	21.8579	15.6826	9	RET	17W	Photoreceptor_1	RET_17W_emb2_rep1_48	741
RET_17W_emb2_rep1_49	23.2545	16.7397	9	RET	17W	Photoreceptor_1	RET_17W_emb2_rep1_49	742
RET_17W_emb2_rep1_50	23.2151	15.3747	9	RET	17W	Photoreceptor_2	RET_17W_emb2_rep1_50	743
RET_17W_emb2_rep2_1	9.30252	29.6373	6	RET	17W	Amacrine_3	RET_17W_emb2_rep2_1	744
RET_17W_emb2_rep2_2	4.8688	29.0716	6	RET	17W	Amacrine_3	RET_17W_emb2_rep2_2	745
RET_17W_emb2_rep2_3	-31.001	-14.1606	19	RET	17W	Microglia	RET_17W_emb2_rep2_3	746
RET_17W_emb2_rep2_4	5.65836	29.4876	6	RET	17W	Amacrine_3	RET_17W_emb2_rep2_4	747
RET_17W_emb2_rep2_5	22.8095	18.476	9	RET	17W	Photoreceptor_1	RET_17W_emb2_rep2_5	748
RET_17W_emb2_rep2_6	22.834	18.3973	9	RET	17W	Photoreceptor_1	RET_17W_emb2_rep2_6	749
RET_17W_emb2_rep2_7	0.981844	22.524	4	RET	17W	Amacrine_1	RET_17W_emb2_rep2_7	750
RET_17W_emb2_rep2_8	25.7184	17.4502	9	RET	17W	Photoreceptor_1	RET_17W_emb2_rep2_8	751
RET_17W_emb2_rep2_9	11.7015	6.36055	10	RET	17W	Mu_ller	RET_17W_emb2_rep2_9	752
RET_17W_emb2_rep2_10	2.6392	31.4073	6	RET	17W	Amacrine_2	RET_17W_emb2_rep2_10	753
RET_17W_emb2_rep2_11	4.23381	33.7983	6	RET	17W	Amacrine_2	RET_17W_emb2_rep2_11	754
RET_17W_emb2_rep2_12	7.13444	27.4754	13	RET	17W	Horizontal_1	RET_17W_emb2_rep2_12	755
RET_17W_emb2_rep2_13	7.53445	30.2169	6	RET	17W	Amacrine_3	RET_17W_emb2_rep2_13	756
RET_17W_emb2_rep2_14	6.13454	29.1608	6	RET	17W	Amacrine_3	RET_17W_emb2_rep2_14	757
RET_17W_emb2_rep2_15	23.0196	16.9051	9	RET	17W	Photoreceptor_1	RET_17W_emb2_rep2_15	758
RET_17W_emb2_rep2_16	3.51872	25.5765	6	RET	17W	Amacrine_3	RET_17W_emb2_rep2_16	759
RET_17W_emb2_rep2_17	21.954	18.1005	9	RET	17W	Photoreceptor_1	RET_17W_emb2_rep2_17	760
RET_17W_emb2_rep2_18	5.13075	33.1326	6	RET	17W	Amacrine_3	RET_17W_emb2_rep2_18	761
RET_17W_emb2_rep2_19	-30.4419	-13.1674	19	RET	17W	Microglia	RET_17W_emb2_rep2_19	762
RET_17W_emb2_rep2_20	-31.1369	-14.1251	19	RET	17W	Microglia	RET_17W_emb2_rep2_20	763
RET_17W_emb2_rep2_21	5.7253	31.4463	6	RET	17W	Amacrine_3	RET_17W_emb2_rep2_21	764
RET_17W_emb2_rep2_22	2.9091	30.4359	6	RET	17W	Amacrine_2	RET_17W_emb2_rep2_22	765
RET_17W_emb2_rep2_24	24.2635	17.2642	9	RET	17W	Photoreceptor_2	RET_17W_emb2_rep2_24	766
RET_17W_emb2_rep2_25	4.01171	32.1632	6	RET	17W	Amacrine_3	RET_17W_emb2_rep2_25	767
RET_17W_emb2_rep2_26	7.46506	30.6717	6	RET	17W	Amacrine_2	RET_17W_emb2_rep2_26	768
RET_17W_emb2_rep2_27	3.19853	32.3571	6	RET	17W	Amacrine_2	RET_17W_emb2_rep2_27	769
RET_17W_emb2_rep2_28	3.07159	32.3861	6	RET	17W	Amacrine_2	RET_17W_emb2_rep2_28	770
RET_17W_emb2_rep2_29	4.32184	31.4912	6	RET	17W	Amacrine_3	RET_17W_emb2_rep2_29	771
RET_17W_emb2_rep2_30	8.07591	7.15446	10	RET	17W	Mu_ller	RET_17W_emb2_rep2_30	772
RET_17W_emb2_rep2_31	2.98555	32.4454	6	RET	17W	Amacrine_2	RET_17W_emb2_rep2_31	773
RET_17W_emb2_rep2_32	3.37674	31.0496	6	RET	17W	Amacrine_3	RET_17W_emb2_rep2_32	774
RET_17W_emb2_rep2_33	24.4803	16.2749	9	RET	17W	Photoreceptor_2	RET_17W_emb2_rep2_33	775
RET_17W_emb2_rep2_35	7.96988	27.6107	13	RET	17W	Horizontal_1	RET_17W_emb2_rep2_35	776
RET_17W_emb2_rep2_36	4.7588	27.365	6	RET	17W	Amacrine_3	RET_17W_emb2_rep2_36	777
RET_17W_emb2_rep2_37	23.0137	18.6171	9	RET	17W	Photoreceptor_1	RET_17W_emb2_rep2_37	778
RET_17W_emb2_rep2_38	25.8076	13.09	9	RET	17W	Photoreceptor_2	RET_17W_emb2_rep2_38	779
RET_17W_emb2_rep2_39	23.6993	15.6459	9	RET	17W	Photoreceptor_2	RET_17W_emb2_rep2_39	780
RET_17W_emb2_rep2_40	23.6914	16.4001	9	RET	17W	Photoreceptor_2	RET_17W_emb2_rep2_40	781
RET_17W_emb2_rep2_41	2.06253	29.9938	6	RET	17W	Amacrine_3	RET_17W_emb2_rep2_41	782
RET_17W_emb2_rep2_42	3.7757	26.8895	6	RET	17W	Amacrine_1	RET_17W_emb2_rep2_42	783
RET_17W_emb2_rep2_43	3.30021	32.625	6	RET	17W	Amacrine_2	RET_17W_emb2_rep2_43	784
RET_17W_emb2_rep2_44	11.1189	6.19577	10	RET	17W	Mu_ller	RET_17W_emb2_rep2_44	785
RET_17W_emb2_rep2_45	8.911	6.28943	10	RET	17W	Mu_ller	RET_17W_emb2_rep2_45	786
RET_17W_emb2_rep2_46	25.3656	16.5361	9	RET	17W	Photoreceptor_2	RET_17W_emb2_rep2_46	787
RET_17W_emb2_rep2_47	25.6873	17.1977	9	RET	17W	Photoreceptor_2	RET_17W_emb2_rep2_47	788
RET_17W_emb2_rep2_48	2.51624	30.3251	6	RET	17W	Amacrine_2	RET_17W_emb2_rep2_48	789
RET_17W_emb2_rep2_49	4.22054	31.5133	6	RET	17W	Amacrine_3	RET_17W_emb2_rep2_49	790
RET_17W_emb2_rep2_50	9.25938	6.40322	10	RET	17W	Mu_ller	RET_17W_emb2_rep2_50	791
RPE_17W_emb1_rep1_1	25.8108	-8.7189	7	RPE	17W	RPE_2	RPE_17W_emb1_rep1_1	792
RPE_17W_emb1_rep1_2	30.404	-13.0905	17	RPE	17W	RPE_2	RPE_17W_emb1_rep1_2	793
RPE_17W_emb1_rep1_3	30.5561	-16.3836	17	RPE	17W	RPE_2	RPE_17W_emb1_rep1_3	794
RPE_17W_emb1_rep1_4	29.86	-12.5486	17	RPE	17W	RPE_2	RPE_17W_emb1_rep1_4	795
RPE_17W_emb1_rep1_5	19.3143	-8.95151	7	RPE	17W	RPE_2	RPE_17W_emb1_rep1_5	796
RPE_17W_emb1_rep1_6	31.5013	-14.0048	17	RPE	17W	RPE_2	RPE_17W_emb1_rep1_6	797
RPE_17W_emb1_rep1_7	20.2443	-9.11204	7	RPE	17W	RPE_2	RPE_17W_emb1_rep1_7	798
RPE_17W_emb1_rep1_8	29.4213	-17.2371	17	RPE	17W	RPE_2	RPE_17W_emb1_rep1_8	799
RPE_17W_emb1_rep1_9	17.6422	-9.61693	7	RPE	17W	RPE_2	RPE_17W_emb1_rep1_9	800
RPE_17W_emb1_rep1_10	28.5574	-11.0371	7	RPE	17W	RPE_2	RPE_17W_emb1_rep1_10	801
RPE_17W_emb1_rep1_11	25.4943	-8.85344	7	RPE	17W	RPE_2	RPE_17W_emb1_rep1_11	802
RPE_17W_emb1_rep1_12	25.3359	-8.61676	7	RPE	17W	RPE_2	RPE_17W_emb1_rep1_12	803
RPE_17W_emb1_rep1_13	31.393	-12.311	15	RPE	17W	RPE_2	RPE_17W_emb1_rep1_13	804
RPE_17W_emb1_rep1_14	30.1887	-16.6443	17	RPE	17W	RPE_2	RPE_17W_emb1_rep1_14	805
RPE_17W_emb1_rep1_15	29.8413	-17.1003	17	RPE	17W	RPE_2	RPE_17W_emb1_rep1_15	806
RPE_17W_emb1_rep1_16	29.0908	-16.82	17	RPE	17W	RPE_2	RPE_17W_emb1_rep1_16	807
RPE_17W_emb1_rep1_26	30.4515	-13.0689	17	RPE	17W	RPE_2	RPE_17W_emb1_rep1_26	808
RPE_17W_emb1_rep1_27	25.5691	-8.59514	7	RPE	17W	RPE_2	RPE_17W_emb1_rep1_27	809
RPE_17W_emb1_rep1_28	27.8378	-10.0004	7	RPE	17W	RPE_2	RPE_17W_emb1_rep1_28	810
RPE_17W_emb1_rep1_29	32.0784	-13.9779	15	RPE	17W	RPE_2	RPE_17W_emb1_rep1_29	811
RPE_17W_emb1_rep1_30	30.678	-12.9321	17	RPE	17W	RPE_2	RPE_17W_emb1_rep1_30	812
RPE_17W_emb1_rep1_31	30.692	-12.4235	15	RPE	17W	RPE_2	RPE_17W_emb1_rep1_31	813
RPE_17W_emb1_rep1_32	31.2464	-12.8645	15	RPE	17W	RPE_2	RPE_17W_emb1_rep1_32	814
RPE_17W_emb1_rep1_33	31.7862	-14.4072	17	RPE	17W	RPE_2	RPE_17W_emb1_rep1_33	815
RPE_17W_emb1_rep1_35	31.6178	-13.8935	17	RPE	17W	RPE_2	RPE_17W_emb1_rep1_35	816
RPE_17W_emb1_rep1_36	29.9164	-17.1988	17	RPE	17W	RPE_2	RPE_17W_emb1_rep1_36	817
RPE_17W_emb1_rep1_37	32.2823	-13.435	15	RPE	17W	RPE_2	RPE_17W_emb1_rep1_37	818
RPE_17W_emb1_rep1_38	30.0484	-17.5429	17	RPE	17W	RPE_2	RPE_17W_emb1_rep1_38	819
RPE_17W_emb1_rep1_39	22.1721	-8.59161	7	RPE	17W	RPE_2	RPE_17W_emb1_rep1_39	820
RPE_17W_emb1_rep1_40	29.1892	-16.7538	17	RPE	17W	RPE_2	RPE_17W_emb1_rep1_40	821
RPE_17W_emb1_rep1_41	29.6896	-17.2306	17	RPE	17W	RPE_2	RPE_17W_emb1_rep1_41	822
RPE_17W_emb1_rep1_42	30.2188	-17.4375	17	RPE	17W	RPE_2	RPE_17W_emb1_rep1_42	823
RPE_17W_emb1_rep1_43	29.4036	-16.6069	17	RPE	17W	RPE_2	RPE_17W_emb1_rep1_43	824
RPE_17W_emb1_rep1_44	21.8085	-7.92792	7	RPE	17W	RPE_2	RPE_17W_emb1_rep1_44	825
RPE_17W_emb1_rep1_45	32.1542	-13.3609	15	RPE	17W	RPE_2	RPE_17W_emb1_rep1_45	826
RPE_17W_emb1_rep1_46	29.1122	-16.8696	17	RPE	17W	RPE_2	RPE_17W_emb1_rep1_46	827
RPE_17W_emb1_rep1_47	29.6242	-16.9174	17	RPE	17W	RPE_2	RPE_17W_emb1_rep1_47	828
RPE_17W_emb1_rep1_48	29.5877	-16.7464	17	RPE	17W	RPE_2	RPE_17W_emb1_rep1_48	829
RPE_17W_emb1_rep1_49	22.3279	-8.085	7	RPE	17W	RPE_2	RPE_17W_emb1_rep1_49	830
RPE_17W_emb1_rep1_50	29.5408	-17.5747	17	RPE	17W	RPE_2	RPE_17W_emb1_rep1_50	831
RPE_17W_emb2_rep1_1	23.1614	-8.73593	7	RPE	17W	RPE_2	RPE_17W_emb2_rep1_1	832
RPE_17W_emb2_rep1_2	17.8174	-9.64836	7	RPE	17W	RPE_2	RPE_17W_emb2_rep1_2	833
RPE_17W_emb2_rep1_3	29.7013	-11.0737	15	RPE	17W	RPE_2	RPE_17W_emb2_rep1_3	834
RPE_17W_emb2_rep1_4	19.9875	-8.74568	7	RPE	17W	RPE_2	RPE_17W_emb2_rep1_4	835
RPE_17W_emb2_rep1_5	21.4297	-8.51682	7	RPE	17W	RPE_2	RPE_17W_emb2_rep1_5	836
RPE_17W_emb2_rep1_6	22.4178	-8.35237	7	RPE	17W	RPE_2	RPE_17W_emb2_rep1_6	837
RPE_17W_emb2_rep1_7	26.4943	-9.04201	7	RPE	17W	RPE_2	RPE_17W_emb2_rep1_7	838
RPE_17W_emb2_rep1_8	22.5941	-8.272	7	RPE	17W	RPE_2	RPE_17W_emb2_rep1_8	839
RPE_17W_emb2_rep1_9	28.9169	-18.7044	17	RPE	17W	RPE_2	RPE_17W_emb2_rep1_9	840
RPE_17W_emb2_rep1_10	21.5041	-8.56578	7	RPE	17W	RPE_2	RPE_17W_emb2_rep1_10	841
RPE_17W_emb2_rep1_11	21.7121	-8.53698	7	RPE	17W	RPE_2	RPE_17W_emb2_rep1_11	842
RPE_17W_emb2_rep1_12	21.6364	-8.49282	7	RPE	17W	RPE_2	RPE_17W_emb2_rep1_12	843
RPE_17W_emb2_rep1_13	25.8034	-10.0565	7	RPE	17W	RPE_2	RPE_17W_emb2_rep1_13	844
RPE_17W_emb2_rep1_14	20.735	-8.61244	7	RPE	17W	RPE_2	RPE_17W_emb2_rep1_14	845
RPE_17W_emb2_rep1_15	21.1611	-8.6795	7	RPE	17W	RPE_2	RPE_17W_emb2_rep1_15	846
RPE_17W_emb2_rep1_16	31.5653	-9.93014	15	RPE	17W	RPE_2	RPE_17W_emb2_rep1_16	847
RPE_17W_emb2_rep1_17	24.6737	-9.43084	7	RPE	17W	RPE_2	RPE_17W_emb2_rep1_17	848
RPE_17W_emb2_rep1_18	25.9903	-10.0733	7	RPE	17W	RPE_2	RPE_17W_emb2_rep1_18	849
RPE_17W_emb2_rep1_19	23.2266	-9.42731	7	RPE	17W	RPE_2	RPE_17W_emb2_rep1_19	850
RPE_17W_emb2_rep1_20	26.2806	-10.7104	17	RPE	17W	RPE_2	RPE_17W_emb2_rep1_20	851
RPE_17W_emb2_rep1_21	24.241	-15.4268	15	RPE	17W	RPE_2	RPE_17W_emb2_rep1_21	852
RPE_17W_emb2_rep1_22	29.8515	-17.2554	17	RPE	17W	RPE_2	RPE_17W_emb2_rep1_22	853
RPE_17W_emb2_rep1_24	25.4958	-9.40999	7	RPE	17W	RPE_2	RPE_17W_emb2_rep1_24	854
RPE_17W_emb2_rep1_25	30.7191	-13.3843	17	RPE	17W	RPE_2	RPE_17W_emb2_rep1_25	855
RPE_17W_emb2_rep1_26	30.8992	-11.7993	15	RPE	17W	RPE_2	RPE_17W_emb2_rep1_26	856
RPE_17W_emb2_rep1_27	22.0514	-8.29121	7	RPE	17W	RPE_2	RPE_17W_emb2_rep1_27	857
RPE_17W_emb2_rep1_28	22.3923	-8.88191	7	RPE	17W	RPE_2	RPE_17W_emb2_rep1_28	858
RPE_17W_emb2_rep1_29	18.6822	-10.0972	7	RPE	17W	RPE_2	RPE_17W_emb2_rep1_29	859
RPE_17W_emb2_rep1_30	17.4393	-9.38496	7	RPE	17W	RPE_2	RPE_17W_emb2_rep1_30	860
RPE_17W_emb2_rep1_32	18.0847	-9.3101	7	RPE	17W	RPE_2	RPE_17W_emb2_rep1_32	861
RPE_17W_emb2_rep1_33	18.9033	-9.0525	7	RPE	17W	RPE_2	RPE_17W_emb2_rep1_33	862
RPE_17W_emb2_rep1_35	18.5363	-10.1438	7	RPE	17W	RPE_2	RPE_17W_emb2_rep1_35	863
RPE_17W_emb2_rep1_37	16.8669	-9.67378	7	RPE	17W	RPE_2	RPE_17W_emb2_rep1_37	864
RPE_17W_emb2_rep1_38	28.1346	-17.547	17	RPE	17W	RPE_2	RPE_17W_emb2_rep1_38	865
RPE_17W_emb2_rep1_40	16.7466	-9.6771	7	RPE	17W	RPE_2	RPE_17W_emb2_rep1_40	866
RPE_17W_emb2_rep1_41	16.8982	-9.70981	7	RPE	17W	RPE_2	RPE_17W_emb2_rep1_41	867
RPE_17W_emb2_rep1_42	16.0311	-10.1653	18	RPE	17W	RPE_2	RPE_17W_emb2_rep1_42	868
RET_23W_emb1_rep1_1	-28.7135	-10.6808	19	RET	23W	Microglia	RET_23W_emb1_rep1_1	869
RET_23W_emb1_rep1_2	11.9269	16.5566	14	RET	23W	Bipolar_1	RET_23W_emb1_rep1_2	870
RET_23W_emb1_rep1_3	13.0531	14.6366	14	RET	23W	Bipolar_1	RET_23W_emb1_rep1_3	871
RET_23W_emb1_rep1_4	13.2396	19.0688	14	RET	23W	Bipolar_1	RET_23W_emb1_rep1_4	872
RET_23W_emb1_rep1_5	-29.2196	-11.5091	19	RET	23W	Microglia	RET_23W_emb1_rep1_5	873
RET_23W_emb1_rep1_6	22.9188	13.3072	9	RET	23W	Photoreceptor_1	RET_23W_emb1_rep1_6	874
RET_23W_emb1_rep1_7	23.0255	11.773	9	RET	23W	Photoreceptor_1	RET_23W_emb1_rep1_7	875
RET_23W_emb1_rep1_8	13.2104	12.9078	14	RET	23W	Bipolar_1	RET_23W_emb1_rep1_8	876
RET_23W_emb1_rep1_9	8.34339	19.0267	14	RET	23W	Bipolar_1	RET_23W_emb1_rep1_9	877
RET_23W_emb1_rep1_10	2.56966	17.558	4	RET	23W	Amacrine_1	RET_23W_emb1_rep1_10	878
RET_23W_emb1_rep1_11	21.9715	11.5136	14	RET	23W	Bipolar_1	RET_23W_emb1_rep1_11	879
RET_23W_emb1_rep1_12	11.982	10.8863	14	RET	23W	Bipolar_1	RET_23W_emb1_rep1_12	880
RET_23W_emb1_rep1_13	20.5546	11.7522	14	RET	23W	Photoreceptor_1	RET_23W_emb1_rep1_13	881
RET_23W_emb1_rep1_14	13.8163	18.9488	14	RET	23W	Bipolar_1	RET_23W_emb1_rep1_14	882
RET_23W_emb1_rep1_15	13.1559	13.0545	4	RET	23W	Amacrine_1	RET_23W_emb1_rep1_15	883
RET_23W_emb1_rep1_16	14.5212	13.2512	14	RET	23W	Bipolar_1	RET_23W_emb1_rep1_16	884
RET_23W_emb1_rep1_17	14.263	13.2963	14	RET	23W	Bipolar_1	RET_23W_emb1_rep1_17	885
RET_23W_emb1_rep1_18	12.8063	16.9098	14	RET	23W	Bipolar_1	RET_23W_emb1_rep1_18	886
RET_23W_emb1_rep1_19	17.2648	11.2904	14	RET	23W	Bipolar_1	RET_23W_emb1_rep1_19	887
RET_23W_emb1_rep1_20	13.2807	8.89151	10	RET	23W	Mu_ller	RET_23W_emb1_rep1_20	888
RET_23W_emb1_rep1_21	11.8489	8.80056	10	RET	23W	Mu_ller	RET_23W_emb1_rep1_21	889
RET_23W_emb1_rep1_22	16.1695	13.0656	14	RET	23W	Photoreceptor_1	RET_23W_emb1_rep1_22	890
RET_23W_emb1_rep1_24	12.9969	16.7313	14	RET	23W	Bipolar_1	RET_23W_emb1_rep1_24	891
RET_23W_emb1_rep1_25	11.876	9.24463	10	RET	23W	Mu_ller	RET_23W_emb1_rep1_25	892
RET_23W_emb1_rep1_26	14.6369	10.4303	14	RET	23W	Bipolar_1	RET_23W_emb1_rep1_26	893
RET_23W_emb1_rep1_27	-1.57638	32.0994	6	RET	23W	Amacrine_2	RET_23W_emb1_rep1_27	894
RET_23W_emb1_rep1_28	13.9533	19.2715	14	RET	23W	Bipolar_1	RET_23W_emb1_rep1_28	895
RET_23W_emb1_rep1_29	15.3731	15.6724	14	RET	23W	Bipolar_1	RET_23W_emb1_rep1_29	896
RET_23W_emb1_rep1_30	14.5871	17.1787	14	RET	23W	Bipolar_1	RET_23W_emb1_rep1_30	897
RET_23W_emb1_rep1_31	14.432	19.0777	14	RET	23W	Bipolar_1	RET_23W_emb1_rep1_31	898
RET_23W_emb1_rep1_32	12.2156	16.773	14	RET	23W	Bipolar_1	RET_23W_emb1_rep1_32	899
RET_23W_emb1_rep1_33	14.8639	11.3332	14	RET	23W	Bipolar_1	RET_23W_emb1_rep1_33	900
RET_23W_emb1_rep1_35	17.5078	12.8846	14	RET	23W	Bipolar_1	RET_23W_emb1_rep1_35	901
RET_23W_emb1_rep1_36	10.5063	8.91849	10	RET	23W	Mu_ller	RET_23W_emb1_rep1_36	902
RET_23W_emb1_rep1_37	14.6528	19.0098	14	RET	23W	Bipolar_1	RET_23W_emb1_rep1_37	903
RET_23W_emb1_rep1_38	14.4684	18.6616	14	RET	23W	Bipolar_1	RET_23W_emb1_rep1_38	904
RET_23W_emb1_rep1_39	12.3005	16.1861	14	RET	23W	Bipolar_1	RET_23W_emb1_rep1_39	905
RET_23W_emb1_rep1_40	15.5609	13.4143	14	RET	23W	Bipolar_1	RET_23W_emb1_rep1_40	906
RET_23W_emb1_rep1_41	14.7847	16.7216	14	RET	23W	Bipolar_1	RET_23W_emb1_rep1_41	907
RET_23W_emb1_rep1_42	-28.0568	-10.8309	19	RET	23W	Microglia	RET_23W_emb1_rep1_42	908
RET_23W_emb1_rep1_43	11.9894	15.6593	14	RET	23W	Bipolar_1	RET_23W_emb1_rep1_43	909
RET_23W_emb1_rep1_44	0.85602	26.6987	4	RET	23W	Amacrine_1	RET_23W_emb1_rep1_44	910
RET_23W_emb1_rep1_45	-2.68753	30.5524	6	RET	23W	Amacrine_2	RET_23W_emb1_rep1_45	911
RET_23W_emb1_rep1_46	15.7081	13.1863	14	RET	23W	Bipolar_1	RET_23W_emb1_rep1_46	912
RET_23W_emb1_rep1_47	11.8856	15.1354	14	RET	23W	Bipolar_1	RET_23W_emb1_rep1_47	913
RET_23W_emb1_rep1_48	22.3295	11.5328	9	RET	23W	Photoreceptor_2	RET_23W_emb1_rep1_48	914
RET_23W_emb1_rep1_49	14.9401	16.2472	14	RET	23W	Bipolar_1	RET_23W_emb1_rep1_49	915
RET_23W_emb1_rep1_50	12.1111	16.6689	14	RET	23W	Bipolar_1	RET_23W_emb1_rep1_50	916
RET_23W_emb1_rep2_1	14.9783	18.2735	14	RET	23W	Bipolar_1	RET_23W_emb1_rep2_1	917
RET_23W_emb1_rep2_2	18.0421	11.9535	14	RET	23W	Photoreceptor_2	RET_23W_emb1_rep2_2	918
RET_23W_emb1_rep2_3	17.4959	11.5666	14	RET	23W	Bipolar_1	RET_23W_emb1_rep2_3	919
RET_23W_emb1_rep2_4	16.8877	11.7927	14	RET	23W	Bipolar_2	RET_23W_emb1_rep2_4	920
RET_23W_emb1_rep2_5	17.9096	12.2351	14	RET	23W	Photoreceptor_1	RET_23W_emb1_rep2_5	921
RET_23W_emb1_rep2_6	15.2	15.409	14	RET	23W	Bipolar_1	RET_23W_emb1_rep2_6	922
RET_23W_emb1_rep2_7	-7.4573	-19.0559	21	RET	23W	Blood	RET_23W_emb1_rep2_7	923
RET_23W_emb1_rep2_8	18.299	12.0847	14	RET	23W	Bipolar_2	RET_23W_emb1_rep2_8	924
RET_23W_emb1_rep2_9	13.7202	9.42064	14	RET	23W	Bipolar_1	RET_23W_emb1_rep2_9	925
RET_23W_emb1_rep2_10	14.9772	16.578	14	RET	23W	Bipolar_1	RET_23W_emb1_rep2_10	926
RET_23W_emb1_rep2_11	11.9132	8.53563	10	RET	23W	Mu_ller	RET_23W_emb1_rep2_11	927
RET_23W_emb1_rep2_12	15.1983	16.239	14	RET	23W	Bipolar_1	RET_23W_emb1_rep2_12	928
RET_23W_emb1_rep2_13	18.8029	11.4855	14	RET	23W	Photoreceptor_1	RET_23W_emb1_rep2_13	929
RET_23W_emb1_rep2_14	18.0978	11.5132	14	RET	23W	Bipolar_1	RET_23W_emb1_rep2_14	930
RET_23W_emb1_rep2_15	17.3064	11.0585	14	RET	23W	Bipolar_1	RET_23W_emb1_rep2_15	931
RET_23W_emb1_rep2_16	14.3585	16.0859	14	RET	23W	Bipolar_1	RET_23W_emb1_rep2_16	932
RET_23W_emb1_rep2_17	16.7781	12.8108	14	RET	23W	Photoreceptor_1	RET_23W_emb1_rep2_17	933
RET_23W_emb1_rep2_18	17.1219	12.1524	14	RET	23W	Bipolar_1	RET_23W_emb1_rep2_18	934
RET_23W_emb1_rep2_19	19.2435	11.6042	14	RET	23W	Bipolar_2	RET_23W_emb1_rep2_19	935
RET_23W_emb1_rep2_20	14.887	16.8274	14	RET	23W	Bipolar_1	RET_23W_emb1_rep2_20	936
RET_23W_emb1_rep2_21	11.9373	8.6727	10	RET	23W	Mu_ller	RET_23W_emb1_rep2_21	937
RET_23W_emb1_rep2_22	11.7115	8.92707	10	RET	23W	Mu_ller	RET_23W_emb1_rep2_22	938
RET_23W_emb1_rep2_24	14.9855	17.0401	14	RET	23W	Bipolar_1	RET_23W_emb1_rep2_24	939
RET_23W_emb1_rep2_25	17.3972	12.7034	14	RET	23W	Bipolar_1	RET_23W_emb1_rep2_25	940
RET_23W_emb1_rep2_26	12.9299	9.46326	14	RET	23W	Bipolar_1	RET_23W_emb1_rep2_26	941
RET_23W_emb1_rep2_27	17.822	11.862	14	RET	23W	Bipolar_1	RET_23W_emb1_rep2_27	942
RET_23W_emb1_rep2_28	13.5361	9.13552	14	RET	23W	Bipolar_1	RET_23W_emb1_rep2_28	943
RET_23W_emb1_rep2_29	26.1902	11.4689	9	RET	23W	Photoreceptor_2	RET_23W_emb1_rep2_29	944
RET_23W_emb1_rep2_30	13.8152	17.6558	14	RET	23W	Bipolar_1	RET_23W_emb1_rep2_30	945
RET_23W_emb1_rep2_31	25.7584	12.6314	9	RET	23W	Photoreceptor_2	RET_23W_emb1_rep2_31	946
RET_23W_emb1_rep2_32	22.6384	11.6967	16	RET	23W	Photoreceptor_2	RET_23W_emb1_rep2_32	947
RET_23W_emb1_rep2_33	15.0118	13.1138	14	RET	23W	Bipolar_2	RET_23W_emb1_rep2_33	948
RET_23W_emb1_rep2_35	13.8248	14.4811	14	RET	23W	Bipolar_1	RET_23W_emb1_rep2_35	949
RET_23W_emb1_rep2_36	15.0536	14.1683	14	RET	23W	Bipolar_1	RET_23W_emb1_rep2_36	950
RET_23W_emb1_rep2_37	14.598	19.1784	14	RET	23W	Bipolar_1	RET_23W_emb1_rep2_37	951
RET_23W_emb1_rep2_38	15.1592	16.33	14	RET	23W	Bipolar_1	RET_23W_emb1_rep2_38	952
RET_23W_emb1_rep2_39	-29.3862	-11.2724	19	RET	23W	Microglia	RET_23W_emb1_rep2_39	953
RET_23W_emb1_rep2_40	18.244	11.5788	14	RET	23W	Bipolar_1	RET_23W_emb1_rep2_40	954
RET_23W_emb1_rep2_41	16.741	12.5294	14	RET	23W	Bipolar_1	RET_23W_emb1_rep2_41	955
RET_23W_emb1_rep2_42	16.5855	12.5836	14	RET	23W	Bipolar_1	RET_23W_emb1_rep2_42	956
RET_23W_emb1_rep2_43	15.925	13.1617	14	RET	23W	Bipolar_1	RET_23W_emb1_rep2_43	957
RET_23W_emb1_rep2_44	2.08729	25.1418	4	RET	23W	Amacrine_1	RET_23W_emb1_rep2_44	958
RET_23W_emb1_rep2_45	14.1682	14.4506	14	RET	23W	Bipolar_1	RET_23W_emb1_rep2_45	959
RET_23W_emb1_rep2_46	23.5666	13.0499	9	RET	23W	Photoreceptor_1	RET_23W_emb1_rep2_46	960
RET_23W_emb1_rep2_47	15.2524	13.2506	14	RET	23W	Bipolar_1	RET_23W_emb1_rep2_47	961
RET_23W_emb1_rep2_48	12.9227	9.58018	14	RET	23W	Bipolar_1	RET_23W_emb1_rep2_48	962
RET_23W_emb1_rep2_49	12.82	8.18369	10	RET	23W	Mu_ller	RET_23W_emb1_rep2_49	963
RET_23W_emb1_rep2_50	11.8423	8.88895	10	RET	23W	Mu_ller	RET_23W_emb1_rep2_50	964
RPE_23W_emb1_rep1_9	33.4722	-15.6687	15	RPE	23W	RPE_2	RPE_23W_emb1_rep1_9	965
RPE_23W_emb1_rep1_10	25.6249	-8.0093	7	RPE	23W	RPE_2	RPE_23W_emb1_rep1_10	966
RPE_23W_emb1_rep1_11	35.3372	-10.8585	15	RPE	23W	RPE_2	RPE_23W_emb1_rep1_11	967
RPE_23W_emb1_rep1_12	32.2562	-16.4415	17	RPE	23W	RPE_2	RPE_23W_emb1_rep1_12	968
RPE_23W_emb1_rep1_13	32.6882	-15.8824	17	RPE	23W	RPE_2	RPE_23W_emb1_rep1_13	969
RPE_23W_emb1_rep1_14	36.1946	-14.4794	15	RPE	23W	RPE_2	RPE_23W_emb1_rep1_14	970
RPE_23W_emb1_rep1_15	33.9819	-15.4129	15	RPE	23W	RPE_2	RPE_23W_emb1_rep1_15	971
RPE_23W_emb1_rep1_16	33.7979	-14.6689	15	RPE	23W	RPE_2	RPE_23W_emb1_rep1_16	972
RPE_23W_emb1_rep1_17	28.8847	-10.3676	17	RPE	23W	RPE_2	RPE_23W_emb1_rep1_17	973
RPE_23W_emb1_rep1_18	27.6742	-9.08431	7	RPE	23W	RPE_2	RPE_23W_emb1_rep1_18	974
RPE_23W_emb1_rep1_19	32.4024	-16.0268	17	RPE	23W	RPE_2	RPE_23W_emb1_rep1_19	975
RPE_23W_emb1_rep1_20	28.3187	-8.93258	7	RPE	23W	RPE_2	RPE_23W_emb1_rep1_20	976
RPE_23W_emb1_rep1_21	35.7645	-14.6159	15	RPE	23W	RPE_2	RPE_23W_emb1_rep1_21	977
RPE_23W_emb1_rep1_22	35.3306	-14.8645	15	RPE	23W	RPE_2	RPE_23W_emb1_rep1_22	978
RPE_23W_emb1_rep1_24	31.9033	-16.0855	17	RPE	23W	RPE_2	RPE_23W_emb1_rep1_24	979
RPE_23W_emb1_rep1_25	35.8685	-14.1049	15	RPE	23W	RPE_2	RPE_23W_emb1_rep1_25	980
RPE_23W_emb1_rep1_26	35.4145	-13.5398	15	RPE	23W	RPE_2	RPE_23W_emb1_rep1_26	981
RPE_23W_emb1_rep1_27	28.4398	-9.99244	7	RPE	23W	RPE_2	RPE_23W_emb1_rep1_27	982
RPE_23W_emb1_rep1_28	32.5118	-15.7859	17	RPE	23W	RPE_2	RPE_23W_emb1_rep1_28	983
RPE_23W_emb1_rep1_29	35.4538	-14.0805	15	RPE	23W	RPE_2	RPE_23W_emb1_rep1_29	984
RPE_23W_emb1_rep1_30	34.04	-15.4414	15	RPE	23W	RPE_2	RPE_23W_emb1_rep1_30	985
RPE_23W_emb1_rep1_31	36.5203	-13.2307	15	RPE	23W	RPE_2	RPE_23W_emb1_rep1_31	986
RPE_23W_emb1_rep1_32	36.6836	-14.1069	15	RPE	23W	RPE_2	RPE_23W_emb1_rep1_32	987
RPE_23W_emb1_rep1_33	36.1552	-14.0792	15	RPE	23W	RPE_2	RPE_23W_emb1_rep1_33	988
RPE_23W_emb1_rep1_35	36.2689	-14.1543	15	RPE	23W	RPE_2	RPE_23W_emb1_rep1_35	989
RPE_23W_emb1_rep1_36	36.0504	-13.9137	15	RPE	23W	RPE_2	RPE_23W_emb1_rep1_36	990
RPE_23W_emb1_rep1_37	36.8285	-13.7519	15	RPE	23W	RPE_2	RPE_23W_emb1_rep1_37	991
RPE_23W_emb1_rep1_38	35.3052	-14.8255	15	RPE	23W	RPE_2	RPE_23W_emb1_rep1_38	992
RPE_23W_emb1_rep1_39	36.0946	-13.86	15	RPE	23W	RPE_2	RPE_23W_emb1_rep1_39	993
RPE_23W_emb1_rep1_40	36.6183	-13.9106	15	RPE	23W	RPE_2	RPE_23W_emb1_rep1_40	994
RPE_23W_emb1_rep1_41	36.4743	-13.9788	15	RPE	23W	RPE_2	RPE_23W_emb1_rep1_41	995
RPE_23W_emb1_rep1_42	36.2769	-13.6798	15	RPE	23W	RPE_2	RPE_23W_emb1_rep1_42	996
RPE_23W_emb1_rep1_43	33.9591	-15.9156	15	RPE	23W	RPE_2	RPE_23W_emb1_rep1_43	997
RPE_23W_emb1_rep1_44	36.5554	-14.7417	15	RPE	23W	RPE_2	RPE_23W_emb1_rep1_44	998
RPE_23W_emb1_rep1_45	36.4511	-13.5783	15	RPE	23W	RPE_2	RPE_23W_emb1_rep1_45	999
RPE_23W_emb1_rep1_46	33.988	-12.1207	15	RPE	23W	RPE_2	RPE_23W_emb1_rep1_46	1000
RPE_23W_emb1_rep1_47	37.0095	-12.9885	15	RPE	23W	RPE_2	RPE_23W_emb1_rep1_47	1001
RPE_23W_emb1_rep1_48	31.8794	-8.29603	15	RPE	23W	RPE_2	RPE_23W_emb1_rep1_48	1002
RPE_23W_emb1_rep1_49	31.6691	-17.3071	17	RPE	23W	RPE_2	RPE_23W_emb1_rep1_49	1003
RPE_23W_emb1_rep1_50	36.3582	-13.8255	15	RPE	23W	RPE_2	RPE_23W_emb1_rep1_50	1004
RET_23W_emb2_rep1_65	26.8811	12.3925	9	RET	23W	Photoreceptor_2	RET_23W_emb2_rep1_65	1005
RET_23W_emb2_rep1_66	-21.4042	21.6685	8	RET	23W	RGC_2	RET_23W_emb2_rep1_66	1006
RET_23W_emb2_rep1_67	11.6414	18.4958	14	RET	23W	Bipolar_1	RET_23W_emb2_rep1_67	1007
RET_23W_emb2_rep1_68	-0.456528	29.3829	6	RET	23W	Amacrine_2	RET_23W_emb2_rep1_68	1008
RET_23W_emb2_rep1_69	12.4488	17.753	14	RET	23W	Bipolar_1	RET_23W_emb2_rep1_69	1009
RET_23W_emb2_rep1_70	13.5243	19.0421	14	RET	23W	Bipolar_1	RET_23W_emb2_rep1_70	1010
RET_23W_emb2_rep1_71	-31.9528	18.2277	12	RET	23W	RGC_1	RET_23W_emb2_rep1_71	1011
RET_23W_emb2_rep1_72	-21.5388	21.7231	8	RET	23W	RGC_2	RET_23W_emb2_rep1_72	1012
RET_23W_emb2_rep1_73	-1.6537	31.9009	6	RET	23W	Amacrine_2	RET_23W_emb2_rep1_73	1013
RET_23W_emb2_rep1_74	-1.41483	32.0044	6	RET	23W	Amacrine_2	RET_23W_emb2_rep1_74	1014
RET_23W_emb2_rep1_75	26.5574	11.906	9	RET	23W	Photoreceptor_2	RET_23W_emb2_rep1_75	1015
RET_23W_emb2_rep1_76	-2.28099	31.9523	6	RET	23W	Amacrine_2	RET_23W_emb2_rep1_76	1016
RET_23W_emb2_rep1_77	-2.08799	31.5164	6	RET	23W	Amacrine_2	RET_23W_emb2_rep1_77	1017
RET_23W_emb2_rep1_78	6.2283	13.5606	13	RET	23W	Horizontal_1	RET_23W_emb2_rep1_78	1018
RET_23W_emb2_rep1_79	26.3536	12.3856	9	RET	23W	Photoreceptor_2	RET_23W_emb2_rep1_79	1019
RET_23W_emb2_rep1_80	4.48181	19.7415	4	RET	23W	Amacrine_1	RET_23W_emb2_rep1_80	1020
RET_23W_emb2_rep1_81	-0.136205	32.4796	6	RET	23W	Amacrine_2	RET_23W_emb2_rep1_81	1021
RET_23W_emb2_rep1_82	24.7153	13.4424	9	RET	23W	Photoreceptor_2	RET_23W_emb2_rep1_82	1022
RET_23W_emb2_rep1_83	-0.547755	30.776	6	RET	23W	Amacrine_2	RET_23W_emb2_rep1_83	1023
RET_23W_emb2_rep1_84	5.07399	17.5418	4	RET	23W	Amacrine_1	RET_23W_emb2_rep1_84	1024
RET_23W_emb2_rep1_85	13.4864	18.1221	14	RET	23W	Bipolar_1	RET_23W_emb2_rep1_85	1025
RET_23W_emb2_rep1_86	4.99662	20.1617	4	RET	23W	Amacrine_1	RET_23W_emb2_rep1_86	1026
RET_23W_emb2_rep1_87	11.3681	18.4247	14	RET	23W	Bipolar_1	RET_23W_emb2_rep1_87	1027
RET_23W_emb2_rep1_88	11.2811	18.4034	14	RET	23W	Bipolar_1	RET_23W_emb2_rep1_88	1028
RET_23W_emb2_rep1_90	-3.18304	16.1743	4	RET	23W	Horizontal_2	RET_23W_emb2_rep1_90	1029
RET_23W_emb2_rep1_91	2.96796	20.2956	4	RET	23W	Amacrine_1	RET_23W_emb2_rep1_91	1030
RET_23W_emb2_rep1_92	4.33964	20.6523	4	RET	23W	Amacrine_1	RET_23W_emb2_rep1_92	1031
RET_23W_emb2_rep1_93	-1.23114	30.537	6	RET	23W	Amacrine_2	RET_23W_emb2_rep1_93	1032
RET_23W_emb2_rep1_94	-1.86651	31.7046	6	RET	23W	Amacrine_2	RET_23W_emb2_rep1_94	1033
RET_23W_emb2_rep1_95	-22.1632	18.5979	8	RET	23W	RGC_2	RET_23W_emb2_rep1_95	1034
RET_23W_emb2_rep1_96	25.3687	11.7295	9	RET	23W	Photoreceptor_2	RET_23W_emb2_rep1_96	1035
RET_23W_emb2_rep2_9	11.7292	6.79774	10	RET	23W	Mu_ller	RET_23W_emb2_rep2_9	1036
RET_23W_emb2_rep2_10	-0.836683	32.2155	6	RET	23W	Amacrine_2	RET_23W_emb2_rep2_10	1037
RET_23W_emb2_rep2_11	-0.679062	29.0226	6	RET	23W	Amacrine_2	RET_23W_emb2_rep2_11	1038
RET_23W_emb2_rep2_12	-15.8549	19.4166	2	RET	23W	RGC_2	RET_23W_emb2_rep2_12	1039
RET_23W_emb2_rep2_13	-2.22925	31.3925	6	RET	23W	Amacrine_2	RET_23W_emb2_rep2_13	1040
RET_23W_emb2_rep2_14	25.3626	11.8319	9	RET	23W	Photoreceptor_2	RET_23W_emb2_rep2_14	1041
RET_23W_emb2_rep2_15	24.2724	13.3074	9	RET	23W	Photoreceptor_2	RET_23W_emb2_rep2_15	1042
RET_23W_emb2_rep2_16	-6.94655	-7.73508	3	RET	23W	RPC_2	RET_23W_emb2_rep2_16	1043
RET_23W_emb2_rep2_17	23.9076	13.3376	9	RET	23W	Photoreceptor_1	RET_23W_emb2_rep2_17	1044
RET_23W_emb2_rep2_18	11.4953	17.869	14	RET	23W	Bipolar_1	RET_23W_emb2_rep2_18	1045
RET_23W_emb2_rep2_19	14.2173	18.9898	14	RET	23W	Bipolar_1	RET_23W_emb2_rep2_19	1046
RET_23W_emb2_rep2_20	27.2133	12.3393	9	RET	23W	Photoreceptor_2	RET_23W_emb2_rep2_20	1047
RET_23W_emb2_rep2_21	3.96642	19.6392	4	RET	23W	Amacrine_1	RET_23W_emb2_rep2_21	1048
RET_23W_emb2_rep2_22	11.7547	18.1973	14	RET	23W	Bipolar_1	RET_23W_emb2_rep2_22	1049
RET_23W_emb2_rep2_23	4.89157	20.4433	4	RET	23W	Amacrine_1	RET_23W_emb2_rep2_23	1050
RET_23W_emb2_rep2_24	12.6372	18.5077	14	RET	23W	Bipolar_1	RET_23W_emb2_rep2_24	1051
RET_23W_emb2_rep2_26	13.8783	18.2876	14	RET	23W	Bipolar_1	RET_23W_emb2_rep2_26	1052
RET_23W_emb2_rep2_27	13.8651	18.3641	14	RET	23W	Bipolar_1	RET_23W_emb2_rep2_27	1053
RET_23W_emb2_rep2_28	-3.91079	16.2833	4	RET	23W	Horizontal_2	RET_23W_emb2_rep2_28	1054
RET_23W_emb2_rep2_29	14.5864	18.0854	14	RET	23W	Bipolar_1	RET_23W_emb2_rep2_29	1055
RET_23W_emb2_rep2_30	-0.438683	32.476	6	RET	23W	Amacrine_2	RET_23W_emb2_rep2_30	1056
RET_23W_emb2_rep2_31	0.964484	26.5064	4	RET	23W	Amacrine_3	RET_23W_emb2_rep2_31	1057
RET_23W_emb2_rep2_32	13.6297	18.5657	14	RET	23W	Bipolar_1	RET_23W_emb2_rep2_32	1058
RET_23W_emb2_rep2_33	24.0315	13.9771	9	RET	23W	Photoreceptor_1	RET_23W_emb2_rep2_33	1059
RET_23W_emb2_rep2_34	4.50377	20.2624	4	RET	23W	Amacrine_1	RET_23W_emb2_rep2_34	1060
RET_23W_emb2_rep2_35	3.37938	21.1098	4	RET	23W	Amacrine_1	RET_23W_emb2_rep2_35	1061
RET_23W_emb2_rep2_36	26.3275	12.5668	9	RET	23W	Photoreceptor_2	RET_23W_emb2_rep2_36	1062
RET_23W_emb2_rep2_37	26.6999	13.0481	9	RET	23W	Photoreceptor_2	RET_23W_emb2_rep2_37	1063
RET_23W_emb2_rep2_38	25.8668	12.1094	9	RET	23W	Photoreceptor_2	RET_23W_emb2_rep2_38	1064
RET_23W_emb2_rep2_40	10.9801	7.15335	10	RET	23W	Mu_ller	RET_23W_emb2_rep2_40	1065
RET_23W_emb2_rep2_42	26.06	11.527	9	RET	23W	Photoreceptor_1	RET_23W_emb2_rep2_42	1066
RET_23W_emb2_rep2_43	-0.389473	30.9054	6	RET	23W	Amacrine_2	RET_23W_emb2_rep2_43	1067
RET_23W_emb2_rep2_44	5.07805	21.7462	4	RET	23W	Amacrine_1	RET_23W_emb2_rep2_44	1068
RET_23W_emb2_rep2_45	14.6222	18.7519	14	RET	23W	Bipolar_1	RET_23W_emb2_rep2_45	1069
RET_23W_emb2_rep2_46	24.7983	12.4396	9	RET	23W	Photoreceptor_1	RET_23W_emb2_rep2_46	1070
RET_23W_emb2_rep2_47	0.995255	27.3646	6	RET	23W	Amacrine_2	RET_23W_emb2_rep2_47	1071
RET_23W_emb2_rep2_48	24.1778	13.3607	9	RET	23W	Photoreceptor_1	RET_23W_emb2_rep2_48	1072
RET_23W_emb2_rep2_49	24.5532	12.2478	9	RET	23W	Photoreceptor_2	RET_23W_emb2_rep2_49	1073
RET_23W_emb2_rep2_50	25.0848	12.6913	9	RET	23W	Photoreceptor_2	RET_23W_emb2_rep2_50	1074
RET_23W_emb2_rep2_51	23.3507	13.7727	9	RET	23W	Photoreceptor_1	RET_23W_emb2_rep2_51	1075
RET_23W_emb2_rep2_52	22.1648	13.884	9	RET	23W	Photoreceptor_1	RET_23W_emb2_rep2_52	1076
RET_23W_emb2_rep2_53	10.8184	7.33567	10	RET	23W	Mu_ller	RET_23W_emb2_rep2_53	1077
RET_23W_emb2_rep2_54	26.438	12.3225	9	RET	23W	Photoreceptor_2	RET_23W_emb2_rep2_54	1078
RET_23W_emb2_rep2_55	1.27898	21.232	4	RET	23W	Amacrine_1	RET_23W_emb2_rep2_55	1079
RET_23W_emb2_rep2_56	14.5091	19.6539	14	RET	23W	Bipolar_1	RET_23W_emb2_rep2_56	1080
RET_23W_emb2_rep2_57	4.67789	20.3947	4	RET	23W	Amacrine_1	RET_23W_emb2_rep2_57	1081
RET_23W_emb2_rep2_58	0.834479	27.3407	6	RET	23W	Amacrine_2	RET_23W_emb2_rep2_58	1082
RET_23W_emb2_rep2_59	-17.541	20.9132	8	RET	23W	RGC_2	RET_23W_emb2_rep2_59	1083
RET_23W_emb2_rep2_60	-2.40402	31.1531	6	RET	23W	Amacrine_2	RET_23W_emb2_rep2_60	1084
RET_23W_emb2_rep2_61	6.15579	20.4976	14	RET	23W	Bipolar_1	RET_23W_emb2_rep2_61	1085
RET_23W_emb2_rep2_62	2.97333	20.2737	4	RET	23W	Amacrine_1	RET_23W_emb2_rep2_62	1086
RET_23W_emb2_rep2_63	27.1018	11.5959	9	RET	23W	Photoreceptor_1	RET_23W_emb2_rep2_63	1087
RET_23W_emb2_rep2_64	25.7019	12.2721	9	RET	23W	Photoreceptor_2	RET_23W_emb2_rep2_64	1088
RET_23W_emb2_rep2_73	4.74725	20.1877	4	RET	23W	Amacrine_1	RET_23W_emb2_rep2_73	1089
RET_23W_emb2_rep2_74	20.8805	11.8354	9	RET	23W	Photoreceptor_1	RET_23W_emb2_rep2_74	1090
RET_23W_emb2_rep2_75	12.1834	16.7372	14	RET	23W	Bipolar_1	RET_23W_emb2_rep2_75	1091
RET_23W_emb2_rep2_77	22.472	13.7822	9	RET	23W	Photoreceptor_2	RET_23W_emb2_rep2_77	1092
RET_23W_emb2_rep2_78	9.1397	7.65033	10	RET	23W	Mu_ller	RET_23W_emb2_rep2_78	1093
RET_23W_emb2_rep2_79	27.6264	23.1718	16	RET	23W	Photoreceptor_3	RET_23W_emb2_rep2_79	1094
RET_23W_emb2_rep2_80	-30.8578	-12.4436	19	RET	23W	Microglia	RET_23W_emb2_rep2_80	1095
RPE_23W_emb2_rep1_1	23.5836	-7.90074	7	RPE	23W	RPE_2	RPE_23W_emb2_rep1_1	1096
RPE_23W_emb2_rep1_2	19.0171	-8.92167	7	RPE	23W	RPE_2	RPE_23W_emb2_rep1_2	1097
RPE_23W_emb2_rep1_3	28.2106	-9.21676	7	RPE	23W	RPE_2	RPE_23W_emb2_rep1_3	1098
RPE_23W_emb2_rep1_4	17.4578	-9.87453	7	RPE	23W	RPE_2	RPE_23W_emb2_rep1_4	1099
RPE_23W_emb2_rep1_5	36.6021	-12.0198	15	RPE	23W	RPE_2	RPE_23W_emb2_rep1_5	1100
RPE_23W_emb2_rep1_6	24.0788	-7.88507	7	RPE	23W	RPE_2	RPE_23W_emb2_rep1_6	1101
RPE_23W_emb2_rep1_7	36.7087	-11.907	15	RPE	23W	RPE_2	RPE_23W_emb2_rep1_7	1102
RPE_23W_emb2_rep1_8	30.2082	-16.9467	17	RPE	23W	RPE_2	RPE_23W_emb2_rep1_8	1103
RPE_23W_emb2_rep1_9	35.7396	-11.5338	15	RPE	23W	RPE_2	RPE_23W_emb2_rep1_9	1104
RPE_23W_emb2_rep1_10	32.3042	-13.8766	15	RPE	23W	RPE_2	RPE_23W_emb2_rep1_10	1105
RPE_23W_emb2_rep1_11	28.5803	-8.94641	7	RPE	23W	RPE_2	RPE_23W_emb2_rep1_11	1106
RPE_23W_emb2_rep1_12	28.6826	-9.20718	7	RPE	23W	RPE_2	RPE_23W_emb2_rep1_12	1107
RPE_23W_emb2_rep1_13	35.8614	-12.2431	15	RPE	23W	RPE_2	RPE_23W_emb2_rep1_13	1108
RPE_23W_emb2_rep1_14	24.4237	-7.8789	7	RPE	23W	RPE_2	RPE_23W_emb2_rep1_14	1109
RPE_23W_emb2_rep1_15	23.9244	-7.80136	7	RPE	23W	RPE_2	RPE_23W_emb2_rep1_15	1110
RPE_23W_emb2_rep1_16	32.8416	-10.0951	15	RPE	23W	RPE_2	RPE_23W_emb2_rep1_16	1111
RPE_23W_emb2_rep1_17	31.6366	-9.42248	15	RPE	23W	RPE_2	RPE_23W_emb2_rep1_17	1112
RPE_23W_emb2_rep1_18	33.3	-10.8081	15	RPE	23W	RPE_2	RPE_23W_emb2_rep1_18	1113
RPE_23W_emb2_rep1_19	33.3162	-10.4661	15	RPE	23W	RPE_2	RPE_23W_emb2_rep1_19	1114
RPE_23W_emb2_rep1_20	32.3067	-10.0211	15	RPE	23W	RPE_2	RPE_23W_emb2_rep1_20	1115
RPE_23W_emb2_rep1_21	31.9452	-12.9941	15	RPE	23W	RPE_2	RPE_23W_emb2_rep1_21	1116
RPE_23W_emb2_rep1_22	35.9544	-11.9432	15	RPE	23W	RPE_2	RPE_23W_emb2_rep1_22	1117
RPE_23W_emb2_rep1_23	32.2352	-9.36098	15	RPE	23W	RPE_2	RPE_23W_emb2_rep1_23	1118
RPE_23W_emb2_rep1_24	31.5683	-9.17141	15	RPE	23W	RPE_2	RPE_23W_emb2_rep1_24	1119
RPE_23W_emb2_rep1_25	29.1251	-8.75241	15	RPE	23W	RPE_2	RPE_23W_emb2_rep1_25	1120
RPE_23W_emb2_rep1_26	35.7679	-12.1338	15	RPE	23W	RPE_2	RPE_23W_emb2_rep1_26	1121
RPE_23W_emb2_rep1_27	31.9255	-16.1876	17	RPE	23W	RPE_2	RPE_23W_emb2_rep1_27	1122
RPE_23W_emb2_rep1_28	17.4295	-9.52871	7	RPE	23W	RPE_2	RPE_23W_emb2_rep1_28	1123
RPE_23W_emb2_rep1_29	28.3123	-10.9052	7	RPE	23W	RPE_2	RPE_23W_emb2_rep1_29	1124
RPE_23W_emb2_rep1_30	34.6336	-10.4607	15	RPE	23W	RPE_2	RPE_23W_emb2_rep1_30	1125
RPE_23W_emb2_rep1_31	30.3021	-16.7685	17	RPE	23W	RPE_2	RPE_23W_emb2_rep1_31	1126
RPE_23W_emb2_rep1_32	36.183	-13.7094	15	RPE	23W	RPE_2	RPE_23W_emb2_rep1_32	1127
RPE_23W_emb2_rep1_33	28.2608	-9.33681	7	RPE	23W	RPE_2	RPE_23W_emb2_rep1_33	1128
RPE_23W_emb2_rep1_34	28.7133	-9.29607	7	RPE	23W	RPE_2	RPE_23W_emb2_rep1_34	1129
RPE_23W_emb2_rep1_35	35.7427	-11.5643	15	RPE	23W	RPE_2	RPE_23W_emb2_rep1_35	1130
RPE_23W_emb2_rep1_36	26.9891	-8.27889	7	RPE	23W	RPE_2	RPE_23W_emb2_rep1_36	1131
RPE_23W_emb2_rep1_37	37.0301	-12.1512	15	RPE	23W	RPE_2	RPE_23W_emb2_rep1_37	1132
RPE_23W_emb2_rep1_38	37.0808	-12.1003	15	RPE	23W	RPE_2	RPE_23W_emb2_rep1_38	1133
RPE_23W_emb2_rep1_39	36.8057	-12.6038	15	RPE	23W	RPE_2	RPE_23W_emb2_rep1_39	1134
RPE_23W_emb2_rep1_40	36.8613	-12.4801	15	RPE	23W	RPE_2	RPE_23W_emb2_rep1_40	1135
RPE_23W_emb2_rep1_41	33.8527	-8.59615	15	RPE	23W	RPE_2	RPE_23W_emb2_rep1_41	1136
RPE_23W_emb2_rep1_42	35.1424	-9.69426	15	RPE	23W	RPE_2	RPE_23W_emb2_rep1_42	1137
RPE_23W_emb2_rep1_43	34.5009	-9.03653	15	RPE	23W	RPE_2	RPE_23W_emb2_rep1_43	1138
RPE_23W_emb2_rep1_44	33.4692	-8.61677	15	RPE	23W	RPE_2	RPE_23W_emb2_rep1_44	1139
RPE_23W_emb2_rep1_45	33.555	-8.52984	15	RPE	23W	RPE_2	RPE_23W_emb2_rep1_45	1140
RPE_23W_emb2_rep1_46	34.0699	-8.62374	15	RPE	23W	RPE_2	RPE_23W_emb2_rep1_46	1141
RPE_23W_emb2_rep1_47	32.9913	-8.621	15	RPE	23W	RPE_2	RPE_23W_emb2_rep1_47	1142
RPE_23W_emb2_rep1_48	32.52	-8.31562	15	RPE	23W	RPE_2	RPE_23W_emb2_rep1_48	1143
RPE_23W_emb2_rep1_49	33.4177	-8.43242	15	RPE	23W	RPE_2	RPE_23W_emb2_rep1_49	1144
RPE_23W_emb2_rep1_50	34.2509	-8.93049	15	RPE	23W	RPE_2	RPE_23W_emb2_rep1_50	1145
RPE_23W_emb2_rep1_51	33.4567	-8.31509	15	RPE	23W	RPE_2	RPE_23W_emb2_rep1_51	1146
RPE_23W_emb2_rep1_52	33.8531	-8.38498	15	RPE	23W	RPE_2	RPE_23W_emb2_rep1_52	1147
RPE_23W_emb2_rep1_53	32.5261	-8.68442	15	RPE	23W	RPE_2	RPE_23W_emb2_rep1_53	1148
RPE_23W_emb2_rep1_54	32.4397	-8.4139	15	RPE	23W	RPE_2	RPE_23W_emb2_rep1_54	1149
RPE_23W_emb2_rep1_55	32.5844	-8.13562	15	RPE	23W	RPE_2	RPE_23W_emb2_rep1_55	1150
RPE_23W_emb2_rep1_56	32.4916	-8.2736	15	RPE	23W	RPE_2	RPE_23W_emb2_rep1_56	1151
RPE_23W_emb2_rep1_57	32.2494	-8.13626	15	RPE	23W	RPE_2	RPE_23W_emb2_rep1_57	1152
RPE_23W_emb2_rep1_58	31.9705	-8.75093	15	RPE	23W	RPE_2	RPE_23W_emb2_rep1_58	1153
RPE_23W_emb2_rep1_59	36.9796	-12.0957	15	RPE	23W	RPE_2	RPE_23W_emb2_rep1_59	1154
RPE_23W_emb2_rep1_60	25.0411	-7.39195	7	RPE	23W	RPE_2	RPE_23W_emb2_rep1_60	1155
RPE_23W_emb2_rep1_61	35.3058	-12.0178	15	RPE	23W	RPE_2	RPE_23W_emb2_rep1_61	1156
RPE_23W_emb2_rep1_62	33.6809	-11.1506	15	RPE	23W	RPE_2	RPE_23W_emb2_rep1_62	1157
RPE_23W_emb2_rep1_63	32.7597	-8.21888	15	RPE	23W	RPE_2	RPE_23W_emb2_rep1_63	1158
RPE_23W_emb2_rep1_64	31.745	-8.00657	15	RPE	23W	RPE_2	RPE_23W_emb2_rep1_64	1159
RET_24W_emb1_rep1_1	16.5793	28.0158	13	RET	24W	Bipolar_2	RET_24W_emb1_rep1_1	1160
RET_24W_emb1_rep1_2	19.7595	25.1181	16	RET	24W	Bipolar_2	RET_24W_emb1_rep1_2	1161
RET_24W_emb1_rep1_3	18.5356	26.3233	16	RET	24W	Bipolar_2	RET_24W_emb1_rep1_3	1162
RET_24W_emb1_rep1_4	25.3646	23.0874	16	RET	24W	Photoreceptor_3	RET_24W_emb1_rep1_4	1163
RET_24W_emb1_rep1_5	18.3994	24.3696	16	RET	24W	Bipolar_2	RET_24W_emb1_rep1_5	1164
RET_24W_emb1_rep1_6	25.2956	23.8679	16	RET	24W	Photoreceptor_3	RET_24W_emb1_rep1_6	1165
RET_24W_emb1_rep1_7	26.8473	15.8366	9	RET	24W	Photoreceptor_2	RET_24W_emb1_rep1_7	1166
RET_24W_emb1_rep1_8	25.5224	24.0643	16	RET	24W	Photoreceptor_3	RET_24W_emb1_rep1_8	1167
RET_24W_emb1_rep1_9	15.7368	22.0592	16	RET	24W	Bipolar_2	RET_24W_emb1_rep1_9	1168
RET_24W_emb1_rep1_10	17.3605	22.3075	16	RET	24W	Bipolar_2	RET_24W_emb1_rep1_10	1169
RET_24W_emb1_rep1_11	18.4673	23.6287	16	RET	24W	Bipolar_2	RET_24W_emb1_rep1_11	1170
RET_24W_emb1_rep1_12	22.9035	25.0174	16	RET	24W	Photoreceptor_3	RET_24W_emb1_rep1_12	1171
RET_24W_emb1_rep1_13	26.4367	24.22	16	RET	24W	Photoreceptor_3	RET_24W_emb1_rep1_13	1172
RET_24W_emb1_rep1_14	22.7273	25.0849	16	RET	24W	Photoreceptor_3	RET_24W_emb1_rep1_14	1173
RET_24W_emb1_rep1_15	19.0306	25.164	16	RET	24W	Bipolar_2	RET_24W_emb1_rep1_15	1174
RET_24W_emb1_rep1_16	17.6979	24.4577	16	RET	24W	Bipolar_2	RET_24W_emb1_rep1_16	1175
RET_24W_emb1_rep1_17	25.1798	23.6495	16	RET	24W	Photoreceptor_3	RET_24W_emb1_rep1_17	1176
RET_24W_emb1_rep1_18	24.1047	24.7892	16	RET	24W	Photoreceptor_3	RET_24W_emb1_rep1_18	1177
RET_24W_emb1_rep1_19	18.3886	24.1578	16	RET	24W	Bipolar_2	RET_24W_emb1_rep1_19	1178
RET_24W_emb1_rep1_20	26.4063	24.571	16	RET	24W	Photoreceptor_3	RET_24W_emb1_rep1_20	1179
RET_24W_emb1_rep1_21	17.6777	22.5126	16	RET	24W	Bipolar_2	RET_24W_emb1_rep1_21	1180
RET_24W_emb1_rep1_22	25.0312	23.6966	16	RET	24W	Photoreceptor_3	RET_24W_emb1_rep1_22	1181
RET_24W_emb1_rep1_24	26.9928	24.2725	16	RET	24W	Photoreceptor_3	RET_24W_emb1_rep1_24	1182
RET_24W_emb1_rep1_25	23.9303	24.9418	16	RET	24W	Photoreceptor_3	RET_24W_emb1_rep1_25	1183
RET_24W_emb1_rep1_26	17.1116	23.9627	16	RET	24W	Bipolar_2	RET_24W_emb1_rep1_26	1184
RET_24W_emb1_rep1_27	12.4282	6.16531	10	RET	24W	Mu_ller	RET_24W_emb1_rep1_27	1185
RET_24W_emb1_rep1_28	25.6963	23.1233	16	RET	24W	Photoreceptor_3	RET_24W_emb1_rep1_28	1186
RET_24W_emb1_rep1_29	17.5603	26.7915	16	RET	24W	Bipolar_2	RET_24W_emb1_rep1_29	1187
RET_24W_emb1_rep1_30	27.4038	23.5176	16	RET	24W	Photoreceptor_3	RET_24W_emb1_rep1_30	1188
RET_24W_emb1_rep1_31	17.1859	27.2158	4	RET	24W	Bipolar_2	RET_24W_emb1_rep1_31	1189
RET_24W_emb1_rep1_32	25.0922	24.9729	16	RET	24W	Photoreceptor_3	RET_24W_emb1_rep1_32	1190
RET_24W_emb1_rep1_33	17.5311	24.4709	16	RET	24W	Bipolar_2	RET_24W_emb1_rep1_33	1191
RET_24W_emb1_rep1_35	17.4576	26.7191	16	RET	24W	Bipolar_2	RET_24W_emb1_rep1_35	1192
RET_24W_emb1_rep1_36	16.9289	23.7968	16	RET	24W	Bipolar_2	RET_24W_emb1_rep1_36	1193
RET_24W_emb1_rep1_37	17.3205	24.3976	16	RET	24W	Bipolar_2	RET_24W_emb1_rep1_37	1194
RET_24W_emb1_rep1_38	25.1177	23.0119	16	RET	24W	Photoreceptor_3	RET_24W_emb1_rep1_38	1195
RET_24W_emb1_rep1_39	25.6767	15.352	9	RET	24W	Photoreceptor_1	RET_24W_emb1_rep1_39	1196
RET_24W_emb1_rep1_40	16.6312	28.002	16	RET	24W	Bipolar_2	RET_24W_emb1_rep1_40	1197
RET_24W_emb1_rep1_41	18.1055	24.7385	16	RET	24W	Bipolar_2	RET_24W_emb1_rep1_41	1198
RET_24W_emb1_rep1_42	18.5754	23.8643	16	RET	24W	Bipolar_2	RET_24W_emb1_rep1_42	1199
RET_24W_emb1_rep1_43	24.5666	24.155	16	RET	24W	Photoreceptor_3	RET_24W_emb1_rep1_43	1200
RET_24W_emb1_rep1_44	12.2922	6.19634	10	RET	24W	Mu_ller	RET_24W_emb1_rep1_44	1201
RET_24W_emb1_rep1_45	26.5283	24.1999	16	RET	24W	Photoreceptor_3	RET_24W_emb1_rep1_45	1202
RET_24W_emb1_rep1_46	18.0524	24.925	16	RET	24W	Bipolar_2	RET_24W_emb1_rep1_46	1203
RET_24W_emb1_rep1_47	1.72715	34.2755	6	RET	24W	Amacrine_2	RET_24W_emb1_rep1_47	1204
RET_24W_emb1_rep1_48	23.7773	23.2778	16	RET	24W	Photoreceptor_3	RET_24W_emb1_rep1_48	1205
RET_24W_emb1_rep1_49	18.5161	24.9091	16	RET	24W	Bipolar_2	RET_24W_emb1_rep1_49	1206
RET_24W_emb1_rep1_50	27.2135	23.652	16	RET	24W	Photoreceptor_3	RET_24W_emb1_rep1_50	1207
RET_24W_emb1_rep2_1	17.1285	26.0748	16	RET	24W	Bipolar_1	RET_24W_emb1_rep2_1	1208
RET_24W_emb1_rep2_2	18.0768	22.6873	16	RET	24W	Bipolar_2	RET_24W_emb1_rep2_2	1209
RET_24W_emb1_rep2_3	17.6118	22.2503	16	RET	24W	Bipolar_2	RET_24W_emb1_rep2_3	1210
RET_24W_emb1_rep2_4	16.4026	22.9511	16	RET	24W	Bipolar_2	RET_24W_emb1_rep2_4	1211
RET_24W_emb1_rep2_5	17.9954	23.3074	16	RET	24W	Bipolar_2	RET_24W_emb1_rep2_5	1212
RET_24W_emb1_rep2_6	25.8703	24.4403	16	RET	24W	Photoreceptor_3	RET_24W_emb1_rep2_6	1213
RET_24W_emb1_rep2_7	17.324	22.5584	16	RET	24W	Bipolar_2	RET_24W_emb1_rep2_7	1214
RET_24W_emb1_rep2_8	17.4126	22.7233	16	RET	24W	Bipolar_2	RET_24W_emb1_rep2_8	1215
RET_24W_emb1_rep2_9	17.4277	25.7443	16	RET	24W	Bipolar_2	RET_24W_emb1_rep2_9	1216
RET_24W_emb1_rep2_10	26.0941	23.9453	16	RET	24W	Photoreceptor_3	RET_24W_emb1_rep2_10	1217
RET_24W_emb1_rep2_11	24.7686	23.8386	16	RET	24W	Photoreceptor_3	RET_24W_emb1_rep2_11	1218
RET_24W_emb1_rep2_12	24.6243	23.597	16	RET	24W	Photoreceptor_3	RET_24W_emb1_rep2_12	1219
RET_24W_emb1_rep2_13	18.0958	22.5912	16	RET	24W	Bipolar_2	RET_24W_emb1_rep2_13	1220
RET_24W_emb1_rep2_14	18.3101	22.9159	16	RET	24W	Bipolar_2	RET_24W_emb1_rep2_14	1221
RET_24W_emb1_rep2_15	26.3594	17.1076	9	RET	24W	Photoreceptor_2	RET_24W_emb1_rep2_15	1222
RET_24W_emb1_rep2_16	19.8858	24.8743	16	RET	24W	Bipolar_2	RET_24W_emb1_rep2_16	1223
RET_24W_emb1_rep2_17	19.1001	24.9819	16	RET	24W	Bipolar_2	RET_24W_emb1_rep2_17	1224
RET_24W_emb1_rep2_18	26.4338	24.2532	16	RET	24W	Photoreceptor_3	RET_24W_emb1_rep2_18	1225
RET_24W_emb1_rep2_19	26.5426	23.633	16	RET	24W	Photoreceptor_3	RET_24W_emb1_rep2_19	1226
RET_24W_emb1_rep2_20	26.0768	24.75	16	RET	24W	Photoreceptor_3	RET_24W_emb1_rep2_20	1227
RET_24W_emb1_rep2_21	25.5508	22.8319	16	RET	24W	Photoreceptor_3	RET_24W_emb1_rep2_21	1228
RET_24W_emb1_rep2_22	24.6431	23.2867	16	RET	24W	Photoreceptor_3	RET_24W_emb1_rep2_22	1229
RET_24W_emb1_rep2_24	18.5613	26.3307	16	RET	24W	Bipolar_2	RET_24W_emb1_rep2_24	1230
RET_24W_emb1_rep2_25	17.66	24.3232	16	RET	24W	Bipolar_2	RET_24W_emb1_rep2_25	1231
RET_24W_emb1_rep2_26	16.6503	27.9224	13	RET	24W	Bipolar_2	RET_24W_emb1_rep2_26	1232
RET_24W_emb1_rep2_27	7.68428	18.2928	16	RET	24W	Bipolar_2	RET_24W_emb1_rep2_27	1233
RET_24W_emb1_rep2_28	16.5199	22.7606	16	RET	24W	Bipolar_2	RET_24W_emb1_rep2_28	1234
RET_24W_emb1_rep2_29	1.6953	34.29	6	RET	24W	Amacrine_2	RET_24W_emb1_rep2_29	1235
RET_24W_emb1_rep2_30	25.0585	22.5762	16	RET	24W	Photoreceptor_3	RET_24W_emb1_rep2_30	1236
RET_24W_emb1_rep2_31	25.4735	23.0233	16	RET	24W	Photoreceptor_3	RET_24W_emb1_rep2_31	1237
RET_24W_emb1_rep2_32	24.8377	23.353	16	RET	24W	Photoreceptor_3	RET_24W_emb1_rep2_32	1238
RET_24W_emb1_rep2_33	7.49314	18.1581	4	RET	24W	Amacrine_1	RET_24W_emb1_rep2_33	1239
RET_24W_emb1_rep2_35	17.8814	23.4376	16	RET	24W	Bipolar_2	RET_24W_emb1_rep2_35	1240
RET_24W_emb1_rep2_36	17.7221	23.6306	16	RET	24W	Bipolar_2	RET_24W_emb1_rep2_36	1241
RET_24W_emb1_rep2_37	17.0983	23.7788	16	RET	24W	Bipolar_2	RET_24W_emb1_rep2_37	1242
RET_24W_emb1_rep2_38	12.245	6.23563	10	RET	24W	Mu_ller	RET_24W_emb1_rep2_38	1243
RET_24W_emb1_rep2_39	-1.00746	26.7508	6	RET	24W	Amacrine_2	RET_24W_emb1_rep2_39	1244
RET_24W_emb1_rep2_40	26.3171	23.3981	16	RET	24W	Photoreceptor_3	RET_24W_emb1_rep2_40	1245
RET_24W_emb1_rep2_41	16.5675	23.3301	16	RET	24W	Bipolar_2	RET_24W_emb1_rep2_41	1246
RET_24W_emb1_rep2_42	7.69325	18.3215	16	RET	24W	Bipolar_2	RET_24W_emb1_rep2_42	1247
RET_24W_emb1_rep2_43	16.821	22.6307	16	RET	24W	Bipolar_2	RET_24W_emb1_rep2_43	1248
RET_24W_emb1_rep2_44	12.2584	6.1812	10	RET	24W	Mu_ller	RET_24W_emb1_rep2_44	1249
RET_24W_emb1_rep2_45	-30.5158	-13.2063	19	RET	24W	Microglia	RET_24W_emb1_rep2_45	1250
RET_24W_emb1_rep2_46	27.0818	23.5337	16	RET	24W	Photoreceptor_3	RET_24W_emb1_rep2_46	1251
RET_24W_emb1_rep2_47	26.7605	15.8083	9	RET	24W	Photoreceptor_2	RET_24W_emb1_rep2_47	1252
RET_24W_emb1_rep2_48	17.7877	23.6327	16	RET	24W	Bipolar_2	RET_24W_emb1_rep2_48	1253
RET_24W_emb1_rep2_49	17.4052	22.3148	16	RET	24W	Bipolar_2	RET_24W_emb1_rep2_49	1254
RET_24W_emb1_rep2_50	17.615	22.6585	16	RET	24W	Bipolar_2	RET_24W_emb1_rep2_50	1255
RPE_24W_emb1_rep1_1	20.0704	-9.40273	7	RPE	24W	RPE_2	RPE_24W_emb1_rep1_1	1256
RPE_24W_emb1_rep1_2	18.346	-10.5949	7	RPE	24W	RPE_2	RPE_24W_emb1_rep1_2	1257
RPE_24W_emb1_rep1_3	25.2416	-8.93941	7	RPE	24W	RPE_2	RPE_24W_emb1_rep1_3	1258
RPE_24W_emb1_rep1_4	22.0218	-9.49695	7	RPE	24W	RPE_2	RPE_24W_emb1_rep1_4	1259
RPE_24W_emb1_rep1_5	18.9638	-9.07384	7	RPE	24W	RPE_2	RPE_24W_emb1_rep1_5	1260
RPE_24W_emb1_rep1_6	19.8939	-9.16262	7	RPE	24W	RPE_2	RPE_24W_emb1_rep1_6	1261
RPE_24W_emb1_rep1_8	19.3869	-9.22971	7	RPE	24W	RPE_2	RPE_24W_emb1_rep1_8	1262
RPE_24W_emb1_rep1_9	21.9781	-10.0711	7	RPE	24W	RPE_2	RPE_24W_emb1_rep1_9	1263
RPE_24W_emb1_rep1_10	19.5717	-9.6915	7	RPE	24W	RPE_2	RPE_24W_emb1_rep1_10	1264
RPE_24W_emb1_rep1_11	18.4798	-9.02565	7	RPE	24W	RPE_2	RPE_24W_emb1_rep1_11	1265
RPE_24W_emb1_rep1_12	18.3235	-9.40439	7	RPE	24W	RPE_2	RPE_24W_emb1_rep1_12	1266
RPE_24W_emb1_rep1_13	28.5036	-8.63672	7	RPE	24W	RPE_2	RPE_24W_emb1_rep1_13	1267
RPE_24W_emb1_rep1_14	26.6309	-9.54619	7	RPE	24W	RPE_2	RPE_24W_emb1_rep1_14	1268
RPE_24W_emb1_rep1_15	31.3464	-10.4091	15	RPE	24W	RPE_2	RPE_24W_emb1_rep1_15	1269
RPE_24W_emb1_rep1_16	26.3847	-9.35222	7	RPE	24W	RPE_2	RPE_24W_emb1_rep1_16	1270
RPE_24W_emb1_rep1_17	20.57	-9.9182	7	RPE	24W	RPE_2	RPE_24W_emb1_rep1_17	1271
RPE_24W_emb1_rep1_18	24.0482	-9.47752	7	RPE	24W	RPE_2	RPE_24W_emb1_rep1_18	1272
RPE_24W_emb1_rep1_19	22.4883	-8.97225	7	RPE	24W	RPE_2	RPE_24W_emb1_rep1_19	1273
RPE_24W_emb1_rep1_20	29.4468	-13.5429	17	RPE	24W	RPE_2	RPE_24W_emb1_rep1_20	1274
RPE_24W_emb1_rep1_21	22.782	-9.56254	7	RPE	24W	RPE_2	RPE_24W_emb1_rep1_21	1275
RPE_24W_emb1_rep1_22	33.6792	-10.1515	15	RPE	24W	RPE_2	RPE_24W_emb1_rep1_22	1276
RPE_24W_emb1_rep1_24	31.8891	-9.59086	15	RPE	24W	RPE_2	RPE_24W_emb1_rep1_24	1277
RPE_24W_emb1_rep1_25	24.2444	-9.9723	7	RPE	24W	RPE_2	RPE_24W_emb1_rep1_25	1278
RPE_24W_emb1_rep1_26	28.2238	-9.90935	7	RPE	24W	RPE_2	RPE_24W_emb1_rep1_26	1279
RPE_24W_emb1_rep1_27	25.83	-9.0574	7	RPE	24W	RPE_2	RPE_24W_emb1_rep1_27	1280
RPE_24W_emb1_rep1_28	23.4501	-10.7676	7	RPE	24W	RPE_2	RPE_24W_emb1_rep1_28	1281
RPE_24W_emb1_rep1_29	17.3239	-9.08523	7	RPE	24W	RPE_2	RPE_24W_emb1_rep1_29	1282
RPE_24W_emb1_rep1_30	16.6171	-8.82392	7	RPE	24W	RPE_2	RPE_24W_emb1_rep1_30	1283
RPE_24W_emb1_rep1_32	22.6824	-10.2629	7	RPE	24W	RPE_2	RPE_24W_emb1_rep1_32	1284
RPE_24W_emb1_rep1_33	17.6245	-9.38891	7	RPE	24W	RPE_2	RPE_24W_emb1_rep1_33	1285
RPE_24W_emb1_rep1_35	20.4829	-7.87518	7	RPE	24W	RPE_2	RPE_24W_emb1_rep1_35	1286
RPE_24W_emb1_rep1_36	16.4965	-9.30224	7	RPE	24W	RPE_2	RPE_24W_emb1_rep1_36	1287
RPE_24W_emb1_rep1_37	19.7332	-9.02147	7	RPE	24W	RPE_2	RPE_24W_emb1_rep1_37	1288
RPE_24W_emb1_rep1_38	31.4009	-10.2665	15	RPE	24W	RPE_2	RPE_24W_emb1_rep1_38	1289
RPE_24W_emb1_rep1_39	19.7067	-8.80981	7	RPE	24W	RPE_2	RPE_24W_emb1_rep1_39	1290
RPE_24W_emb1_rep1_40	16.6123	-8.63533	7	RPE	24W	RPE_3	RPE_24W_emb1_rep1_40	1291
RPE_24W_emb1_rep1_41	24.6306	-8.36705	7	RPE	24W	RPE_2	RPE_24W_emb1_rep1_41	1292
RPE_24W_emb1_rep1_42	15.9169	-10.0489	18	RPE	24W	RPE_2	RPE_24W_emb1_rep1_42	1293
RET_5W_emb1_rep1_1	-2.39617	-2.19418	3	RET	5W	RPC_6	RET_5W_emb1_rep1_1	1294
RET_5W_emb1_rep1_2	0.507489	-4.60479	3	RET	5W	RPC_3	RET_5W_emb1_rep1_2	1295
RET_5W_emb1_rep1_3	-11.0943	-2.76178	5	RET	5W	RGC_1	RET_5W_emb1_rep1_3	1296
RET_5W_emb1_rep1_4	-7.05833	-9.47196	3	RET	5W	RPC_2	RET_5W_emb1_rep1_4	1297
RET_5W_emb1_rep1_5	-14.2974	-0.197706	5	RET	5W	RGC_1	RET_5W_emb1_rep1_5	1298
RET_5W_emb1_rep1_6	-10.2364	-3.52558	5	RET	5W	RGC_1	RET_5W_emb1_rep1_6	1299
RET_5W_emb1_rep1_7	-1.62111	-4.01813	3	RET	5W	RPC_6	RET_5W_emb1_rep1_7	1300
RET_5W_emb1_rep1_8	-3.07054	-4.6104	3	RET	5W	RPC_6	RET_5W_emb1_rep1_8	1301
RET_5W_emb1_rep1_9	-30.9025	9.85243	2	RET	5W	RGC_2	RET_5W_emb1_rep1_9	1302
RET_5W_emb1_rep1_10	-12.4631	-0.354938	5	RET	5W	RGC_1	RET_5W_emb1_rep1_10	1303
RET_5W_emb1_rep1_11	-14.7194	-0.238522	5	RET	5W	RGC_1	RET_5W_emb1_rep1_11	1304
RET_5W_emb1_rep1_12	-2.51	-3.57561	3	RET	5W	RPC_5	RET_5W_emb1_rep1_12	1305
RET_5W_emb1_rep1_13	-9.11508	-3.23126	5	RET	5W	RGC_1	RET_5W_emb1_rep1_13	1306
RET_5W_emb1_rep1_14	-0.857833	-4.67757	3	RET	5W	RPC_4	RET_5W_emb1_rep1_14	1307
RET_5W_emb1_rep1_15	-0.66225	-4.93226	3	RET	5W	RPC_5	RET_5W_emb1_rep1_15	1308
RET_5W_emb1_rep1_16	-5.7726	-9.97528	3	RET	5W	RPC_2	RET_5W_emb1_rep1_16	1309
RET_5W_emb1_rep1_17	-3.59111	-5.5184	3	RET	5W	RPC_2	RET_5W_emb1_rep1_17	1310
RET_5W_emb1_rep1_18	-9.37068	-3.06331	5	RET	5W	RGC_1	RET_5W_emb1_rep1_18	1311
RET_5W_emb1_rep1_19	-14.4735	0.256547	5	RET	5W	RGC_1	RET_5W_emb1_rep1_19	1312
RET_5W_emb1_rep1_20	-9.82867	-1.94746	5	RET	5W	RGC_1	RET_5W_emb1_rep1_20	1313
RET_5W_emb1_rep1_21	-11.8817	-1.79975	5	RET	5W	RGC_1	RET_5W_emb1_rep1_21	1314
RET_5W_emb1_rep1_22	-4.53127	-8.66311	3	RET	5W	RPC_2	RET_5W_emb1_rep1_22	1315
RET_5W_emb1_rep1_23	-10.6308	-3.1878	5	RET	5W	RGC_1	RET_5W_emb1_rep1_23	1316
RET_5W_emb1_rep1_24	-4.06638	-9.87587	3	RET	5W	RPC_2	RET_5W_emb1_rep1_24	1317
RET_5W_emb1_rep1_25	-1.50216	-4.71791	3	RET	5W	RPC_6	RET_5W_emb1_rep1_25	1318
RET_5W_emb1_rep1_26	-0.824376	-3.78683	3	RET	5W	RPC_5	RET_5W_emb1_rep1_26	1319
RET_5W_emb1_rep1_27	-5.66448	-9.60023	3	RET	5W	RPC_2	RET_5W_emb1_rep1_27	1320
RET_5W_emb1_rep1_28	-12.7951	-0.721133	5	RET	5W	RGC_1	RET_5W_emb1_rep1_28	1321
RET_5W_emb1_rep1_29	-14.3592	1.03918	5	RET	5W	RGC_1	RET_5W_emb1_rep1_29	1322
RET_5W_emb1_rep1_30	-2.71742	-3.68771	3	RET	5W	RPC_5	RET_5W_emb1_rep1_30	1323
RET_5W_emb1_rep1_31	1.03734	-5.6418	3	RET	5W	RPC_4	RET_5W_emb1_rep1_31	1324
RET_5W_emb1_rep1_32	-11.4527	-2.38795	5	RET	5W	RGC_1	RET_5W_emb1_rep1_32	1325
RET_5W_emb1_rep1_33	-10.7223	-3.1846	5	RET	5W	RGC_1	RET_5W_emb1_rep1_33	1326
RET_5W_emb1_rep1_34	-2.14244	15.2974	4	RET	5W	Horizontal_2	RET_5W_emb1_rep1_34	1327
RET_5W_emb1_rep1_35	-14.9221	-0.0828287	5	RET	5W	RGC_1	RET_5W_emb1_rep1_35	1328
RET_5W_emb1_rep1_36	-9.27063	-3.63823	5	RET	5W	RGC_1	RET_5W_emb1_rep1_36	1329
RET_5W_emb1_rep1_37	-2.97819	-4.57759	3	RET	5W	RPC_6	RET_5W_emb1_rep1_37	1330
RET_5W_emb1_rep1_38	1.30531	-4.55241	3	RET	5W	RPC_4	RET_5W_emb1_rep1_38	1331
RET_5W_emb1_rep1_39	-14.6263	0.134887	5	RET	5W	RGC_1	RET_5W_emb1_rep1_39	1332
RET_5W_emb1_rep1_40	-9.00796	3.05071	5	RET	5W	RGC_1	RET_5W_emb1_rep1_40	1333
RET_5W_emb1_rep1_41	-8.69449	0.827928	5	RET	5W	RGC_1	RET_5W_emb1_rep1_41	1334
RET_5W_emb1_rep1_42	-3.30118	15.2448	4	RET	5W	Horizontal_2	RET_5W_emb1_rep1_42	1335
RET_5W_emb1_rep1_43	-10.4113	-3.71902	5	RET	5W	RGC_1	RET_5W_emb1_rep1_43	1336
RET_5W_emb1_rep1_44	-30.695	9.01811	2	RET	5W	RGC_2	RET_5W_emb1_rep1_44	1337
RET_5W_emb1_rep1_45	-0.818069	-5.25594	3	RET	5W	RPC_5	RET_5W_emb1_rep1_45	1338
RET_5W_emb1_rep1_46	-11.0815	6.14675	5	RET	5W	RGC_1	RET_5W_emb1_rep1_46	1339
RET_5W_emb1_rep1_47	-11.526	-2.60201	5	RET	5W	RGC_1	RET_5W_emb1_rep1_47	1340
RET_5W_emb1_rep1_48	-1.84315	-5.09255	3	RET	5W	RPC_6	RET_5W_emb1_rep1_48	1341
RET_6W_emb2_rep1_49	-9.36849	-3.15224	5	RET	6W	RGC_1	RET_6W_emb2_rep1_49	1342
RET_6W_emb2_rep1_50	-10.0872	-3.58524	5	RET	6W	RGC_1	RET_6W_emb2_rep1_50	1343
RET_6W_emb2_rep1_51	-7.73194	0.654251	5	RET	6W	RGC_1	RET_6W_emb2_rep1_51	1344
RET_6W_emb2_rep1_52	-10.692	-1.27295	5	RET	6W	RGC_1	RET_6W_emb2_rep1_52	1345
RET_6W_emb2_rep1_53	-2.42669	-3.8765	3	RET	6W	RPC_3	RET_6W_emb2_rep1_53	1346
RET_6W_emb2_rep1_54	-0.840378	-3.84538	3	RET	6W	RPC_3	RET_6W_emb2_rep1_54	1347
RET_6W_emb2_rep1_55	-8.13258	-3.565	3	RET	6W	RPC_5	RET_6W_emb2_rep1_55	1348
RET_6W_emb2_rep1_56	-4.87864	-8.6701	3	RET	6W	RPC_2	RET_6W_emb2_rep1_56	1349
RET_6W_emb2_rep1_57	-1.47197	-4.08446	3	RET	6W	RPC_6	RET_6W_emb2_rep1_57	1350
RET_6W_emb2_rep1_58	-0.106358	-4.39945	3	RET	6W	RPC_5	RET_6W_emb2_rep1_58	1351
RET_6W_emb2_rep1_59	-7.23664	-8.96588	3	RET	6W	RPC_2	RET_6W_emb2_rep1_59	1352
RET_6W_emb2_rep1_60	-4.84572	-8.37126	3	RET	6W	RPC_2	RET_6W_emb2_rep1_60	1353
RET_6W_emb2_rep1_61	-10.2044	-1.75054	5	RET	6W	RGC_1	RET_6W_emb2_rep1_61	1354
RET_6W_emb2_rep1_62	0.134082	-4.41459	3	RET	6W	RPC_5	RET_6W_emb2_rep1_62	1355
RET_6W_emb2_rep1_63	-10.0122	-1.66587	5	RET	6W	RGC_1	RET_6W_emb2_rep1_63	1356
RET_6W_emb2_rep1_64	-4.98265	-8.53623	3	RET	6W	RPC_2	RET_6W_emb2_rep1_64	1357
RET_6W_emb2_rep1_65	-1.98932	-4.73697	3	RET	6W	RPC_6	RET_6W_emb2_rep1_65	1358
RET_6W_emb2_rep1_66	-8.63256	-1.39714	5	RET	6W	RGC_1	RET_6W_emb2_rep1_66	1359
RET_6W_emb2_rep1_67	-9.64745	-2.84916	5	RET	6W	RGC_1	RET_6W_emb2_rep1_67	1360
RET_6W_emb2_rep1_68	-18.2814	0.628144	5	RET	6W	RGC_1	RET_6W_emb2_rep1_68	1361
RET_6W_emb2_rep1_69	-2.75077	-4.23808	3	RET	6W	RPC_5	RET_6W_emb2_rep1_69	1362
RET_6W_emb2_rep1_70	-7.13165	-9.18599	3	RET	6W	RPC_2	RET_6W_emb2_rep1_70	1363
RET_6W_emb2_rep1_71	-1.19553	-5.29819	3	RET	6W	RPC_6	RET_6W_emb2_rep1_71	1364
RET_6W_emb2_rep1_72	1.12483	-5.17792	3	RET	6W	RPC_6	RET_6W_emb2_rep1_72	1365
RET_6W_emb2_rep1_73	-1.41603	-3.31924	3	RET	6W	RPC_6	RET_6W_emb2_rep1_73	1366
RET_6W_emb2_rep1_74	-5.03094	-8.81965	3	RET	6W	RPC_2	RET_6W_emb2_rep1_74	1367
RET_6W_emb2_rep1_75	-7.5781	-0.507691	5	RET	6W	RGC_1	RET_6W_emb2_rep1_75	1368
RET_6W_emb2_rep1_76	-1.29715	-2.93582	3	RET	6W	RPC_6	RET_6W_emb2_rep1_76	1369
RET_6W_emb2_rep1_77	-12.5379	0.10644	5	RET	6W	RGC_1	RET_6W_emb2_rep1_77	1370
RET_6W_emb2_rep1_78	-28.1044	-13.5997	19	RET	6W	Microglia	RET_6W_emb2_rep1_78	1371
RET_6W_emb2_rep1_79	-0.152213	-3.82075	3	RET	6W	RPC_5	RET_6W_emb2_rep1_79	1372
RET_6W_emb2_rep1_80	-18.0952	2.13211	5	RET	6W	RGC_2	RET_6W_emb2_rep1_80	1373
RET_6W_emb2_rep1_81	-11.5332	-0.613591	5	RET	6W	RGC_1	RET_6W_emb2_rep1_81	1374
RET_6W_emb2_rep1_82	3.69288	16.9772	4	RET	6W	Amacrine_1	RET_6W_emb2_rep1_82	1375
RET_6W_emb2_rep1_83	0.38119	-5.17473	3	RET	6W	RPC_6	RET_6W_emb2_rep1_83	1376
RET_6W_emb2_rep1_84	-10.4533	-0.349996	5	RET	6W	RGC_1	RET_6W_emb2_rep1_84	1377
RET_6W_emb2_rep1_85	-2.79865	-1.58	3	RET	6W	RPC_2	RET_6W_emb2_rep1_85	1378
RET_6W_emb2_rep1_86	-16.3386	2.14057	5	RET	6W	RGC_2	RET_6W_emb2_rep1_86	1379
RET_6W_emb2_rep1_87	-9.05406	-1.74826	5	RET	6W	RGC_1	RET_6W_emb2_rep1_87	1380
RET_6W_emb2_rep1_88	-2.18253	-3.51447	3	RET	6W	RPC_5	RET_6W_emb2_rep1_88	1381
RET_6W_emb2_rep1_89	-5.26791	-11.6775	3	RET	6W	RPC_6	RET_6W_emb2_rep1_89	1382
RET_6W_emb2_rep1_90	-6.24347	-7.41784	3	RET	6W	RPC_2	RET_6W_emb2_rep1_90	1383
RET_6W_emb2_rep1_91	-10.9594	-3.03022	5	RET	6W	RGC_1	RET_6W_emb2_rep1_91	1384
RET_6W_emb2_rep1_92	-14.5284	0.582817	5	RET	6W	RGC_1	RET_6W_emb2_rep1_92	1385
RET_6W_emb2_rep1_93	-16.0478	-0.435914	5	RET	6W	RGC_1	RET_6W_emb2_rep1_93	1386
RET_6W_emb2_rep1_94	-8.5772	-6.97407	3	RET	6W	RPC_2	RET_6W_emb2_rep1_94	1387
RET_6W_emb2_rep1_95	-5.88254	-10.1301	3	RET	6W	RPC_2	RET_6W_emb2_rep1_95	1388
RET_6W_emb2_rep1_96	-8.70064	-1.83518	5	RET	6W	RGC_1	RET_6W_emb2_rep1_96	1389
RPE_5W_emb1_rep1_1	-9.40743	-19.5232	21	RPE	5W	Blood	RPE_5W_emb1_rep1_1	1390
RPE_5W_emb1_rep1_2	-7.84047	-17.0198	21	RPE	5W	Blood	RPE_5W_emb1_rep1_2	1391
RPE_5W_emb1_rep1_3	-9.75003	-19.7033	21	RPE	5W	Blood	RPE_5W_emb1_rep1_3	1392
RPE_5W_emb1_rep1_4	-18.192	-21.7477	11	RPE	5W	Fibroblast	RPE_5W_emb1_rep1_4	1393
RPE_5W_emb1_rep1_5	-18.4898	-19.2083	11	RPE	5W	Fibroblast	RPE_5W_emb1_rep1_5	1394
RPE_5W_emb1_rep1_6	-18.1303	-21.3994	11	RPE	5W	Fibroblast	RPE_5W_emb1_rep1_6	1395
RPE_5W_emb1_rep1_7	-19.0114	-17.4614	11	RPE	5W	Fibroblast	RPE_5W_emb1_rep1_7	1396
RPE_5W_emb1_rep1_8	-18.714	-19.3882	11	RPE	5W	Fibroblast	RPE_5W_emb1_rep1_8	1397
RPE_5W_emb1_rep1_9	-25.756	-13.65	19	RPE	5W	Microglia	RPE_5W_emb1_rep1_9	1398
RPE_5W_emb1_rep1_10	-18.7143	-18.6828	11	RPE	5W	Fibroblast	RPE_5W_emb1_rep1_10	1399
RPE_5W_emb1_rep1_11	-4.64034	-35.2625	1	RPE	5W	RPE_1	RPE_5W_emb1_rep1_11	1400
RPE_5W_emb1_rep1_12	-26.4637	-13.2235	19	RPE	5W	Microglia	RPE_5W_emb1_rep1_12	1401
RPE_5W_emb1_rep1_13	-18.2336	-18.6898	11	RPE	5W	Fibroblast	RPE_5W_emb1_rep1_13	1402
RPE_5W_emb1_rep1_14	-26.6202	-14.0604	19	RPE	5W	Microglia	RPE_5W_emb1_rep1_14	1403
RPE_5W_emb1_rep1_15	0.271652	-24.474	1	RPE	5W	RPE_1	RPE_5W_emb1_rep1_15	1404
RPE_5W_emb1_rep1_16	-18.9604	-17.1214	11	RPE	5W	Fibroblast	RPE_5W_emb1_rep1_16	1405
RPE_5W_emb1_rep1_17	-27.7768	-14.1365	19	RPE	5W	Microglia	RPE_5W_emb1_rep1_17	1406
RPE_5W_emb1_rep1_18	-9.18428	-19.7037	21	RPE	5W	Blood	RPE_5W_emb1_rep1_18	1407
RPE_5W_emb1_rep1_19	-25.6182	-13.9258	19	RPE	5W	Microglia	RPE_5W_emb1_rep1_19	1408
RPE_5W_emb1_rep1_20	-9.74292	-19.8168	21	RPE	5W	Blood	RPE_5W_emb1_rep1_20	1409
RPE_5W_emb1_rep1_21	-9.89953	-19.8302	21	RPE	5W	Blood	RPE_5W_emb1_rep1_21	1410
RPE_5W_emb1_rep1_22	-9.22454	-19.6508	21	RPE	5W	Blood	RPE_5W_emb1_rep1_22	1411
RPE_5W_emb1_rep1_23	0.298252	-24.4845	20	RPE	5W	RPE_3	RPE_5W_emb1_rep1_23	1412
RPE_5W_emb1_rep1_24	-19.5031	-19.9833	11	RPE	5W	Fibroblast	RPE_5W_emb1_rep1_24	1413
RPE_5W_emb1_rep1_25	-18.2034	-20.8111	11	RPE	5W	Fibroblast	RPE_5W_emb1_rep1_25	1414
RPE_5W_emb1_rep1_26	-25.9921	-13.8743	19	RPE	5W	Microglia	RPE_5W_emb1_rep1_26	1415
RPE_5W_emb1_rep1_27	-9.18492	-19.5754	21	RPE	5W	Blood	RPE_5W_emb1_rep1_27	1416
RPE_5W_emb1_rep1_28	-18.1655	-21.4988	11	RPE	5W	Fibroblast	RPE_5W_emb1_rep1_28	1417
RPE_5W_emb1_rep1_29	-27.3303	-14.4518	19	RPE	5W	Microglia	RPE_5W_emb1_rep1_29	1418
RPE_5W_emb1_rep1_30	-17.9401	-21.3839	11	RPE	5W	Fibroblast	RPE_5W_emb1_rep1_30	1419
RPE_5W_emb1_rep1_31	-18.989	-17.2079	11	RPE	5W	Fibroblast	RPE_5W_emb1_rep1_31	1420
RPE_5W_emb1_rep1_32	-18.5429	-17.57	11	RPE	5W	Fibroblast	RPE_5W_emb1_rep1_32	1421
RPE_5W_emb1_rep1_33	-18.9549	-17.2483	11	RPE	5W	Fibroblast	RPE_5W_emb1_rep1_33	1422
RPE_5W_emb1_rep1_34	-18.3571	-22.1257	11	RPE	5W	Fibroblast	RPE_5W_emb1_rep1_34	1423
RPE_5W_emb1_rep1_35	0.497953	-24.3295	20	RPE	5W	RPE_3	RPE_5W_emb1_rep1_35	1424
RPE_5W_emb1_rep1_36	-19.493	-21.4299	11	RPE	5W	Fibroblast	RPE_5W_emb1_rep1_36	1425
RPE_5W_emb1_rep1_37	-27.9537	-14.0587	19	RPE	5W	Microglia	RPE_5W_emb1_rep1_37	1426
RPE_5W_emb1_rep1_38	9.08805	-22.0112	1	RPE	5W	RPE_1	RPE_5W_emb1_rep1_38	1427
RPE_5W_emb1_rep1_39	-9.7217	-19.8274	21	RPE	5W	Blood	RPE_5W_emb1_rep1_39	1428
RPE_5W_emb1_rep1_40	-9.24089	-20.1651	21	RPE	5W	Blood	RPE_5W_emb1_rep1_40	1429
RPE_5W_emb1_rep1_41	-27.0338	-12.632	19	RPE	5W	Microglia	RPE_5W_emb1_rep1_41	1430
RPE_5W_emb1_rep1_42	-19.6209	-21.0476	11	RPE	5W	Fibroblast	RPE_5W_emb1_rep1_42	1431
RPE_5W_emb1_rep1_43	-9.83097	-19.8656	21	RPE	5W	Blood	RPE_5W_emb1_rep1_43	1432
RPE_5W_emb1_rep1_44	-18.9332	-17.3254	11	RPE	5W	Fibroblast	RPE_5W_emb1_rep1_44	1433
RPE_5W_emb1_rep1_45	-9.14312	-19.3665	21	RPE	5W	Blood	RPE_5W_emb1_rep1_45	1434
RPE_5W_emb1_rep1_46	-9.2286	-19.6046	21	RPE	5W	Blood	RPE_5W_emb1_rep1_46	1435
RPE_5W_emb1_rep1_47	-9.72902	-19.716	21	RPE	5W	Blood	RPE_5W_emb1_rep1_47	1436
RPE_5W_emb1_rep1_48	-25.6102	-13.6163	19	RPE	5W	Microglia	RPE_5W_emb1_rep1_48	1437
RPE_6W_emb2_rep1_49	-19.7778	-20.8421	11	RPE	6W	Fibroblast	RPE_6W_emb2_rep1_49	1438
RPE_6W_emb2_rep1_50	-26.8156	-13.1559	19	RPE	6W	Microglia	RPE_6W_emb2_rep1_50	1439
RPE_6W_emb2_rep1_51	-3.60309	-34.6076	1	RPE	6W	RPE_1	RPE_6W_emb2_rep1_51	1440
RPE_6W_emb2_rep1_52	-8.48571	-19.2663	21	RPE	6W	Blood	RPE_6W_emb2_rep1_52	1441
RPE_6W_emb2_rep1_53	-18.9254	-17.0367	11	RPE	6W	Fibroblast	RPE_6W_emb2_rep1_53	1442
RPE_6W_emb2_rep1_54	-19.0213	-17.8994	11	RPE	6W	Fibroblast	RPE_6W_emb2_rep1_54	1443
RPE_6W_emb2_rep1_55	-18.5702	-17.2661	11	RPE	6W	Fibroblast	RPE_6W_emb2_rep1_55	1444
RPE_6W_emb2_rep1_56	-18.5439	-20.0055	11	RPE	6W	Fibroblast	RPE_6W_emb2_rep1_56	1445
RPE_6W_emb2_rep1_57	-18.5982	-21.2132	11	RPE	6W	Fibroblast	RPE_6W_emb2_rep1_57	1446
RPE_6W_emb2_rep1_58	-19.1329	-17.5883	11	RPE	6W	Fibroblast	RPE_6W_emb2_rep1_58	1447
RPE_6W_emb2_rep1_59	-17.3963	-19.3773	11	RPE	6W	Fibroblast	RPE_6W_emb2_rep1_59	1448
RPE_6W_emb2_rep1_60	-19.8025	-16.7587	11	RPE	6W	Fibroblast	RPE_6W_emb2_rep1_60	1449
RPE_6W_emb2_rep1_61	-19.0743	-21.6225	11	RPE	6W	Fibroblast	RPE_6W_emb2_rep1_61	1450
RPE_6W_emb2_rep1_62	-17.7013	-21.6347	11	RPE	6W	Fibroblast	RPE_6W_emb2_rep1_62	1451
RPE_6W_emb2_rep1_63	-18.9346	-20.8924	11	RPE	6W	Fibroblast	RPE_6W_emb2_rep1_63	1452
RPE_6W_emb2_rep1_64	-27.8667	-13.7078	19	RPE	6W	Microglia	RPE_6W_emb2_rep1_64	1453
RPE_6W_emb2_rep1_65	0.0249606	-25.7427	20	RPE	6W	RPE_3	RPE_6W_emb2_rep1_65	1454
RPE_6W_emb2_rep1_66	-18.2375	-20.9251	11	RPE	6W	Fibroblast	RPE_6W_emb2_rep1_66	1455
RPE_6W_emb2_rep1_67	-19.6619	-21.1433	11	RPE	6W	Fibroblast	RPE_6W_emb2_rep1_67	1456
RPE_6W_emb2_rep1_68	-9.73485	-20.2808	21	RPE	6W	Blood	RPE_6W_emb2_rep1_68	1457
RPE_6W_emb2_rep1_69	-17.183	-28.0133	11	RPE	6W	Fibroblast	RPE_6W_emb2_rep1_69	1458
RPE_6W_emb2_rep1_70	-18.2149	-21.8754	11	RPE	6W	Fibroblast	RPE_6W_emb2_rep1_70	1459
RPE_6W_emb2_rep1_71	-9.04049	-19.2871	21	RPE	6W	Blood	RPE_6W_emb2_rep1_71	1460
RPE_6W_emb2_rep1_72	-18.0251	-21.2884	11	RPE	6W	Fibroblast	RPE_6W_emb2_rep1_72	1461
RPE_6W_emb2_rep1_73	-27.8664	-14.4874	19	RPE	6W	Microglia	RPE_6W_emb2_rep1_73	1462
RPE_6W_emb2_rep1_74	1.70968	-26.6612	1	RPE	6W	RPE_1	RPE_6W_emb2_rep1_74	1463
RPE_6W_emb2_rep1_75	-26.5275	-14.3033	19	RPE	6W	Microglia	RPE_6W_emb2_rep1_75	1464
RPE_6W_emb2_rep1_76	-9.79466	-19.6458	21	RPE	6W	Blood	RPE_6W_emb2_rep1_76	1465
RPE_6W_emb2_rep1_77	-19.3969	-19.1877	11	RPE	6W	Fibroblast	RPE_6W_emb2_rep1_77	1466
RPE_6W_emb2_rep1_78	-4.86121	-35.3034	1	RPE	6W	RPE_3	RPE_6W_emb2_rep1_78	1467
RPE_6W_emb2_rep1_79	-19.2598	-21.241	11	RPE	6W	Fibroblast	RPE_6W_emb2_rep1_79	1468
RPE_6W_emb2_rep1_80	-19.1789	-21.3539	11	RPE	6W	Fibroblast	RPE_6W_emb2_rep1_80	1469
RPE_6W_emb2_rep1_81	-20.1677	-16.6768	11	RPE	6W	Fibroblast	RPE_6W_emb2_rep1_81	1470
RPE_6W_emb2_rep1_82	-19.043	-17.3376	11	RPE	6W	Fibroblast	RPE_6W_emb2_rep1_82	1471
RPE_6W_emb2_rep1_83	-17.5661	-22.4884	11	RPE	6W	Fibroblast	RPE_6W_emb2_rep1_83	1472
RPE_6W_emb2_rep1_84	-19.6482	-21.5135	11	RPE	6W	Fibroblast	RPE_6W_emb2_rep1_84	1473
RPE_6W_emb2_rep1_85	-18.5362	-21.6445	11	RPE	6W	Fibroblast	RPE_6W_emb2_rep1_85	1474
RPE_6W_emb2_rep1_86	-20.1675	-21.3651	11	RPE	6W	Fibroblast	RPE_6W_emb2_rep1_86	1475
RPE_6W_emb2_rep1_87	-4.85309	-35.2765	1	RPE	6W	RPE_1	RPE_6W_emb2_rep1_87	1476
RPE_6W_emb2_rep1_88	-19.1169	-21.8614	11	RPE	6W	Fibroblast	RPE_6W_emb2_rep1_88	1477
RPE_6W_emb2_rep1_89	-18.9442	-17.7029	11	RPE	6W	Fibroblast	RPE_6W_emb2_rep1_89	1478
RPE_6W_emb2_rep1_90	-19.0026	-17.1851	11	RPE	6W	Fibroblast	RPE_6W_emb2_rep1_90	1479
RPE_6W_emb2_rep1_91	-19.1752	-21.8887	11	RPE	6W	Fibroblast	RPE_6W_emb2_rep1_91	1480
RPE_6W_emb2_rep1_92	-19.2136	-20.5556	11	RPE	6W	Fibroblast	RPE_6W_emb2_rep1_92	1481
RPE_6W_emb2_rep1_93	-18.9769	-17.3735	11	RPE	6W	Fibroblast	RPE_6W_emb2_rep1_93	1482
RPE_6W_emb2_rep1_94	-19.6196	-20.7501	11	RPE	6W	Fibroblast	RPE_6W_emb2_rep1_94	1483
RPE_6W_emb2_rep1_95	-18.9546	-21.6765	11	RPE	6W	Fibroblast	RPE_6W_emb2_rep1_95	1484
RPE_6W_emb2_rep1_96	-18.7827	-21.5513	11	RPE	6W	Fibroblast	RPE_6W_emb2_rep1_96	1485
RPE_6W_emb1_rep1_1	2.08951	-32.4977	1	RPE	6W	RPE_1	RPE_6W_emb1_rep1_1	1486
RPE_6W_emb1_rep1_2	4.51983	-25.9327	1	RPE	6W	RPE_1	RPE_6W_emb1_rep1_2	1487
RPE_6W_emb1_rep1_3	-3.33273	-35.4009	1	RPE	6W	RPE_1	RPE_6W_emb1_rep1_3	1488
RPE_6W_emb1_rep1_4	-2.86836	-35.6079	1	RPE	6W	RPE_1	RPE_6W_emb1_rep1_4	1489
RPE_6W_emb1_rep1_5	3.46274	-36.0167	1	RPE	6W	RPE_1	RPE_6W_emb1_rep1_5	1490
RPE_6W_emb1_rep1_6	4.93698	-34.7138	1	RPE	6W	RPE_1	RPE_6W_emb1_rep1_6	1491
RPE_6W_emb1_rep1_7	5.16648	-34.9372	1	RPE	6W	RPE_1	RPE_6W_emb1_rep1_7	1492
RPE_6W_emb1_rep1_8	4.55011	-35.0443	1	RPE	6W	RPE_1	RPE_6W_emb1_rep1_8	1493
RPE_6W_emb1_rep1_9	5.13318	-36.0074	1	RPE	6W	RPE_1	RPE_6W_emb1_rep1_9	1494
RPE_6W_emb1_rep1_10	5.96974	-35.4358	1	RPE	6W	RPE_1	RPE_6W_emb1_rep1_10	1495
RPE_6W_emb1_rep1_11	4.30082	-35.2571	1	RPE	6W	RPE_1	RPE_6W_emb1_rep1_11	1496
RPE_6W_emb1_rep1_12	10.568	-24.264	1	RPE	6W	RPE_1	RPE_6W_emb1_rep1_12	1497
RPE_6W_emb1_rep1_13	3.13753	-36.0795	1	RPE	6W	RPE_1	RPE_6W_emb1_rep1_13	1498
RPE_6W_emb1_rep1_14	5.53977	-35.5973	1	RPE	6W	RPE_1	RPE_6W_emb1_rep1_14	1499
RPE_6W_emb1_rep1_15	5.71803	-35.8639	1	RPE	6W	RPE_1	RPE_6W_emb1_rep1_15	1500
RPE_6W_emb1_rep1_16	5.86538	-35.821	1	RPE	6W	RPE_1	RPE_6W_emb1_rep1_16	1501
RPE_6W_emb1_rep1_17	4.56849	-25.9035	1	RPE	6W	RPE_1	RPE_6W_emb1_rep1_17	1502
RPE_6W_emb1_rep1_18	4.63181	-35.6998	1	RPE	6W	RPE_1	RPE_6W_emb1_rep1_18	1503
RPE_6W_emb1_rep1_19	-3.30926	-35.1438	1	RPE	6W	RPE_1	RPE_6W_emb1_rep1_19	1504
RPE_6W_emb1_rep1_20	2.78213	-34.8981	1	RPE	6W	RPE_1	RPE_6W_emb1_rep1_20	1505
RPE_6W_emb1_rep1_21	2.81191	-34.6137	1	RPE	6W	RPE_1	RPE_6W_emb1_rep1_21	1506
RPE_6W_emb1_rep1_22	2.39133	-35.9333	1	RPE	6W	RPE_1	RPE_6W_emb1_rep1_22	1507
RPE_6W_emb1_rep1_24	2.84012	-35.9368	1	RPE	6W	RPE_1	RPE_6W_emb1_rep1_24	1508
RPE_6W_emb1_rep1_25	3.14194	-34.8898	1	RPE	6W	RPE_1	RPE_6W_emb1_rep1_25	1509
RPE_6W_emb1_rep1_26	-2.99956	-33.6108	1	RPE	6W	RPE_1	RPE_6W_emb1_rep1_26	1510
RPE_6W_emb1_rep1_27	2.78927	-35.1226	1	RPE	6W	RPE_1	RPE_6W_emb1_rep1_27	1511
RPE_6W_emb1_rep1_28	2.86868	-35.0054	1	RPE	6W	RPE_1	RPE_6W_emb1_rep1_28	1512
RPE_6W_emb1_rep1_29	3.17025	-34.1099	1	RPE	6W	RPE_1	RPE_6W_emb1_rep1_29	1513
RPE_6W_emb1_rep1_30	10.6766	-24.7126	1	RPE	6W	RPE_1	RPE_6W_emb1_rep1_30	1514
RPE_6W_emb1_rep1_31	10.3667	-24.1128	1	RPE	6W	RPE_1	RPE_6W_emb1_rep1_31	1515
RPE_6W_emb1_rep1_32	2.28986	-33.1042	1	RPE	6W	RPE_1	RPE_6W_emb1_rep1_32	1516
RPE_6W_emb1_rep1_33	-3.28252	-33.775	1	RPE	6W	RPE_1	RPE_6W_emb1_rep1_33	1517
RPE_6W_emb1_rep1_35	8.02818	-24.5377	1	RPE	6W	RPE_1	RPE_6W_emb1_rep1_35	1518
RPE_6W_emb1_rep1_36	3.67731	-36.4734	1	RPE	6W	RPE_1	RPE_6W_emb1_rep1_36	1519
RPE_6W_emb1_rep1_37	5.33662	-35.9374	1	RPE	6W	RPE_1	RPE_6W_emb1_rep1_37	1520
RPE_6W_emb1_rep1_38	-2.35055	-32.7376	1	RPE	6W	RPE_1	RPE_6W_emb1_rep1_38	1521
RPE_6W_emb1_rep1_39	4.38428	-35.0786	1	RPE	6W	RPE_1	RPE_6W_emb1_rep1_39	1522
RPE_6W_emb1_rep1_40	5.40488	-36.8585	1	RPE	6W	RPE_1	RPE_6W_emb1_rep1_40	1523
RPE_6W_emb1_rep1_41	6.47099	-35.9918	1	RPE	6W	RPE_1	RPE_6W_emb1_rep1_41	1524
RPE_6W_emb1_rep1_42	19.1351	-15.8297	1	RPE	6W	RPE_1	RPE_6W_emb1_rep1_42	1525
RPE_6W_emb1_rep1_43	3.39938	-36.0463	1	RPE	6W	RPE_1	RPE_6W_emb1_rep1_43	1526
RPE_6W_emb1_rep1_44	5.2201	-34.9797	1	RPE	6W	RPE_1	RPE_6W_emb1_rep1_44	1527
RPE_6W_emb1_rep1_45	4.58208	-36.212	1	RPE	6W	RPE_1	RPE_6W_emb1_rep1_45	1528
RPE_6W_emb1_rep1_46	-1.93049	-35.6797	1	RPE	6W	RPE_1	RPE_6W_emb1_rep1_46	1529
RPE_6W_emb1_rep1_47	4.94037	-26.7123	1	RPE	6W	RPE_1	RPE_6W_emb1_rep1_47	1530
RPE_6W_emb1_rep1_48	-0.337929	-26.3432	1	RPE	6W	RPE_1	RPE_6W_emb1_rep1_48	1531
RPE_6W_emb1_rep1_49	-0.301987	-26.3138	1	RPE	6W	RPE_1	RPE_6W_emb1_rep1_49	1532
RPE_6W_emb1_rep1_50	4.4763	-36.3471	1	RPE	6W	RPE_1	RPE_6W_emb1_rep1_50	1533
RET_6W_emb1_rep1_1	3.28727	-10.0068	3	RET	6W	RPC_5	RET_6W_emb1_rep1_1	1534
RET_6W_emb1_rep1_2	-3.16505	-10.551	3	RET	6W	RPC_2	RET_6W_emb1_rep1_2	1535
RET_6W_emb1_rep1_3	-9.44778	-7.04814	3	RET	6W	RPC_2	RET_6W_emb1_rep1_3	1536
RET_6W_emb1_rep1_4	-1.26498	-10.2986	3	RET	6W	RPC_3	RET_6W_emb1_rep1_4	1537
RET_6W_emb1_rep1_5	1.62119	-10.4024	3	RET	6W	RPC_3	RET_6W_emb1_rep1_5	1538
RET_6W_emb1_rep1_6	0.732405	-7.23217	3	RET	6W	RPC_3	RET_6W_emb1_rep1_6	1539
RET_6W_emb1_rep1_7	-4.03499	-11.5747	3	RET	6W	RPC_2	RET_6W_emb1_rep1_7	1540
RET_6W_emb1_rep1_8	-3.72099	-10.5449	3	RET	6W	RPC_2	RET_6W_emb1_rep1_8	1541
RET_6W_emb1_rep1_9	2.45256	-7.72996	3	RET	6W	RPC_5	RET_6W_emb1_rep1_9	1542
RET_6W_emb1_rep1_10	2.69575	-7.34855	3	RET	6W	RPC_5	RET_6W_emb1_rep1_10	1543
RET_6W_emb1_rep1_11	2.9667	-7.83266	3	RET	6W	RPC_5	RET_6W_emb1_rep1_11	1544
RET_6W_emb1_rep1_12	1.47576	-8.34494	3	RET	6W	RPC_6	RET_6W_emb1_rep1_12	1545
RET_6W_emb1_rep1_13	-0.827104	-9.78661	3	RET	6W	RPC_6	RET_6W_emb1_rep1_13	1546
RET_6W_emb1_rep1_14	1.87897	-10.2974	3	RET	6W	RPC_6	RET_6W_emb1_rep1_14	1547
RET_6W_emb1_rep1_15	3.08275	-10.5658	3	RET	6W	RPC_5	RET_6W_emb1_rep1_15	1548
RET_6W_emb1_rep1_16	2.44734	-7.2148	3	RET	6W	RPC_5	RET_6W_emb1_rep1_16	1549
RET_6W_emb1_rep1_17	2.02599	-8.91448	3	RET	6W	RPC_5	RET_6W_emb1_rep1_17	1550
RET_6W_emb1_rep1_18	-3.91612	-10.5376	3	RET	6W	RPC_2	RET_6W_emb1_rep1_18	1551
RET_6W_emb1_rep1_19	2.20978	-8.17301	3	RET	6W	RPC_5	RET_6W_emb1_rep1_19	1552
RET_6W_emb1_rep1_20	-3.05021	-10.5237	3	RET	6W	RPC_2	RET_6W_emb1_rep1_20	1553
RET_6W_emb1_rep1_21	0.977606	-5.94589	3	RET	6W	RPC_5	RET_6W_emb1_rep1_21	1554
RET_6W_emb1_rep1_22	1.76368	-9.17795	3	RET	6W	RPC_3	RET_6W_emb1_rep1_22	1555
RET_6W_emb1_rep1_23	0.679574	-7.65376	3	RET	6W	RPC_3	RET_6W_emb1_rep1_23	1556
RET_6W_emb1_rep1_24	-2.60355	-10.4446	3	RET	6W	RPC_2	RET_6W_emb1_rep1_24	1557
RET_6W_emb1_rep1_25	3.53798	-9.89709	3	RET	6W	RPC_3	RET_6W_emb1_rep1_25	1558
RET_6W_emb1_rep1_26	-27.6544	-12.4462	19	RET	6W	Microglia	RET_6W_emb1_rep1_26	1559
RET_6W_emb1_rep1_27	-2.63067	-10.1471	3	RET	6W	RPC_2	RET_6W_emb1_rep1_27	1560
RET_6W_emb1_rep1_28	3.46203	-9.43582	3	RET	6W	RPC_6	RET_6W_emb1_rep1_28	1561
RET_6W_emb1_rep1_29	-17.7847	0.539968	5	RET	6W	RGC_1	RET_6W_emb1_rep1_29	1562
RET_6W_emb1_rep1_30	3.87969	-8.54793	3	RET	6W	RPC_3	RET_6W_emb1_rep1_30	1563
RET_6W_emb1_rep1_31	-4.64216	-11.444	3	RET	6W	RPC_2	RET_6W_emb1_rep1_31	1564
RET_6W_emb1_rep1_32	-0.7682	-6.19656	3	RET	6W	RPC_4	RET_6W_emb1_rep1_32	1565
RET_6W_emb1_rep1_33	1.67987	-5.42449	3	RET	6W	RPC_4	RET_6W_emb1_rep1_33	1566
RET_6W_emb1_rep1_34	2.65062	-7.92692	3	RET	6W	RPC_3	RET_6W_emb1_rep1_34	1567
RET_6W_emb1_rep1_35	1.19606	-8.51944	3	RET	6W	RPC_3	RET_6W_emb1_rep1_35	1568
RET_6W_emb1_rep1_36	-1.53858	-10.4754	3	RET	6W	RPC_6	RET_6W_emb1_rep1_36	1569
RET_6W_emb1_rep1_37	-1.4514	-10.2768	3	RET	6W	RPC_6	RET_6W_emb1_rep1_37	1570
RET_6W_emb1_rep1_38	-4.42547	-10.8789	3	RET	6W	RPC_2	RET_6W_emb1_rep1_38	1571
RET_6W_emb1_rep1_39	0.757707	-7.48305	3	RET	6W	RPC_6	RET_6W_emb1_rep1_39	1572
RET_6W_emb1_rep1_40	-2.14232	-10.8684	3	RET	6W	RPC_2	RET_6W_emb1_rep1_40	1573
RET_6W_emb1_rep1_41	1.23068	-7.80009	3	RET	6W	RPC_6	RET_6W_emb1_rep1_41	1574
RET_6W_emb1_rep1_42	2.46411	-8.08774	3	RET	6W	RPC_3	RET_6W_emb1_rep1_42	1575
RET_6W_emb1_rep1_43	0.863609	-9.53632	3	RET	6W	RPC_3	RET_6W_emb1_rep1_43	1576
RET_6W_emb1_rep1_44	-6.25291	0.375294	3	RET	6W	RPC_5	RET_6W_emb1_rep1_44	1577
RET_6W_emb1_rep1_45	1.94592	-6.52978	3	RET	6W	RPC_5	RET_6W_emb1_rep1_45	1578
RET_6W_emb1_rep1_46	1.29529	-7.34057	3	RET	6W	RPC_3	RET_6W_emb1_rep1_46	1579
RET_6W_emb1_rep1_47	1.62604	-6.01062	3	RET	6W	RPC_3	RET_6W_emb1_rep1_47	1580
RET_6W_emb1_rep1_48	1.46779	-7.47897	3	RET	6W	RPC_6	RET_6W_emb1_rep1_48	1581
RET_6W_emb1_rep1_49	1.40523	-8.79829	3	RET	6W	RPC_3	RET_6W_emb1_rep1_49	1582
RET_6W_emb1_rep1_50	2.30366	-10.1783	3	RET	6W	RPC_3	RET_6W_emb1_rep1_50	1583
RET_6W_emb1_rep1_51	-27.7491	-12.3436	19	RET	6W	Microglia	RET_6W_emb1_rep1_51	1584
RET_6W_emb1_rep1_52	2.04562	-8.9631	3	RET	6W	RPC_3	RET_6W_emb1_rep1_52	1585
RET_6W_emb1_rep1_53	-2.39912	-10.0395	3	RET	6W	RPC_2	RET_6W_emb1_rep1_53	1586
RET_6W_emb1_rep1_54	-19.4415	1.40333	5	RET	6W	RGC_1	RET_6W_emb1_rep1_54	1587
RET_6W_emb1_rep1_55	-2.21083	-11.4399	3	RET	6W	RPC_6	RET_6W_emb1_rep1_55	1588
RET_6W_emb1_rep1_56	-27.7546	-12.2333	19	RET	6W	Microglia	RET_6W_emb1_rep1_56	1589
RET_6W_emb1_rep1_57	3.41894	-6.99772	3	RET	6W	RPC_3	RET_6W_emb1_rep1_57	1590
RET_6W_emb1_rep1_58	3.21854	-5.65953	3	RET	6W	RPC_5	RET_6W_emb1_rep1_58	1591
RET_6W_emb1_rep1_59	2.33493	-7.11273	3	RET	6W	RPC_5	RET_6W_emb1_rep1_59	1592
RET_6W_emb1_rep1_60	-1.78871	-9.90351	3	RET	6W	RPC_3	RET_6W_emb1_rep1_60	1593
RET_6W_emb1_rep1_61	-9.29183	2.2132	5	RET	6W	RGC_1	RET_6W_emb1_rep1_61	1594
RET_6W_emb1_rep1_62	-1.94994	-8.84818	3	RET	6W	RPC_2	RET_6W_emb1_rep1_62	1595
RET_6W_emb1_rep1_63	3.03936	-5.92241	3	RET	6W	RPC_3	RET_6W_emb1_rep1_63	1596
RET_6W_emb1_rep1_64	1.91626	-6.71345	3	RET	6W	RPC_6	RET_6W_emb1_rep1_64	1597
RET_6W_emb1_rep1_65	2.01609	-5.31227	3	RET	6W	RPC_3	RET_6W_emb1_rep1_65	1598
RET_6W_emb1_rep1_66	-0.499429	-10.7663	3	RET	6W	RPC_3	RET_6W_emb1_rep1_66	1599
RET_6W_emb1_rep1_67	-8.9499	-0.781254	5	RET	6W	RGC_1	RET_6W_emb1_rep1_67	1600
RET_6W_emb1_rep1_68	0.679191	-9.64012	3	RET	6W	RPC_3	RET_6W_emb1_rep1_68	1601
RET_6W_emb1_rep1_69	-3.73249	-5.73532	3	RET	6W	RPC_3	RET_6W_emb1_rep1_69	1602
RET_6W_emb1_rep1_70	1.2846	-8.92771	3	RET	6W	RPC_6	RET_6W_emb1_rep1_70	1603
RET_6W_emb1_rep1_71	-4.4748	-10.5049	3	RET	6W	RPC_2	RET_6W_emb1_rep1_71	1604
RET_6W_emb1_rep1_72	-25.327	-13.1851	3	RET	6W	Microglia	RET_6W_emb1_rep1_72	1605
RET_6W_emb1_rep1_73	-4.42934	-10.4651	3	RET	6W	RPC_2	RET_6W_emb1_rep1_73	1606
RET_6W_emb1_rep1_74	-2.34989	-10.1716	3	RET	6W	RPC_2	RET_6W_emb1_rep1_74	1607
RET_6W_emb1_rep1_75	-1.41078	-10.5007	3	RET	6W	RPC_6	RET_6W_emb1_rep1_75	1608
RET_6W_emb1_rep1_76	1.19121	-9.13463	3	RET	6W	RPC_3	RET_6W_emb1_rep1_76	1609
RET_6W_emb1_rep1_77	1.45774	-8.50999	3	RET	6W	RPC_3	RET_6W_emb1_rep1_77	1610
RET_6W_emb1_rep1_78	2.24189	-10.1646	3	RET	6W	RPC_3	RET_6W_emb1_rep1_78	1611
RET_6W_emb1_rep1_79	2.31716	-9.06147	3	RET	6W	RPC_5	RET_6W_emb1_rep1_79	1612
RET_6W_emb1_rep1_80	1.30029	-8.53245	3	RET	6W	RPC_3	RET_6W_emb1_rep1_80	1613
RET_6W_emb1_rep1_81	0.936871	-11.3161	3	RET	6W	RPC_3	RET_6W_emb1_rep1_81	1614
RET_6W_emb1_rep1_82	-3.76694	-10.5183	3	RET	6W	RPC_2	RET_6W_emb1_rep1_82	1615
RET_6W_emb1_rep1_83	3.26027	-8.96499	3	RET	6W	RPC_3	RET_6W_emb1_rep1_83	1616
RET_6W_emb1_rep1_84	3.52613	-9.53538	3	RET	6W	RPC_3	RET_6W_emb1_rep1_84	1617
RET_6W_emb1_rep1_85	0.80183	-7.73293	3	RET	6W	RPC_6	RET_6W_emb1_rep1_85	1618
RET_6W_emb1_rep1_86	-19.191	-23.7124	11	RET	6W	Fibroblast	RET_6W_emb1_rep1_86	1619
RET_6W_emb1_rep1_87	-1.66908	-10.368	3	RET	6W	RPC_3	RET_6W_emb1_rep1_87	1620
RET_6W_emb1_rep1_88	2.87543	-7.72735	3	RET	6W	RPC_5	RET_6W_emb1_rep1_88	1621
RET_6W_emb1_rep1_89	-4.26849	-10.3952	3	RET	6W	RPC_2	RET_6W_emb1_rep1_89	1622
RET_6W_emb1_rep1_90	2.08584	-8.92559	3	RET	6W	RPC_3	RET_6W_emb1_rep1_90	1623
RET_6W_emb1_rep1_91	-4.83179	-10.4641	3	RET	6W	RPC_2	RET_6W_emb1_rep1_91	1624
RET_6W_emb1_rep1_92	3.00741	-8.9942	3	RET	6W	RPC_3	RET_6W_emb1_rep1_92	1625
RET_6W_emb1_rep1_93	0.831769	-11.1802	3	RET	6W	RPC_3	RET_6W_emb1_rep1_93	1626
RET_6W_emb1_rep1_94	1.59701	-9.69846	3	RET	6W	RPC_3	RET_6W_emb1_rep1_94	1627
RET_6W_emb1_rep1_95	2.96179	-10.5282	3	RET	6W	RPC_3	RET_6W_emb1_rep1_95	1628
RET_6W_emb1_rep1_96	3.35384	-8.95485	3	RET	6W	RPC_3	RET_6W_emb1_rep1_96	1629
RET_7W_emb2_rep2_1	-15.1816	5.80617	8	RET	7W	RGC_2	RET_7W_emb2_rep2_1	1630
RET_7W_emb2_rep2_2	-14.959	8.76279	8	RET	7W	RGC_1	RET_7W_emb2_rep2_2	1631
RET_7W_emb2_rep2_3	-14.5044	6.12031	5	RET	7W	RGC_1	RET_7W_emb2_rep2_3	1632
RET_7W_emb2_rep2_4	-17.3093	13.0769	8	RET	7W	RGC_2	RET_7W_emb2_rep2_4	1633
RET_7W_emb2_rep2_5	-15.9132	13.3047	8	RET	7W	RGC_2	RET_7W_emb2_rep2_5	1634
RET_7W_emb2_rep2_6	-15.4112	4.67984	5	RET	7W	RGC_1	RET_7W_emb2_rep2_6	1635
RET_7W_emb2_rep2_7	-2.94673	13.0339	13	RET	7W	Horizontal_1	RET_7W_emb2_rep2_7	1636
RET_7W_emb2_rep2_8	-3.68454	12.5228	13	RET	7W	Horizontal_1	RET_7W_emb2_rep2_8	1637
RET_7W_emb2_rep2_9	-16.098	9.67103	8	RET	7W	RGC_2	RET_7W_emb2_rep2_9	1638
RET_7W_emb2_rep2_10	-13.2542	6.11697	5	RET	7W	RGC_1	RET_7W_emb2_rep2_10	1639
RET_7W_emb2_rep2_11	-3.50453	11.249	13	RET	7W	Horizontal_1	RET_7W_emb2_rep2_11	1640
RET_7W_emb2_rep2_12	-3.27284	11.2667	13	RET	7W	Horizontal_1	RET_7W_emb2_rep2_12	1641
RET_7W_emb2_rep2_13	-15.1408	12.1377	8	RET	7W	RGC_2	RET_7W_emb2_rep2_13	1642
RET_7W_emb2_rep2_14	-7.69508	-6.40564	3	RET	7W	RPC_2	RET_7W_emb2_rep2_14	1643
RET_7W_emb2_rep2_15	-13.49	4.03876	5	RET	7W	RGC_1	RET_7W_emb2_rep2_15	1644
RET_7W_emb2_rep2_16	-17.4481	10.4863	8	RET	7W	RGC_2	RET_7W_emb2_rep2_16	1645
RET_7W_emb2_rep2_26	-2.74835	13.456	13	RET	7W	Horizontal_1	RET_7W_emb2_rep2_26	1646
RET_7W_emb2_rep2_27	4.48867	2.32114	10	RET	7W	RPC_4	RET_7W_emb2_rep2_27	1647
RET_7W_emb2_rep2_28	7.81855	2.41047	10	RET	7W	RPC_4	RET_7W_emb2_rep2_28	1648
RET_7W_emb2_rep2_29	3.94977	6.81438	10	RET	7W	RPC_1	RET_7W_emb2_rep2_29	1649
RET_7W_emb2_rep2_30	-14.4075	11.8102	8	RET	7W	RGC_2	RET_7W_emb2_rep2_30	1650
RET_7W_emb2_rep2_31	-9.19793	-0.465828	5	RET	7W	RGC_1	RET_7W_emb2_rep2_31	1651
RET_7W_emb2_rep2_32	-4.36915	13.8128	13	RET	7W	Horizontal_1	RET_7W_emb2_rep2_32	1652
RET_7W_emb2_rep2_33	-13.081	7.32098	5	RET	7W	RGC_1	RET_7W_emb2_rep2_33	1653
RET_7W_emb2_rep2_35	-19.011	5.02478	2	RET	7W	RGC_2	RET_7W_emb2_rep2_35	1654
RET_7W_emb2_rep2_36	4.79484	2.79712	10	RET	7W	RPC_1	RET_7W_emb2_rep2_36	1655
RET_7W_emb2_rep2_37	-11.2297	3.79312	5	RET	7W	RGC_1	RET_7W_emb2_rep2_37	1656
RET_7W_emb2_rep2_38	-13.8608	4.1652	5	RET	7W	RGC_1	RET_7W_emb2_rep2_38	1657
RET_7W_emb2_rep2_39	5.77952	-1.07263	3	RET	7W	RPC_3	RET_7W_emb2_rep2_39	1658
RET_7W_emb2_rep2_40	-15.4452	3.34619	5	RET	7W	RGC_1	RET_7W_emb2_rep2_40	1659
RET_7W_emb2_rep2_41	-22.8652	5.90996	2	RET	7W	RGC_2	RET_7W_emb2_rep2_41	1660
RET_7W_emb2_rep2_42	-18.079	5.70235	8	RET	7W	RGC_2	RET_7W_emb2_rep2_42	1661
RET_7W_emb2_rep2_43	-2.64842	12.8837	13	RET	7W	Horizontal_1	RET_7W_emb2_rep2_43	1662
RET_7W_emb2_rep2_44	-16.3882	3.7821	5	RET	7W	RGC_2	RET_7W_emb2_rep2_44	1663
RET_7W_emb2_rep2_45	-22.1832	5.82131	2	RET	7W	RGC_2	RET_7W_emb2_rep2_45	1664
RET_7W_emb2_rep2_46	-4.95279	-11.8809	3	RET	7W	RPC_2	RET_7W_emb2_rep2_46	1665
RET_7W_emb2_rep2_47	-14.0955	5.60617	5	RET	7W	RGC_1	RET_7W_emb2_rep2_47	1666
RET_7W_emb2_rep2_48	-22.1461	5.70809	2	RET	7W	RGC_2	RET_7W_emb2_rep2_48	1667
RET_7W_emb2_rep2_49	-17.0451	5.04312	5	RET	7W	RGC_1	RET_7W_emb2_rep2_49	1668
RET_7W_emb2_rep2_50	-1.3733	11.8366	13	RET	7W	Horizontal_1	RET_7W_emb2_rep2_50	1669
RET_7W_emb3_rep1_1	-14.6819	11.861	8	RET	7W	RGC_2	RET_7W_emb3_rep1_1	1670
RET_7W_emb3_rep1_2	0.833913	5.07789	13	RET	7W	Horizontal_1	RET_7W_emb3_rep1_2	1671
RET_7W_emb3_rep1_3	-8.89534	-10.3119	3	RET	7W	RPC_4	RET_7W_emb3_rep1_3	1672
RET_7W_emb3_rep1_4	4.12295	0.843667	3	RET	7W	RPC_4	RET_7W_emb3_rep1_4	1673
RET_7W_emb3_rep1_5	-15.306	11.7135	8	RET	7W	RGC_2	RET_7W_emb3_rep1_5	1674
RET_7W_emb3_rep1_6	-14.8524	5.165	8	RET	7W	RGC_2	RET_7W_emb3_rep1_6	1675
RET_7W_emb3_rep1_7	-7.8194	-8.36567	3	RET	7W	RPC_2	RET_7W_emb3_rep1_7	1676
RET_7W_emb3_rep1_8	1.62628	4.7823	10	RET	7W	RPC_4	RET_7W_emb3_rep1_8	1677
RET_7W_emb3_rep1_9	-3.0592	10.9675	13	RET	7W	Horizontal_1	RET_7W_emb3_rep1_9	1678
RET_7W_emb3_rep1_10	-15.8058	13.8315	8	RET	7W	RGC_2	RET_7W_emb3_rep1_10	1679
RET_7W_emb3_rep1_11	3.93803	2.30444	10	RET	7W	RPC_4	RET_7W_emb3_rep1_11	1680
RET_7W_emb3_rep1_12	-14.7252	10.7754	8	RET	7W	RGC_2	RET_7W_emb3_rep1_12	1681
RET_7W_emb3_rep1_13	-7.61922	-5.91302	13	RET	7W	RPC_1	RET_7W_emb3_rep1_13	1682
RET_7W_emb3_rep1_14	3.92839	1.5921	10	RET	7W	RPC_1	RET_7W_emb3_rep1_14	1683
RET_7W_emb3_rep1_15	-15.7451	13.1186	8	RET	7W	RGC_2	RET_7W_emb3_rep1_15	1684
RET_7W_emb3_rep1_16	3.66767	2.74576	10	RET	7W	RPC_4	RET_7W_emb3_rep1_16	1685
RET_7W_emb3_rep1_17	-16.6377	13.4191	8	RET	7W	RGC_2	RET_7W_emb3_rep1_17	1686
RET_7W_emb3_rep1_18	-16.5193	9.92367	8	RET	7W	RGC_2	RET_7W_emb3_rep1_18	1687
RET_7W_emb3_rep1_19	-6.23154	-5.55564	3	RET	7W	RPC_2	RET_7W_emb3_rep1_19	1688
RET_7W_emb3_rep1_20	-13.9054	6.5758	8	RET	7W	RGC_2	RET_7W_emb3_rep1_20	1689
RET_7W_emb3_rep1_21	4.0501	1.06598	10	RET	7W	RPC_4	RET_7W_emb3_rep1_21	1690
RET_7W_emb3_rep1_22	-4.55368	13.0334	13	RET	7W	Horizontal_1	RET_7W_emb3_rep1_22	1691
RET_7W_emb3_rep1_24	-8.77018	-9.3764	3	RET	7W	RPC_2	RET_7W_emb3_rep1_24	1692
RET_7W_emb3_rep1_25	-11.3531	6.49567	5	RET	7W	RGC_1	RET_7W_emb3_rep1_25	1693
RET_7W_emb3_rep1_26	-2.94931	12.3041	13	RET	7W	Horizontal_1	RET_7W_emb3_rep1_26	1694
RET_7W_emb3_rep1_27	-4.6905	12.3037	13	RET	7W	Horizontal_1	RET_7W_emb3_rep1_27	1695
RET_7W_emb3_rep1_28	-1.59318	11.7075	13	RET	7W	Horizontal_1	RET_7W_emb3_rep1_28	1696
RET_7W_emb3_rep1_29	-2.86121	12.4172	13	RET	7W	Horizontal_1	RET_7W_emb3_rep1_29	1697
RET_7W_emb3_rep1_30	-16.691	10.405	8	RET	7W	RGC_2	RET_7W_emb3_rep1_30	1698
RET_7W_emb3_rep1_31	-12.4914	4.26623	5	RET	7W	RGC_1	RET_7W_emb3_rep1_31	1699
RET_7W_emb3_rep1_32	-3.21862	12.0292	13	RET	7W	Horizontal_1	RET_7W_emb3_rep1_32	1700
RET_7W_emb3_rep1_33	2.56284	5.8571	13	RET	7W	Horizontal_1	RET_7W_emb3_rep1_33	1701
RET_7W_emb3_rep1_35	-16.0929	3.99963	5	RET	7W	RGC_1	RET_7W_emb3_rep1_35	1702
RET_7W_emb3_rep1_36	3.8852	2.40393	10	RET	7W	RPC_4	RET_7W_emb3_rep1_36	1703
RET_7W_emb3_rep1_37	-17.0708	4.93734	5	RET	7W	RGC_2	RET_7W_emb3_rep1_37	1704
RET_7W_emb3_rep1_38	-15.2702	5.05002	5	RET	7W	RGC_1	RET_7W_emb3_rep1_38	1705
RET_7W_emb3_rep1_39	-16.5341	14.0124	2	RET	7W	RGC_2	RET_7W_emb3_rep1_39	1706
RET_7W_emb3_rep1_40	-13.0213	5.33938	5	RET	7W	RGC_1	RET_7W_emb3_rep1_40	1707
RET_7W_emb3_rep1_41	-23.4957	5.36719	2	RET	7W	RGC_2	RET_7W_emb3_rep1_41	1708
RET_7W_emb3_rep1_42	2.96997	3.75829	10	RET	7W	RPC_1	RET_7W_emb3_rep1_42	1709
RET_7W_emb3_rep1_43	-4.57459	12.7764	13	RET	7W	Horizontal_1	RET_7W_emb3_rep1_43	1710
RET_7W_emb3_rep1_44	-26.5301	5.61473	2	RET	7W	RGC_2	RET_7W_emb3_rep1_44	1711
RET_7W_emb3_rep1_45	3.5404	3.22889	10	RET	7W	RPC_1	RET_7W_emb3_rep1_45	1712
RET_7W_emb3_rep1_46	-14.0408	4.04683	5	RET	7W	RGC_1	RET_7W_emb3_rep1_46	1713
RET_7W_emb3_rep1_47	-16.2968	13.7929	8	RET	7W	RGC_2	RET_7W_emb3_rep1_47	1714
RET_7W_emb3_rep1_48	7.886	2.55927	10	RET	7W	RPC_1	RET_7W_emb3_rep1_48	1715
RET_7W_emb3_rep1_49	-16.4453	5.55644	5	RET	7W	RGC_1	RET_7W_emb3_rep1_49	1716
RET_7W_emb3_rep1_50	3.64114	1.08821	10	RET	7W	RPC_6	RET_7W_emb3_rep1_50	1717
RET_8W_emb1_rep1_1	-2.37989	-9.82396	3	RET	8W	RPC_2	RET_8W_emb1_rep1_1	1718
RET_8W_emb1_rep1_2	-26.2648	10.5714	2	RET	8W	RGC_2	RET_8W_emb1_rep1_2	1719
RET_8W_emb1_rep1_3	-32.4357	8.34979	2	RET	8W	RGC_2	RET_8W_emb1_rep1_3	1720
RET_8W_emb1_rep1_4	-19.9271	4.35893	2	RET	8W	RGC_2	RET_8W_emb1_rep1_4	1721
RET_8W_emb1_rep1_5	-19.0303	11.1177	2	RET	8W	RGC_2	RET_8W_emb1_rep1_5	1722
RET_8W_emb1_rep1_6	-24.1142	9.54569	2	RET	8W	RGC_2	RET_8W_emb1_rep1_6	1723
RET_8W_emb1_rep1_7	0.38582	14.2944	4	RET	8W	Horizontal_2	RET_8W_emb1_rep1_7	1724
RET_8W_emb1_rep1_8	-26.2955	10.1915	2	RET	8W	RGC_2	RET_8W_emb1_rep1_8	1725
RET_8W_emb1_rep1_9	-9.30765	3.14329	5	RET	8W	RGC_1	RET_8W_emb1_rep1_9	1726
RET_8W_emb1_rep1_10	-26.5638	-10.9927	19	RET	8W	Microglia	RET_8W_emb1_rep1_10	1727
RET_8W_emb1_rep1_11	1.37235	-2.74343	3	RET	8W	RPC_6	RET_8W_emb1_rep1_11	1728
RET_8W_emb1_rep1_12	2.29396	-1.4266	3	RET	8W	RPC_4	RET_8W_emb1_rep1_12	1729
RET_8W_emb1_rep1_13	1.42706	-2.29832	3	RET	8W	RPC_5	RET_8W_emb1_rep1_13	1730
RET_8W_emb1_rep1_14	-24.8795	-0.89281	2	RET	8W	RGC_2	RET_8W_emb1_rep1_14	1731
RET_8W_emb1_rep1_15	-24.0904	8.29582	2	RET	8W	RGC_2	RET_8W_emb1_rep1_15	1732
RET_8W_emb1_rep1_16	1.58006	14.5632	4	RET	8W	Horizontal_2	RET_8W_emb1_rep1_16	1733
RET_8W_emb1_rep1_17	-10.9011	8.17743	2	RET	8W	RGC_2	RET_8W_emb1_rep1_17	1734
RET_8W_emb1_rep1_18	2.32332	-1.56238	3	RET	8W	RPC_3	RET_8W_emb1_rep1_18	1735
RET_8W_emb1_rep1_19	2.01307	-3.71732	3	RET	8W	RPC_6	RET_8W_emb1_rep1_19	1736
RET_8W_emb1_rep1_20	0.568933	16.3019	4	RET	8W	Horizontal_2	RET_8W_emb1_rep1_20	1737
RET_8W_emb1_rep1_21	-24.0552	10.0311	2	RET	8W	RGC_2	RET_8W_emb1_rep1_21	1738
RET_8W_emb1_rep1_22	-26.1248	13.0229	2	RET	8W	RGC_2	RET_8W_emb1_rep1_22	1739
RET_8W_emb1_rep1_24	2.86157	-3.22389	3	RET	8W	RPC_5	RET_8W_emb1_rep1_24	1740
RET_8W_emb1_rep1_25	-30.1202	11.6833	2	RET	8W	RGC_2	RET_8W_emb1_rep1_25	1741
RET_8W_emb1_rep1_26	-25.6571	13.5102	2	RET	8W	RGC_2	RET_8W_emb1_rep1_26	1742
RET_8W_emb1_rep1_27	-7.53708	3.31134	5	RET	8W	RGC_1	RET_8W_emb1_rep1_27	1743
RET_8W_emb1_rep1_28	-26.4815	9.24005	2	RET	8W	RGC_2	RET_8W_emb1_rep1_28	1744
RET_8W_emb1_rep1_29	-23.4209	7.32895	2	RET	8W	RGC_2	RET_8W_emb1_rep1_29	1745
RET_8W_emb1_rep1_30	-14.9294	-0.0332993	5	RET	8W	RGC_1	RET_8W_emb1_rep1_30	1746
RET_8W_emb1_rep1_31	-24.5561	9.33295	2	RET	8W	RGC_2	RET_8W_emb1_rep1_31	1747
RET_8W_emb1_rep1_32	-22.4594	8.65429	2	RET	8W	RGC_2	RET_8W_emb1_rep1_32	1748
RET_8W_emb1_rep1_33	-20.5331	2.25386	2	RET	8W	RGC_2	RET_8W_emb1_rep1_33	1749
RET_8W_emb1_rep1_35	-30.0876	10.3204	2	RET	8W	RGC_2	RET_8W_emb1_rep1_35	1750
RET_8W_emb1_rep1_36	4.93957	11.0696	4	RET	8W	Amacrine_1	RET_8W_emb1_rep1_36	1751
RET_8W_emb1_rep1_37	-26.4901	9.27702	2	RET	8W	RGC_2	RET_8W_emb1_rep1_37	1752
RET_8W_emb1_rep1_38	-1.14961	17.8841	4	RET	8W	Horizontal_2	RET_8W_emb1_rep1_38	1753
RET_8W_emb1_rep1_39	-25.9702	9.79911	2	RET	8W	RGC_2	RET_8W_emb1_rep1_39	1754
RET_8W_emb1_rep1_40	-8.15257	1.11876	5	RET	8W	RGC_1	RET_8W_emb1_rep1_40	1755
RET_8W_emb1_rep1_41	-13.5418	0.956496	5	RET	8W	RGC_1	RET_8W_emb1_rep1_41	1756
RET_8W_emb1_rep1_42	-28.1836	11.8347	2	RET	8W	RGC_2	RET_8W_emb1_rep1_42	1757
RET_8W_emb1_rep1_43	-28.4168	-11.8694	19	RET	8W	Microglia	RET_8W_emb1_rep1_43	1758
RET_8W_emb1_rep1_44	-0.337127	12.4949	13	RET	8W	Horizontal_1	RET_8W_emb1_rep1_44	1759
RET_8W_emb1_rep1_45	-3.2339	-7.4475	3	RET	8W	RPC_2	RET_8W_emb1_rep1_45	1760
RET_8W_emb1_rep1_46	-22.938	8.60693	2	RET	8W	RGC_2	RET_8W_emb1_rep1_46	1761
RET_8W_emb1_rep1_47	-23.2534	9.07094	2	RET	8W	RGC_2	RET_8W_emb1_rep1_47	1762
RET_8W_emb1_rep1_48	-29.1324	12.0222	12	RET	8W	RGC_2	RET_8W_emb1_rep1_48	1763
RET_8W_emb1_rep1_49	-14.7433	2.10434	5	RET	8W	RGC_2	RET_8W_emb1_rep1_49	1764
RET_8W_emb1_rep1_50	-28.2751	12.5376	2	RET	8W	RGC_2	RET_8W_emb1_rep1_50	1765
RET_8W_emb1_rep2_1	-10.1711	1.69156	5	RET	8W	RGC_1	RET_8W_emb1_rep2_1	1766
RET_8W_emb1_rep2_2	-30.739	10.0382	2	RET	8W	RGC_2	RET_8W_emb1_rep2_2	1767
RET_8W_emb1_rep2_3	-7.27575	-8.95494	3	RET	8W	RPC_2	RET_8W_emb1_rep2_3	1768
RET_8W_emb1_rep2_4	-27.0622	13.4228	12	RET	8W	RGC_2	RET_8W_emb1_rep2_4	1769
RET_8W_emb1_rep2_5	3.0635	10.6664	5	RET	8W	RGC_1	RET_8W_emb1_rep2_5	1770
RET_8W_emb1_rep2_6	-12.2285	1.02576	5	RET	8W	RGC_1	RET_8W_emb1_rep2_6	1771
RET_8W_emb1_rep2_7	-7.35778	-8.47507	3	RET	8W	RPC_2	RET_8W_emb1_rep2_7	1772
RET_8W_emb1_rep2_8	-28.0446	10.1077	2	RET	8W	RGC_2	RET_8W_emb1_rep2_8	1773
RET_8W_emb1_rep2_9	-8.03642	3.41313	5	RET	8W	RGC_1	RET_8W_emb1_rep2_9	1774
RET_8W_emb1_rep2_10	-10.822	2.3348	5	RET	8W	RGC_1	RET_8W_emb1_rep2_10	1775
RET_8W_emb1_rep2_11	-31.978	9.15838	2	RET	8W	RGC_2	RET_8W_emb1_rep2_11	1776
RET_8W_emb1_rep2_12	7.47526	13.9466	14	RET	8W	Horizontal_1	RET_8W_emb1_rep2_12	1777
RET_8W_emb1_rep2_13	-26.9294	10.3796	2	RET	8W	RGC_2	RET_8W_emb1_rep2_13	1778
RET_8W_emb1_rep2_14	1.65354	16.9158	4	RET	8W	Horizontal_2	RET_8W_emb1_rep2_14	1779
RET_8W_emb1_rep2_15	-30.3126	13.5302	12	RET	8W	RGC_2	RET_8W_emb1_rep2_15	1780
RET_8W_emb1_rep2_16	3.38658	-2.49995	10	RET	8W	RPC_4	RET_8W_emb1_rep2_16	1781
RET_8W_emb1_rep2_17	-11.2988	-0.721717	5	RET	8W	RGC_1	RET_8W_emb1_rep2_17	1782
RET_8W_emb1_rep2_18	-14.0772	2.37424	2	RET	8W	RGC_2	RET_8W_emb1_rep2_18	1783
RET_8W_emb1_rep2_19	-23.4241	9.69111	2	RET	8W	RGC_2	RET_8W_emb1_rep2_19	1784
RET_8W_emb1_rep2_20	-20.0317	2.06629	2	RET	8W	RGC_2	RET_8W_emb1_rep2_20	1785
RET_8W_emb1_rep2_21	-29.1582	-11.624	19	RET	8W	Microglia	RET_8W_emb1_rep2_21	1786
RET_8W_emb1_rep2_22	-3.02231	-7.48138	3	RET	8W	RPC_2	RET_8W_emb1_rep2_22	1787
RET_8W_emb1_rep2_24	-26.1069	11.4492	12	RET	8W	RGC_2	RET_8W_emb1_rep2_24	1788
RET_8W_emb1_rep2_25	0.571429	14.3791	4	RET	8W	Horizontal_2	RET_8W_emb1_rep2_25	1789
RET_8W_emb1_rep2_26	-8.21693	3.48744	5	RET	8W	RGC_1	RET_8W_emb1_rep2_26	1790
RET_8W_emb1_rep2_27	2.90819	-3.49169	3	RET	8W	RPC_5	RET_8W_emb1_rep2_27	1791
RET_8W_emb1_rep2_28	-28.9027	10.801	2	RET	8W	RGC_2	RET_8W_emb1_rep2_28	1792
RET_8W_emb1_rep2_29	-13.8337	2.18909	5	RET	8W	RGC_2	RET_8W_emb1_rep2_29	1793
RET_8W_emb1_rep2_30	-24.1202	10.5657	2	RET	8W	RGC_2	RET_8W_emb1_rep2_30	1794
RET_8W_emb1_rep2_31	7.29142	13.482	5	RET	8W	Horizontal_1	RET_8W_emb1_rep2_31	1795
RET_8W_emb1_rep2_32	-2.25355	-0.302296	3	RET	8W	RPC_2	RET_8W_emb1_rep2_32	1796
RET_8W_emb1_rep2_33	-30.4509	9.82158	2	RET	8W	RGC_2	RET_8W_emb1_rep2_33	1797
RET_8W_emb1_rep2_35	-9.79035	1.89248	5	RET	8W	RGC_1	RET_8W_emb1_rep2_35	1798
RET_8W_emb1_rep2_36	1.69679	-2.72579	3	RET	8W	RPC_4	RET_8W_emb1_rep2_36	1799
RET_8W_emb1_rep2_37	-11.1153	0.275241	5	RET	8W	RGC_1	RET_8W_emb1_rep2_37	1800
RET_8W_emb1_rep2_38	-22.964	8.18661	2	RET	8W	RGC_2	RET_8W_emb1_rep2_38	1801
RET_8W_emb1_rep2_39	-11.5232	1.69506	5	RET	8W	RGC_1	RET_8W_emb1_rep2_39	1802
RET_8W_emb1_rep2_40	-11.2644	1.62861	5	RET	8W	RGC_1	RET_8W_emb1_rep2_40	1803
RET_8W_emb1_rep2_41	3.12755	-2.52648	3	RET	8W	RPC_4	RET_8W_emb1_rep2_41	1804
RET_8W_emb1_rep2_42	-23.4181	7.94526	2	RET	8W	RGC_2	RET_8W_emb1_rep2_42	1805
RET_8W_emb1_rep2_43	-9.75322	1.59226	5	RET	8W	RGC_1	RET_8W_emb1_rep2_43	1806
RET_8W_emb1_rep2_44	-2.45964	-0.348873	3	RET	8W	RPC_2	RET_8W_emb1_rep2_44	1807
RET_8W_emb1_rep2_45	7.53876	13.6405	13	RET	8W	Horizontal_1	RET_8W_emb1_rep2_45	1808
RET_8W_emb1_rep2_46	-12.7907	1.35629	5	RET	8W	RGC_1	RET_8W_emb1_rep2_46	1809
RET_8W_emb1_rep2_47	2.34804	-5.70771	3	RET	8W	RPC_2	RET_8W_emb1_rep2_47	1810
RET_8W_emb1_rep2_48	-9.63103	2.07069	5	RET	8W	RGC_1	RET_8W_emb1_rep2_48	1811
RET_8W_emb1_rep2_49	-9.62725	2.53192	5	RET	8W	RGC_1	RET_8W_emb1_rep2_49	1812
RET_8W_emb1_rep2_50	-24.5817	9.2627	2	RET	8W	RGC_2	RET_8W_emb1_rep2_50	1813
RET_8W_emb2_rep2_1	4.5544	-3.19907	10	RET	8W	RPC_1	RET_8W_emb2_rep2_1	1814
RET_8W_emb2_rep2_2	4.13437	-3.60462	3	RET	8W	RPC_5	RET_8W_emb2_rep2_2	1815
RET_8W_emb2_rep2_3	-24.0306	8.63852	2	RET	8W	RGC_2	RET_8W_emb2_rep2_3	1816
RET_8W_emb2_rep2_4	-30.9235	9.91676	2	RET	8W	RGC_2	RET_8W_emb2_rep2_4	1817
RET_8W_emb2_rep2_5	-7.71308	1.04906	5	RET	8W	RGC_1	RET_8W_emb2_rep2_5	1818
RET_8W_emb2_rep2_6	-12.8725	1.25123	5	RET	8W	RGC_1	RET_8W_emb2_rep2_6	1819
RET_8W_emb2_rep2_7	-2.8169	-7.662	3	RET	8W	RPC_2	RET_8W_emb2_rep2_7	1820
RET_8W_emb2_rep2_8	-27.9004	10.3157	2	RET	8W	RGC_2	RET_8W_emb2_rep2_8	1821
RET_8W_emb2_rep2_9	3.75976	-4.2017	3	RET	8W	RPC_5	RET_8W_emb2_rep2_9	1822
RET_8W_emb2_rep2_10	-11.8842	1.46335	5	RET	8W	RGC_1	RET_8W_emb2_rep2_10	1823
RET_8W_emb2_rep2_11	-13.9534	-0.251177	5	RET	8W	RGC_1	RET_8W_emb2_rep2_11	1824
RET_8W_emb2_rep2_12	-2.57946	15.6289	4	RET	8W	Horizontal_2	RET_8W_emb2_rep2_12	1825
RET_8W_emb2_rep2_13	2.15804	-4.15987	3	RET	8W	RPC_6	RET_8W_emb2_rep2_13	1826
RET_8W_emb2_rep2_14	-10.552	0.897412	5	RET	8W	RGC_1	RET_8W_emb2_rep2_14	1827
RET_8W_emb2_rep2_15	-28.0798	9.62113	2	RET	8W	RGC_2	RET_8W_emb2_rep2_15	1828
RET_8W_emb2_rep2_16	1.64702	-6.01467	3	RET	8W	RPC_5	RET_8W_emb2_rep2_16	1829
RET_8W_emb2_rep2_17	-3.38245	-9.33342	3	RET	8W	RPC_2	RET_8W_emb2_rep2_17	1830
RET_8W_emb2_rep2_18	-4.11439	-10.8288	3	RET	8W	RPC_2	RET_8W_emb2_rep2_18	1831
RET_8W_emb2_rep2_19	-11.3545	-0.69527	5	RET	8W	RGC_1	RET_8W_emb2_rep2_19	1832
RET_8W_emb2_rep2_20	-11.8901	1.32876	5	RET	8W	RGC_1	RET_8W_emb2_rep2_20	1833
RET_8W_emb2_rep2_21	-32.5672	8.81333	2	RET	8W	RGC_2	RET_8W_emb2_rep2_21	1834
RET_8W_emb2_rep2_22	-1.42231	16.9581	4	RET	8W	Horizontal_2	RET_8W_emb2_rep2_22	1835
RET_8W_emb2_rep2_24	-7.24135	2.32381	5	RET	8W	RGC_1	RET_8W_emb2_rep2_24	1836
RET_8W_emb2_rep2_25	-3.09974	16.2079	4	RET	8W	Horizontal_2	RET_8W_emb2_rep2_25	1837
RET_8W_emb2_rep2_26	-21.8278	8.78902	2	RET	8W	RGC_2	RET_8W_emb2_rep2_26	1838
RET_8W_emb2_rep2_27	-2.18585	-0.329684	3	RET	8W	RPC_2	RET_8W_emb2_rep2_27	1839
RET_8W_emb2_rep2_28	-11.0081	0.852412	5	RET	8W	RGC_1	RET_8W_emb2_rep2_28	1840
RET_8W_emb2_rep2_29	-10.924	0.973026	5	RET	8W	RGC_1	RET_8W_emb2_rep2_29	1841
RET_8W_emb2_rep2_30	-20.1806	2.42228	2	RET	8W	RGC_2	RET_8W_emb2_rep2_30	1842
RET_8W_emb2_rep2_31	-8.53235	1.31356	5	RET	8W	RGC_1	RET_8W_emb2_rep2_31	1843
RET_8W_emb2_rep2_32	-26.3088	10.3137	2	RET	8W	RGC_2	RET_8W_emb2_rep2_32	1844
RET_8W_emb2_rep2_33	-28.7273	10.1712	2	RET	8W	RGC_2	RET_8W_emb2_rep2_33	1845
RET_8W_emb2_rep2_35	3.26966	-2.26501	10	RET	8W	RPC_4	RET_8W_emb2_rep2_35	1846
RET_8W_emb2_rep2_36	-24.8443	8.79232	2	RET	8W	RGC_2	RET_8W_emb2_rep2_36	1847
RET_8W_emb2_rep2_37	-28.1334	8.75192	2	RET	8W	RGC_2	RET_8W_emb2_rep2_37	1848
RET_8W_emb2_rep2_38	-23.2835	7.93539	2	RET	8W	RGC_2	RET_8W_emb2_rep2_38	1849
RET_8W_emb2_rep2_39	-23.82	7.76437	2	RET	8W	RGC_2	RET_8W_emb2_rep2_39	1850
RET_8W_emb2_rep2_40	4.01397	-3.84029	3	RET	8W	RPC_4	RET_8W_emb2_rep2_40	1851
RET_8W_emb2_rep2_41	-13.0965	2.2367	5	RET	8W	RGC_1	RET_8W_emb2_rep2_41	1852
RET_8W_emb2_rep2_42	-27.6601	8.24164	2	RET	8W	RGC_2	RET_8W_emb2_rep2_42	1853
RET_8W_emb2_rep2_43	-28.3687	11.7763	12	RET	8W	RGC_2	RET_8W_emb2_rep2_43	1854
RET_8W_emb2_rep2_44	-1.03137	18.0052	4	RET	8W	Horizontal_2	RET_8W_emb2_rep2_44	1855
RET_8W_emb2_rep2_45	-0.930247	16.9501	4	RET	8W	Horizontal_2	RET_8W_emb2_rep2_45	1856
RET_8W_emb2_rep2_46	3.84317	-4.08991	3	RET	8W	RPC_5	RET_8W_emb2_rep2_46	1857
RET_8W_emb2_rep2_47	7.50826	13.5436	13	RET	8W	Horizontal_1	RET_8W_emb2_rep2_47	1858
RET_8W_emb2_rep2_48	-13.6129	1.97768	5	RET	8W	RGC_1	RET_8W_emb2_rep2_48	1859
RET_8W_emb2_rep2_49	-25.1662	8.94993	2	RET	8W	RGC_2	RET_8W_emb2_rep2_49	1860
RET_8W_emb2_rep2_50	4.40164	-3.40867	10	RET	8W	RPC_4	RET_8W_emb2_rep2_50	1861
RPE_8W_emb1_rep1_1	3.8878	-34.3259	1	RPE	8W	RPE_1	RPE_8W_emb1_rep1_1	1862
RPE_8W_emb1_rep1_2	0.838064	-31.9878	1	RPE	8W	RPE_1	RPE_8W_emb1_rep1_2	1863
RPE_8W_emb1_rep1_3	10.4049	-28.1934	1	RPE	8W	RPE_1	RPE_8W_emb1_rep1_3	1864
RPE_8W_emb1_rep1_4	-1.76627	-35.5784	1	RPE	8W	RPE_1	RPE_8W_emb1_rep1_4	1865
RPE_8W_emb1_rep1_5	2.37097	-28.3181	1	RPE	8W	RPE_1	RPE_8W_emb1_rep1_5	1866
RPE_8W_emb1_rep1_6	10.1878	-27.9055	1	RPE	8W	RPE_1	RPE_8W_emb1_rep1_6	1867
RPE_8W_emb1_rep1_7	11.2395	-24.9642	1	RPE	8W	RPE_1	RPE_8W_emb1_rep1_7	1868
RPE_8W_emb1_rep1_8	-1.26995	-33.5754	1	RPE	8W	RPE_1	RPE_8W_emb1_rep1_8	1869
RPE_8W_emb1_rep1_9	5.97175	-36.2593	1	RPE	8W	RPE_1	RPE_8W_emb1_rep1_9	1870
RPE_8W_emb1_rep1_10	1.12911	-31.1116	1	RPE	8W	RPE_1	RPE_8W_emb1_rep1_10	1871
RPE_8W_emb1_rep1_11	1.2475	-31.7963	1	RPE	8W	RPE_1	RPE_8W_emb1_rep1_11	1872
RPE_8W_emb1_rep1_12	-1.98938	-34.2918	1	RPE	8W	RPE_1	RPE_8W_emb1_rep1_12	1873
RPE_8W_emb1_rep1_13	1.30368	-30.5344	1	RPE	8W	RPE_1	RPE_8W_emb1_rep1_13	1874
RPE_8W_emb1_rep1_14	8.78992	-23.6307	1	RPE	8W	RPE_3	RPE_8W_emb1_rep1_14	1875
RPE_8W_emb1_rep1_15	1.00073	-32.1618	1	RPE	8W	RPE_1	RPE_8W_emb1_rep1_15	1876
RPE_8W_emb1_rep1_16	6.96788	-25.3324	1	RPE	8W	RPE_1	RPE_8W_emb1_rep1_16	1877
RPE_8W_emb1_rep1_17	1.33997	-31.1074	1	RPE	8W	RPE_1	RPE_8W_emb1_rep1_17	1878
RPE_8W_emb1_rep1_18	1.12325	-31.7144	1	RPE	8W	RPE_1	RPE_8W_emb1_rep1_18	1879
RPE_8W_emb1_rep1_19	9.6286	-24.3852	1	RPE	8W	RPE_1	RPE_8W_emb1_rep1_19	1880
RPE_8W_emb1_rep1_20	0.448995	-32.6641	1	RPE	8W	RPE_1	RPE_8W_emb1_rep1_20	1881
RPE_8W_emb1_rep1_21	-1.64522	-33.565	1	RPE	8W	RPE_1	RPE_8W_emb1_rep1_21	1882
RPE_8W_emb1_rep1_22	-3.05063	-36.5154	1	RPE	8W	RPE_1	RPE_8W_emb1_rep1_22	1883
RPE_8W_emb1_rep1_24	3.23231	-34.2262	1	RPE	8W	RPE_1	RPE_8W_emb1_rep1_24	1884
RPE_8W_emb1_rep1_25	-0.0725037	-32.9149	1	RPE	8W	RPE_1	RPE_8W_emb1_rep1_25	1885
RPE_8W_emb1_rep1_26	7.37092	-26.6146	1	RPE	8W	RPE_1	RPE_8W_emb1_rep1_26	1886
RPE_8W_emb1_rep1_27	2.80967	-27.4738	1	RPE	8W	RPE_1	RPE_8W_emb1_rep1_27	1887
RPE_8W_emb1_rep1_28	-3.05869	-36.3854	1	RPE	8W	RPE_1	RPE_8W_emb1_rep1_28	1888
RPE_8W_emb1_rep1_29	1.37447	-29.0925	1	RPE	8W	RPE_1	RPE_8W_emb1_rep1_29	1889
RPE_8W_emb1_rep1_30	-3.46754	-34.1959	1	RPE	8W	RPE_1	RPE_8W_emb1_rep1_30	1890
RPE_8W_emb1_rep1_31	1.67991	-30.9574	1	RPE	8W	RPE_1	RPE_8W_emb1_rep1_31	1891
RPE_8W_emb1_rep1_32	2.05184	-32.9142	1	RPE	8W	RPE_1	RPE_8W_emb1_rep1_32	1892
RPE_8W_emb1_rep1_33	-1.44932	-33.4773	1	RPE	8W	RPE_1	RPE_8W_emb1_rep1_33	1893
RPE_8W_emb1_rep1_35	0.928064	-29.9299	1	RPE	8W	RPE_1	RPE_8W_emb1_rep1_35	1894
RPE_8W_emb1_rep1_36	6.26533	-35.0353	1	RPE	8W	RPE_1	RPE_8W_emb1_rep1_36	1895
RPE_8W_emb1_rep1_37	1.45782	-30.8116	1	RPE	8W	RPE_1	RPE_8W_emb1_rep1_37	1896
RPE_8W_emb1_rep1_38	2.09982	-31.5766	1	RPE	8W	RPE_1	RPE_8W_emb1_rep1_38	1897
RPE_8W_emb1_rep1_39	6.19004	-35.2359	1	RPE	8W	RPE_1	RPE_8W_emb1_rep1_39	1898
RPE_8W_emb1_rep1_40	15.4746	-14.6288	18	RPE	8W	RPE_3	RPE_8W_emb1_rep1_40	1899
RPE_8W_emb1_rep1_42	0.994457	-32.1445	1	RPE	8W	RPE_1	RPE_8W_emb1_rep1_42	1900
RPE_8W_emb1_rep1_43	7.3442	-26.9029	1	RPE	8W	RPE_1	RPE_8W_emb1_rep1_43	1901
RPE_8W_emb1_rep1_44	-1.76116	-31.8202	1	RPE	8W	RPE_1	RPE_8W_emb1_rep1_44	1902
RPE_8W_emb1_rep1_45	1.9374	-31.2514	1	RPE	8W	RPE_1	RPE_8W_emb1_rep1_45	1903
RPE_8W_emb1_rep1_46	10.4145	-28.2532	1	RPE	8W	RPE_1	RPE_8W_emb1_rep1_46	1904
RPE_8W_emb1_rep1_47	1.61482	-29.8953	1	RPE	8W	RPE_1	RPE_8W_emb1_rep1_47	1905
RPE_8W_emb1_rep1_48	11.1387	-29.3286	1	RPE	8W	RPE_1	RPE_8W_emb1_rep1_48	1906
RPE_8W_emb1_rep1_49	1.62883	-29.5989	1	RPE	8W	RPE_1	RPE_8W_emb1_rep1_49	1907
RPE_8W_emb1_rep1_50	9.73541	-23.5708	1	RPE	8W	RPE_1	RPE_8W_emb1_rep1_50	1908
RPE_8W_emb2_rep1_1	2.41517	-27.8481	1	RPE	8W	RPE_1	RPE_8W_emb2_rep1_1	1909
RPE_8W_emb2_rep1_2	-3.20352	-36.5908	1	RPE	8W	RPE_1	RPE_8W_emb2_rep1_2	1910
RPE_8W_emb2_rep1_3	3.69299	-26.9192	1	RPE	8W	RPE_1	RPE_8W_emb2_rep1_3	1911
RPE_8W_emb2_rep1_4	-3.58623	-34.5627	1	RPE	8W	RPE_1	RPE_8W_emb2_rep1_4	1912
RPE_8W_emb2_rep1_5	2.41603	-28.684	1	RPE	8W	RPE_1	RPE_8W_emb2_rep1_5	1913
RPE_8W_emb2_rep1_6	0.967406	-31.1002	1	RPE	8W	RPE_1	RPE_8W_emb2_rep1_6	1914
RPE_8W_emb2_rep1_7	7.56083	-26.6849	1	RPE	8W	RPE_1	RPE_8W_emb2_rep1_7	1915
RPE_8W_emb2_rep1_8	2.21027	-27.5457	1	RPE	8W	RPE_1	RPE_8W_emb2_rep1_8	1916
RPE_8W_emb2_rep1_9	-1.38719	-31.698	1	RPE	8W	RPE_1	RPE_8W_emb2_rep1_9	1917
RPE_8W_emb2_rep1_10	15.1795	-14.5955	18	RPE	8W	RPE_3	RPE_8W_emb2_rep1_10	1918
RPE_8W_emb2_rep1_11	3.28368	-27.4827	1	RPE	8W	RPE_1	RPE_8W_emb2_rep1_11	1919
RPE_8W_emb2_rep1_12	2.26415	-28.4202	1	RPE	8W	RPE_1	RPE_8W_emb2_rep1_12	1920
RPE_8W_emb2_rep1_13	0.208411	-31.9278	1	RPE	8W	RPE_1	RPE_8W_emb2_rep1_13	1921
RPE_8W_emb2_rep1_14	9.22398	-23.0279	1	RPE	8W	RPE_3	RPE_8W_emb2_rep1_14	1922
RPE_8W_emb2_rep1_15	8.00212	-24.1043	1	RPE	8W	RPE_1	RPE_8W_emb2_rep1_15	1923
RPE_8W_emb2_rep1_16	1.25755	-30.3527	1	RPE	8W	RPE_1	RPE_8W_emb2_rep1_16	1924
RPE_8W_emb2_rep1_17	-0.157049	-31.4696	1	RPE	8W	RPE_1	RPE_8W_emb2_rep1_17	1925
RPE_8W_emb2_rep1_18	2.56928	-27.889	1	RPE	8W	RPE_1	RPE_8W_emb2_rep1_18	1926
RPE_8W_emb2_rep1_19	0.866352	-32.0209	1	RPE	8W	RPE_1	RPE_8W_emb2_rep1_19	1927
RPE_8W_emb2_rep1_20	-1.24258	-33.0548	1	RPE	8W	RPE_1	RPE_8W_emb2_rep1_20	1928
RPE_8W_emb2_rep1_21	8.4453	-35.039	1	RPE	8W	RPE_1	RPE_8W_emb2_rep1_21	1929
RPE_8W_emb2_rep1_22	9.35354	-23.1005	1	RPE	8W	RPE_1	RPE_8W_emb2_rep1_22	1930
RPE_8W_emb2_rep1_24	2.06761	-28.7687	1	RPE	8W	RPE_1	RPE_8W_emb2_rep1_24	1931
RPE_8W_emb2_rep1_25	1.61723	-33.0891	1	RPE	8W	RPE_1	RPE_8W_emb2_rep1_25	1932
RPE_8W_emb2_rep1_26	1.83655	-29.6788	1	RPE	8W	RPE_1	RPE_8W_emb2_rep1_26	1933
RPE_8W_emb2_rep1_27	1.75362	-29.3415	1	RPE	8W	RPE_1	RPE_8W_emb2_rep1_27	1934
RPE_8W_emb2_rep1_28	-1.07173	-33.189	1	RPE	8W	RPE_1	RPE_8W_emb2_rep1_28	1935
RPE_8W_emb2_rep1_29	-3.47871	-35.7035	1	RPE	8W	RPE_1	RPE_8W_emb2_rep1_29	1936
RPE_8W_emb2_rep1_30	-0.512507	-31.4936	1	RPE	8W	RPE_1	RPE_8W_emb2_rep1_30	1937
RPE_8W_emb2_rep1_31	8.58392	-23.9331	1	RPE	8W	RPE_1	RPE_8W_emb2_rep1_31	1938
RPE_8W_emb2_rep1_32	8.40338	-23.8032	1	RPE	8W	RPE_1	RPE_8W_emb2_rep1_32	1939
RPE_8W_emb2_rep1_33	-1.5756	-33.6814	1	RPE	8W	RPE_1	RPE_8W_emb2_rep1_33	1940
RPE_8W_emb2_rep1_35	1.83672	-34.1183	1	RPE	8W	RPE_1	RPE_8W_emb2_rep1_35	1941
RPE_8W_emb2_rep1_36	-3.51103	-34.1983	1	RPE	8W	RPE_1	RPE_8W_emb2_rep1_36	1942
RPE_8W_emb2_rep1_37	9.54804	-23.5185	1	RPE	8W	RPE_1	RPE_8W_emb2_rep1_37	1943
RPE_8W_emb2_rep1_38	3.73402	-27.0534	1	RPE	8W	RPE_1	RPE_8W_emb2_rep1_38	1944
RPE_8W_emb2_rep1_39	9.37435	-22.9743	1	RPE	8W	RPE_1	RPE_8W_emb2_rep1_39	1945
RPE_8W_emb2_rep1_40	9.62887	-23.6286	1	RPE	8W	RPE_3	RPE_8W_emb2_rep1_40	1946
RPE_8W_emb2_rep1_41	0.281432	-30.0108	1	RPE	8W	RPE_1	RPE_8W_emb2_rep1_41	1947
RPE_8W_emb2_rep1_42	-2.75161	-35.4266	1	RPE	8W	RPE_1	RPE_8W_emb2_rep1_42	1948
RPE_8W_emb2_rep1_43	2.38804	-29.3285	1	RPE	8W	RPE_1	RPE_8W_emb2_rep1_43	1949
RPE_8W_emb2_rep1_44	-27.8763	-12.7536	19	RPE	8W	Microglia	RPE_8W_emb2_rep1_44	1950
RPE_8W_emb2_rep1_45	-8.77037	-19.7891	21	RPE	8W	Blood	RPE_8W_emb2_rep1_45	1951
RET_8W_emb2_rep1_46	2.97587	-37.111	1	RET	8W	RPE_1	RET_8W_emb2_rep1_46	1952
RET_8W_emb2_rep1_47	-21.4258	7.54614	2	RET	8W	RGC_2	RET_8W_emb2_rep1_47	1953
RET_8W_emb2_rep1_48	-21.6309	7.79525	2	RET	8W	RGC_2	RET_8W_emb2_rep1_48	1954
RET_8W_emb2_rep1_49	2.48352	-4.13001	3	RET	8W	RPC_6	RET_8W_emb2_rep1_49	1955
RET_8W_emb2_rep1_50	4.55895	-2.08943	10	RET	8W	RPC_1	RET_8W_emb2_rep1_50	1956
RPE_7W_emb2_rep1_1	1.63044	-23.0529	20	RPE	7W	RPE_3	RPE_7W_emb2_rep1_1	1957
RPE_7W_emb2_rep1_2	1.17625	-22.9079	20	RPE	7W	RPE_3	RPE_7W_emb2_rep1_2	1958
RPE_7W_emb2_rep1_3	8.8787	-14.4295	20	RPE	7W	RPE_3	RPE_7W_emb2_rep1_3	1959
RPE_7W_emb2_rep1_4	9.19261	-14.4854	18	RPE	7W	RPE_3	RPE_7W_emb2_rep1_4	1960
RPE_7W_emb2_rep1_5	8.6547	-14.4397	8	RPE	7W	RGC_2	RPE_7W_emb2_rep1_5	1961
RPE_7W_emb2_rep1_6	0.671759	-22.3197	20	RPE	7W	RPE_3	RPE_7W_emb2_rep1_6	1962
RPE_7W_emb2_rep1_7	-0.589852	-23.7045	20	RPE	7W	RPE_3	RPE_7W_emb2_rep1_7	1963
RPE_7W_emb2_rep1_8	0.631735	-22.2951	20	RPE	7W	RPE_3	RPE_7W_emb2_rep1_8	1964
RPE_7W_emb2_rep1_9	10.7795	-15.2016	18	RPE	7W	RPE_3	RPE_7W_emb2_rep1_9	1965
RPE_7W_emb2_rep1_10	9.71658	-14.0388	18	RPE	7W	RPE_3	RPE_7W_emb2_rep1_10	1966
RPE_7W_emb2_rep1_11	-0.121153	-21.0489	20	RPE	7W	RPE_3	RPE_7W_emb2_rep1_11	1967
RPE_7W_emb2_rep1_12	9.25913	-14.32	18	RPE	7W	RPE_3	RPE_7W_emb2_rep1_12	1968
RPE_7W_emb2_rep1_13	8.60153	-14.5039	20	RPE	7W	RPE_3	RPE_7W_emb2_rep1_13	1969
RPE_7W_emb2_rep1_14	-29.7756	-13.6713	19	RPE	7W	Microglia	RPE_7W_emb2_rep1_14	1970
RPE_7W_emb2_rep1_15	-29.7996	-13.6293	19	RPE	7W	Microglia	RPE_7W_emb2_rep1_15	1971
RPE_7W_emb2_rep1_16	-26.4133	-11.5822	19	RPE	7W	Microglia	RPE_7W_emb2_rep1_16	1972
RPE_7W_emb2_rep1_17	-19.1586	-27.168	11	RPE	7W	Fibroblast	RPE_7W_emb2_rep1_17	1973
RPE_7W_emb2_rep1_18	-19.3497	-27.1876	11	RPE	7W	Fibroblast	RPE_7W_emb2_rep1_18	1974
RPE_7W_emb2_rep1_19	-19.3482	-27.0469	11	RPE	7W	Fibroblast	RPE_7W_emb2_rep1_19	1975
RPE_7W_emb2_rep1_20	-19.037	-27.5151	11	RPE	7W	Fibroblast	RPE_7W_emb2_rep1_20	1976
RPE_7W_emb2_rep1_21	-19.2636	-26.9145	11	RPE	7W	Fibroblast	RPE_7W_emb2_rep1_21	1977
RPE_7W_emb2_rep1_22	-18.8979	-27.0034	11	RPE	7W	Fibroblast	RPE_7W_emb2_rep1_22	1978
RPE_7W_emb2_rep1_24	-19.3055	-27.0635	11	RPE	7W	Fibroblast	RPE_7W_emb2_rep1_24	1979
RPE_7W_emb2_rep1_25	-19.5612	-26.8795	11	RPE	7W	Fibroblast	RPE_7W_emb2_rep1_25	1980
RET_7W_emb2_rep1_26	-0.504908	5.51653	13	RET	7W	Horizontal_1	RET_7W_emb2_rep1_26	1981
RET_7W_emb2_rep1_27	8.15311	12.8202	13	RET	7W	Horizontal_1	RET_7W_emb2_rep1_27	1982
RET_7W_emb2_rep1_28	-14.7758	13.0506	8	RET	7W	RGC_2	RET_7W_emb2_rep1_28	1983
RET_7W_emb2_rep1_29	5.23845	0.95777	10	RET	7W	RPC_4	RET_7W_emb2_rep1_29	1984
RET_7W_emb2_rep1_30	-14.3454	13.2442	8	RET	7W	RGC_2	RET_7W_emb2_rep1_30	1985
RET_7W_emb2_rep1_31	-14.0787	13.0644	8	RET	7W	RGC_2	RET_7W_emb2_rep1_31	1986
RET_7W_emb2_rep1_32	5.2145	1.01798	10	RET	7W	RPC_4	RET_7W_emb2_rep1_32	1987
RET_7W_emb2_rep1_33	-3.52623	12.2827	13	RET	7W	Horizontal_1	RET_7W_emb2_rep1_33	1988
RET_7W_emb2_rep1_35	-7.1451	-19.0089	21	RET	7W	Blood	RET_7W_emb2_rep1_35	1989
RET_7W_emb2_rep1_36	-14.3234	13.293	8	RET	7W	RGC_2	RET_7W_emb2_rep1_36	1990
RET_7W_emb2_rep1_37	-12.3612	10.8001	2	RET	7W	RGC_2	RET_7W_emb2_rep1_37	1991
RET_7W_emb2_rep1_38	-12.9433	11.2008	8	RET	7W	RGC_2	RET_7W_emb2_rep1_38	1992
RET_7W_emb2_rep1_39	-13.181	11.3616	8	RET	7W	RGC_2	RET_7W_emb2_rep1_39	1993
RET_7W_emb2_rep1_40	-7.3848	-5.79266	13	RET	7W	RPC_1	RET_7W_emb2_rep1_40	1994
RET_7W_emb2_rep1_41	-8.08044	7.45676	5	RET	7W	RGC_1	RET_7W_emb2_rep1_41	1995
RET_7W_emb2_rep1_42	7.91385	2.41172	10	RET	7W	RPC_1	RET_7W_emb2_rep1_42	1996
RET_7W_emb2_rep1_43	-8.35467	7.42756	5	RET	7W	RGC_1	RET_7W_emb2_rep1_43	1997
RET_7W_emb2_rep1_44	-10.337	3.17763	5	RET	7W	RGC_1	RET_7W_emb2_rep1_44	1998
[truncated: 422 more rows]
