# Supplementary material for: Dissecting the transcriptome landscape of the human fetal neural retina and retinal pigment epithelium by single-cell RNA-seq analysis
Source: PLoS Biol. 2019 Jul 3;17(7):e3000365. doi: 10.1371/journal.pbio.3000365 (PMC6634428; doi:10.1371/journal.pbio.3000365)
Supplement: S6 Table — (XLSX) [file pbio.3000365.s016.xlsx]

## Sheet: cell cycle gene list
G1/S	G2/M
MCM5	HMGB2
PCNA	CDK1
TYMS	NUSAP1
FEN1	UBE2C
MCM2	BIRC5
MCM4	TPX2
RRM1	TOP2A
UNG	NDC80
GINS2	CKS2
MCM6	NUF2
CDCA7	CKS1B
DTL	MKI67
PRIM1	TMPO
UHRF1	CENPF
CENPU	TACC3
HELLS	FAM64A
RFC2	SMC4
RPA2	CCNB2
NASP	CKAP2L
RAD51AP1	CKAP2
GMNN	AURKB
WDR76	BUB1
SLBP	KIF11
CCNE2	ANP32E
UBR7	TUBB4B
POLD3	GTSE1
MSH2	KIF20B
ATAD2	HJURP
RAD51	CDCA3
RRM2	HN1
CDC45	CDC20
CDC6	TTK
EXO1	CDC25C
TIPIN	KIF2C
DSCC1	RANGAP1
BLM	NCAPD2
CASP8AP2	DLGAP5
USP1	CDCA2
CLSPN	CDCA8
POLA1	ECT2
CHAF1B	KIF23
BRIP1	HMMR
E2F8	AURKA
	PSRC1
	ANLN
	LBR
	CKAP5
	CENPE
	CTCF
	NEK2
	G2E3
	GAS2L3
	CBX5
	CENPA
