# Supplementary material for: Dissecting the transcriptome landscape of the human fetal neural retina and retinal pigment epithelium by single-cell RNA-seq analysis
Source: PLoS Biol. 2019 Jul 3;17(7):e3000365. doi: 10.1371/journal.pbio.3000365 (PMC6634428; doi:10.1371/journal.pbio.3000365)
Supplement: S7 Table — RGC, retinal ganglion cell. (XLSX) [file pbio.3000365.s017.xlsx]

## Sheet: DDRTree.RGC.xgboost.Importance
	Feature	Gain	Cover	Frequency	weight
1	ATOH7	0.0391841	0.0161837	0.0212955	23
2	SNCA	0.143242	0.047568	0.0204082	22
3	MT-ATP8	0.0986599	0.0469013	0.0204082	22
4	RTN1	0.0124593	0.0142141	0.0159716	17
5	MT-ATP6	0.00397068	0.0113858	0.0159716	17
6	RGS10	0.106017	0.0535407	0.014197	16
7	MEG3	0.0194657	0.00923848	0.0133097	15
8	NTM	0.0168083	0.0143255	0.0133097	15
9	CNTN2	0.0241283	0.0225182	0.011535	13
10	TMSB10	0.0349461	0.0279908	0.00976043	11
11	TUBB2A	0.0146224	0.0285943	0.00976043	11
12	C7orf55	0.00139773	0.00251098	0.00887311	10
13	RBP1	0.0102928	0.00882412	0.00709849	8
14	ANK3	0.00426628	0.00472219	0.00709849	8
15	RP11-203F10.6	0.00387274	0.00643287	0.00709849	8
16	RPLP1	0.00108842	0.00186251	0.00709849	8
17	SFRP2	0.000705104	0.00153386	0.00709849	8
18	NEFM	0.000505601	0.00173426	0.00709849	8
19	NEFL	0.0117432	0.00661239	0.00621118	6
20	PFN1	0.00873941	0.0110857	0.00621118	6
21	ATP6V1G2	0.00438991	0.00180439	0.00621118	6
22	PTMA	0.00303894	0.00708695	0.00621118	6
23	LINC01420	0.00168311	0.00238762	0.00621118	6
24	RNA5SP202	0.000867839	0.00297661	0.00621118	6
25	TUBA1A	0.0003223	0.00115494	0.00621118	6
26	HBG2	0.0144289	0.0147045	0.00443656	5
27	SAT1	0.00939814	0.012025	0.00443656	5
28	RPL23A	0.00677027	0.00803493	0.00532387	5
29	MT-ND1	0.00290991	0.0015245	0.00443656	5
30	MT-ND4L	0.0026127	0.00488327	0.00443656	5
31	NDUFS7	0.0017033	0.00114419	0.00532387	5
32	H3F3A	0.00150723	0.00464381	0.00443656	5
33	CALM2	0.00143695	0.00310502	0.00532387	5
34	FXYD7	0.00103032	0.0016979	0.00443656	5
35	CHCHD2	0.000413353	0.00140774	0.00532387	5
36	MAD2L1BP	0.000203311	0.00124687	0.00532387	5
37	RPS29	0.0249931	0.0127713	0.00354925	4
38	RPS4Y1	0.00809617	0.0119235	0.00354925	4
39	PTMAP5	0.00747364	0.00162682	0.00354925	4
40	SVBP	0.00641159	0.00255831	0.00354925	4
41	C12orf57	0.00423197	0.0113705	0.00354925	4
42	PPP1R1C	0.00299692	0.00771006	0.00354925	4
43	MAPT	0.00251744	0.00365322	0.00354925	4
44	AC010980.2	0.00226851	0.000618355	0.00354925	4
45	TXN	0.00225731	0.00342653	0.00354925	4
46	RXRG	0.00160903	0.00249041	0.00354925	4
47	GAP43	0.00122008	0.00238748	0.00354925	4
48	ELAVL4	0.000934676	0.00199458	0.00354925	4
49	MT-ND5	0.00085752	0.00176529	0.00354925	4
50	USMG5	0.000814847	0.00227703	0.00354925	4
51	MT-CO1	0.000682839	0.00341849	0.00354925	4
52	NRXN1	0.000500752	0.00119278	0.00354925	4
53	RPS21	0.000300321	0.00080818	0.00354925	4
54	RP11-572P18.1	0.00024538	0.000795936	0.00354925	4
55	MAP1B	0.000171665	0.000554261	0.00354925	4
56	HBB	0.0244535	0.0158128	0.00266193	2
57	RCVRN	0.0133232	0.00776701	0.00266193	2
58	PDAP1	0.00496825	0.0030216	0.00177462	2
59	TSTD3	0.00415038	0.00597865	0.00177462	2
60	LOXL1	0.00405556	0.00207755	0.00177462	2
61	CXCR4	0.00397239	0.0025059	0.00177462	2
62	CD59	0.00385013	0.000402128	0.00177462	2
63	SMAP1	0.00382976	0.00119266	0.00266193	2
64	RP11-463O12.5	0.00377234	0.00203953	0.00266193	2
65	C1QTNF4	0.00357798	0.00451876	0.00266193	2
66	TP53BP1	0.0033418	0.00623091	0.00266193	2
67	SPTBN1	0.00291506	0.00792123	0.00266193	2
68	GAS7	0.00279573	0.0056461	0.00177462	2
69	LY6H	0.00272101	0.00157569	0.00266193	2
70	CRABP2	0.00254444	0.00248509	0.00266193	2
71	GLT1D1	0.00251126	0.00157856	0.00177462	2
72	KHSRP	0.00242216	0.00794769	0.00266193	2
73	HIST1H2AC	0.00212997	0.0027365	0.00177462	2
74	DAPL1	0.00201115	0.000593193	0.00266193	2
75	CH507-513H4.3	0.00181434	0.0026063	0.00177462	2
76	CTD-2319I12.2	0.00173684	0.00734398	0.00177462	2
77	PSMC1P1	0.00167295	0.00305837	0.00177462	2
78	DENR	0.00161989	0.000746157	0.00266193	2
79	SORBS1	0.00161312	0.00309889	0.00177462	2
80	PRPH	0.00160032	0.00365124	0.00266193	2
81	LHFPL4	0.00155484	0.00433537	0.00177462	2
82	PTN	0.00153561	0.00434226	0.00177462	2
83	SLC51A	0.0014451	0.00481149	0.00177462	2
84	ID1	0.00141406	0.00468797	0.00266193	2
85	SPOP	0.00138639	0.00277385	0.00177462	2
86	ACADVL	0.00132149	0.000270174	0.00177462	2
87	SLC16A6	0.00126015	0.00468201	0.00177462	2
88	RNASEH2C	0.00118357	0.000365493	0.00177462	2
89	AC004540.4	0.0011601	0.000843096	0.00177462	2
90	ZNF281	0.00114583	0.00333279	0.00266193	2
91	RP4-706A16.3	0.00112571	0.00132131	0.00177462	2
92	RPS26P8	0.00108822	0.000846869	0.00177462	2
93	NKAIN3	0.000982864	0.00240953	0.00266193	2
94	MTATP6P1	0.000920486	0.00129801	0.00266193	2
95	AAAS	0.000856927	0.000317207	0.00177462	2
96	KIAA1644	0.000744278	0.00281446	0.00177462	2
97	RAB5C	0.000705817	0.000636609	0.00177462	2
98	AAGAB	0.00066977	0.00028204	0.00266193	2
99	TM9SF3	0.000640173	0.00332566	0.00177462	2
100	CRIPT	0.000636334	0.000501439	0.00177462	2
101	UST	0.000573955	0.00235718	0.00177462	2
102	ABCD4	0.000547046	0.00573925	0.00177462	2
103	PPIA	0.000522285	0.00157763	0.00177462	2
104	SFXN1	0.000507722	0.000673142	0.00177462	2
105	RBPMS	0.00049314	0.000941336	0.00266193	2
106	APBB2	0.000491424	0.000710631	0.00177462	2
107	ARL6IP5	0.000481954	0.000622392	0.00266193	2
108	GDAP1L1	0.000447586	0.000468844	0.00177462	2
109	CKB	0.000438953	0.000251238	0.00177462	2
110	SMN1	0.000434788	0.00191407	0.00177462	2
111	BDP1	0.000430471	0.000775988	0.00177462	2
112	FTH1P10	0.000397663	0.000814132	0.00177462	2
113	PTPRE	0.000376261	0.00231424	0.00177462	2
114	RPS10	0.000358773	0.000479942	0.00177462	2
115	JPH4	0.000354084	0.00199815	0.00177462	2
116	EWSR1	0.000348226	0.000268777	0.00177462	2
117	ABCA3	0.000341667	0.000282585	0.00177462	2
118	ISG20L2	0.000311268	0.000668273	0.00177462	2
119	SSTR2	0.000308552	0.00130848	0.00266193	2
120	ACTG1	0.000303987	0.000404648	0.00177462	2
121	RPL9P7	0.000294654	0.000897011	0.00177462	2
122	HBA1	0.000282544	0.000631282	0.00177462	2
123	AKAP9	0.000279888	0.00105539	0.00177462	2
124	APBA2	0.000276023	0.00108992	0.00177462	2
125	RPL26	0.000246614	0.000275762	0.00177462	2
126	FAM63B	0.000245094	0.000507739	0.00177462	2
127	TGFB1I1	0.000236712	0.00123249	0.00177462	2
128	SRCIN1	0.000234427	0.000556089	0.00266193	2
129	UCHL1	0.00022709	0.000663629	0.00177462	2
130	TUBB	0.000214036	0.000457534	0.00177462	2
131	TCEAL4	0.000195276	0.000727077	0.00177462	2
132	RPS3	0.000190636	0.00041435	0.00177462	2
133	AAMP	0.000182224	0.000209422	0.00177462	2
134	SNHG14	0.000179538	0.000294861	0.00177462	2
135	ACBD6	0.000163491	0.000172569	0.00177462	2
136	MT-CO3	0.0001545	0.000557188	0.00266193	2
137	PSD2	0.000152418	0.00112589	0.00177462	2
138	TECR	0.000136017	0.000455228	0.00266193	2
139	HMGN1	0.000133833	0.000676989	0.00177462	2
140	CTB-63M22.1	0.000126983	0.000189904	0.00177462	2
141	MIAT	0.000116067	0.00133537	0.00177462	2
142	PRDX2	0.000113455	0.000495125	0.00177462	2
143	NDUFB3	0.00010765	0.000337307	0.00177462	2
144	MARK4	9.77473e-05	0.000248224	0.00266193	2
145	FAM177A1	9.71236e-05	0.000155742	0.00177462	2
146	RGS16	8.27846e-05	0.000299689	0.00266193	2
147	TSC22D1	8.07183e-05	0.000297842	0.00177462	2
148	BCAS3	7.93408e-05	0.00029882	0.00266193	2
149	SULF2	7.89871e-05	0.000274046	0.00177462	2
150	RPL13AP20	7.61128e-05	0.000281767	0.00177462	2
151	SST	6.08242e-05	0.000390422	0.00177462	2
152	H3F3B	6.00682e-05	0.00200355	0.00177462	2
153	MRPS18C	5.99482e-05	0.000358691	0.00177462	2
154	LRRFIP1	5.24455e-05	0.000211822	0.00177462	2
155	B3GALT1	5.0474e-05	0.000318407	0.00266193	2
156	UQCR11	4.6257e-05	0.000196078	0.00177462	2
157	NDUFS5	4.13763e-05	0.000185215	0.00177462	2
158	RAB2A	4.02669e-05	0.000182987	0.00177462	2
159	CALM1	3.71462e-05	0.000165185	0.00177462	2
160	ALCAM	3.67017e-05	0.000399672	0.00177462	2
161	PPIAP22	3.46445e-05	0.000179078	0.00177462	2
162	TPD52L2	3.41769e-05	0.000161908	0.00177462	2
163	OCIAD2	3.06071e-05	0.000229578	0.00177462	2
164	MYT1L	2.03949e-05	0.00017052	0.00177462	2
165	CTC-378H22.2	1.88877e-05	0.00017935	0.00177462	2
166	RP11-151F5.2	0.00675664	0.00628834	0.000887311	1
167	CD200	0.00596304	0.00150345	0.000887311	1
168	CH507-513H4.5	0.00446576	0.00585691	0.000887311	1
169	DYNC1H1	0.0035524	0.000732114	0.000887311	1
170	ANK2	0.00343347	0.000444498	0.000887311	1
171	GALNTL6	0.00316558	0.00105895	0.000887311	1
172	EMC9	0.00312027	0.000379131	0.000887311	1
173	RAB18	0.00309893	0.00115047	0.000887311	1
174	C11orf57	0.00289028	0.000352984	0.000887311	1
175	RPL21P135	0.00282959	0.00223556	0.000887311	1
176	TNFAIP8L1	0.00280849	0.00575233	0.000887311	1
177	C4orf48	0.0027781	0.00524246	0.000887311	1
178	COPS3	0.00273887	0.000313763	0.000887311	1
179	ANAPC7	0.00226933	0.000183029	0.000887311	1
180	ADSL	0.00221824	0.00098051	0.000887311	1
181	HSPA1B	0.00217244	0.00446715	0.000887311	1
182	CELF4	0.0021191	0.00030069	0.000887311	1
183	HERC3	0.00211019	0.00121958	0.000887311	1
184	LMO4	0.00198959	0.000183029	0.000887311	1
185	AKTIP	0.00194267	0.000287616	0.000887311	1
186	IGHM	0.00191722	0.00485646	0.000887311	1
187	CLIP1	0.00183946	0.000248396	0.000887311	1
188	ARHGEF2	0.00183946	0.000248396	0.000887311	1
189	AC011043.1	0.00181407	0.000169955	0.000887311	1
190	ASF1A	0.00180127	0.00346549	0.000887311	1
191	CHGA	0.00171852	0.000431424	0.000887311	1
192	FABP3	0.00171314	0.000326626	0.000887311	1
193	HSPE1	0.00166345	0.000526537	0.000887311	1
194	ARPC1A	0.0016503	0.000196102	0.000887311	1
195	FAM32A	0.00164784	0.000372287	0.000887311	1
196	MSTN	0.00159318	0.000433792	0.000887311	1
197	ATF1	0.00156818	0.000287616	0.000887311	1
198	UBE2C	0.00155459	0.000336737	0.000887311	1
199	ATG4B	0.00144798	0.000143808	0.000887311	1
200	DRAM2	0.00143555	0.00515095	0.000887311	1
201	SLC35A5	0.0014143	0.00025035	0.000887311	1
202	FOS	0.00141229	0.0008489	0.000887311	1
203	PCMT1	0.00136051	0.000235471	0.000887311	1
204	ACAD10	0.00133537	0.000183029	0.000887311	1
205	DANCR	0.00133373	0.000178329	0.000887311	1
206	SP8	0.00131573	0.00326559	0.000887311	1
207	PRMT2	0.00126543	0.00256962	0.000887311	1
208	TTC39C-AS1	0.00125128	0.00572618	0.000887311	1
209	RBM25	0.00123292	0.0055693	0.000887311	1
210	RSRP1	0.00121137	0.000243382	0.000887311	1
211	TRPS1	0.00119396	0.000370676	0.000887311	1
212	BBS7	0.00116909	0.000284103	0.000887311	1
213	MTND1P23	0.00112926	0.000409262	0.000887311	1
214	C6orf1	0.00112755	0.00132042	0.000887311	1
215	ADGRA3	0.00112038	0.000888996	0.000887311	1
216	HBA2	0.00109534	0.0015978	0.000887311	1
217	FHL1	0.00108974	0.000345255	0.000887311	1
218	RP11-521B24.3	0.0010646	0.0029546	0.000887311	1
219	CORO1C	0.00105613	0.00316319	0.000887311	1
220	SPP1	0.0010528	0.00363788	0.000887311	1
221	AP001469.7	0.000991213	0.00542549	0.000887311	1
222	GPHN	0.000960137	0.000491894	0.000887311	1
223	TTYH3	0.00086225	0.000256497	0.000887311	1
224	CD163L1	0.000858196	0.00201392	0.000887311	1
225	PDHB	0.000855349	0.000390231	0.000887311	1
226	TTC7B	0.000832027	0.00239129	0.000887311	1
227	AB019441.29	0.000822395	9.15143e-05	0.000887311	1
228	BOD1L1	0.000803064	0.000160447	0.000887311	1
229	IGHA1	0.00078851	0.00333087	0.000887311	1
230	ATRX	0.000780735	0.000633167	0.000887311	1
231	FAM168A	0.000776528	0.00474082	0.000887311	1
232	TXNL4B	0.000753583	0.00130397	0.000887311	1
233	DYNLT1	0.000752569	0.00207342	0.000887311	1
234	RP13-1056D16.2	0.000748124	0.00397566	0.000887311	1
235	ACTR6	0.000725862	0.000482505	0.000887311	1
236	RPS14	0.000721976	0.000575546	0.000887311	1
237	HSD17B4	0.000709538	0.00132913	0.000887311	1
238	HSF4	0.000704505	0.00189211	0.000887311	1
239	DNAJC10	0.000697223	0.000217541	0.000887311	1
240	AC159540.1	0.000683691	7.84408e-05	0.000887311	1
241	AK1	0.000678263	0.000933327	0.000887311	1
242	FOXK1	0.000674409	0.000299319	0.000887311	1
243	CTB-178M22.2	0.000662793	0.00328959	0.000887311	1
244	LINC00493	0.000660747	0.00196637	0.000887311	1
245	TBC1D17	0.00063839	0.00314376	0.000887311	1
246	THBS2	0.000608703	0.00194147	0.000887311	1
247	UQCRFS1	0.000607566	0.00135035	0.000887311	1
248	ARGLU1	0.000590876	0.00309181	0.000887311	1
249	EIF1AY	0.000586392	0.000308085	0.000887311	1
250	RSBN1L	0.000581803	0.00023841	0.000887311	1
251	RPL36	0.00057152	0.000485507	0.000887311	1
252	ECEL1	0.000565189	0.000353454	0.000887311	1
253	TMEM168	0.000561003	0.00315624	0.000887311	1
254	BORCS5	0.0005591	0.00273003	0.000887311	1
255	GPR180	0.000545243	0.000569526	0.000887311	1
256	S100B	0.000519542	0.00131596	0.000887311	1
257	FTSJ1	0.000517741	0.000472444	0.000887311	1
258	CEP164	0.000510501	0.00123168	0.000887311	1
259	EIF4G2	0.000508021	0.000224912	0.000887311	1
260	C2orf16	0.000493835	0.00143987	0.000887311	1
261	COL2A1	0.000491796	0.000468578	0.000887311	1
262	SNX18	0.000490582	0.000635057	0.000887311	1
263	ATRAID	0.00048478	0.00023412	0.000887311	1
264	DNMT1	0.000481768	0.000253741	0.000887311	1
265	NDUFB4	0.00047081	0.00069554	0.000887311	1
266	ABCD3	0.000464529	0.000130551	0.000887311	1
267	PKIB	0.000463116	0.00256479	0.000887311	1
268	NRXN2	0.000463088	0.000219212	0.000887311	1
269	FAM84B	0.000458366	0.00134763	0.000887311	1
270	PPP1R17	0.00045014	0.00133683	0.000887311	1
271	CBX8	0.000447209	0.00123451	0.000887311	1
272	CNST	0.000434285	0.000336505	0.000887311	1
273	DDT	0.000432673	0.000295807	0.000887311	1
274	DAPK1	0.000430749	0.00153545	0.000887311	1
275	RP11-707G18.1	0.000417717	0.00127804	0.000887311	1
276	TMSB4X	0.000414555	0.000754576	0.000887311	1
277	ANKRD11	0.000403101	0.00162777	0.000887311	1
278	ZNF2	0.00040117	0.00137058	0.000887311	1
279	AC079922.2	0.000400859	0.000134874	0.000887311	1
280	GTF3C4	0.000398942	0.000523399	0.000887311	1
281	RPL24P8	0.000396487	0.00156747	0.000887311	1
282	PLAC8	0.000389666	0.00205955	0.000887311	1
283	MYL12A	0.000389397	0.00212999	0.000887311	1
284	SNAPC3	0.000384787	0.00024174	0.000887311	1
285	DCAF17	0.000379971	0.00205116	0.000887311	1
286	RPA3	0.000378582	0.00016359	0.000887311	1
287	PTS	0.00037442	0.000301274	0.000887311	1
288	C14orf119	0.000371584	0.000126901	0.000887311	1
289	SMARCD1	0.000356768	0.000720428	0.000887311	1
290	MKNK2	0.000348364	0.00229357	0.000887311	1
291	VAT1	0.000341261	0.00183608	0.000887311	1
292	AGAP4	0.000339269	0.000383617	0.000887311	1
293	CKS2	0.000328773	0.00016023	0.000887311	1
294	SH3KBP1	0.000323635	0.000808115	0.000887311	1
295	AC007969.5	0.000321033	0.000107725	0.000887311	1
296	NUBP2	0.000316487	0.00124766	0.000887311	1
297	C12orf10	0.000315523	0.000237008	0.000887311	1
298	VN1R1	0.000310274	0.00130953	0.000887311	1
299	GNG12	0.000306378	0.000316891	0.000887311	1
300	PMS2P2	0.000300575	0.00428886	0.000887311	1
301	THNSL2	0.000300436	0.00119791	0.000887311	1
302	SDHD	0.000300412	0.00113531	0.000887311	1
303	AARS2	0.000296205	0.00508558	0.000887311	1
304	SAFB2	0.000294999	0.000324176	0.000887311	1
305	SSH1	0.000293094	0.000304462	0.000887311	1
306	ABI3	0.000291961	0.00286309	0.000887311	1
307	MSRB3	0.00029015	0.000426997	0.000887311	1
308	ADAM22	0.000285564	0.000121827	0.000887311	1
309	RP1-239B22.5	0.000285374	0.0021842	0.000887311	1
310	AC000089.3	0.000276897	0.000102081	0.000887311	1
311	LPL	0.000275682	0.000692127	0.000887311	1
312	NEUROD4	0.000272904	0.00140208	0.000887311	1
313	DCTN3	0.000270737	0.000170512	0.000887311	1
314	CCDC28A	0.000270669	0.00116778	0.000887311	1
315	ABHD6	0.000269963	0.000115655	0.000887311	1
316	ATP8A2	0.000268298	0.00132413	0.000887311	1
317	KDM5D	0.000260567	0.00135139	0.000887311	1
318	SNORA11	0.000257613	0.00105359	0.000887311	1
319	CTD-2126E3.4	0.000256291	0.00469725	0.000887311	1
320	AARS	0.000250294	9.15143e-05	0.000887311	1
321	ZSWIM3	0.000246255	0.0020201	0.000887311	1
322	CTD-2532N20.1	0.00024283	0.00393149	0.000887311	1
323	ZNF292	0.000240437	0.000233497	0.000887311	1
324	NRN1	0.000239528	0.000872035	0.000887311	1
325	GNAZ	0.000239044	0.000112694	0.000887311	1
326	CLUH	0.000237625	0.00101818	0.000887311	1
327	STX7	0.000234726	0.00202677	0.000887311	1
328	KLHL32	0.000233693	0.000518302	0.000887311	1
329	MYL9	0.000229863	0.00367657	0.000887311	1
330	BCKDHB	0.000226904	0.000188547	0.000887311	1
331	RP11-1277A3.1	0.000226494	0.000824608	0.000887311	1
332	AC092155.1	0.00022168	0.000483063	0.000887311	1
333	NAGK	0.000220005	0.000946467	0.000887311	1
334	MTMR6	0.00021714	0.000176032	0.000887311	1
335	GOLGA6L10	0.000215137	0.00115387	0.000887311	1
336	RTKN	0.000213452	0.00324638	0.000887311	1
337	DYNC1LI2	0.000213413	0.000774967	0.000887311	1
338	TMEM9B-AS1	0.000211245	0.000736294	0.000887311	1
339	KB-1980E6.3	0.000209529	0.000727059	0.000887311	1
340	CPNE4	0.000204199	0.00127565	0.000887311	1
341	ABR	0.000199672	8.80563e-05	0.000887311	1
342	AL358852.1	0.000197564	0.000829865	0.000887311	1
343	SH3BGRL3	0.000193752	0.00100153	0.000887311	1
344	IGHG1	0.000193576	0.00297345	0.000887311	1
345	AZIN1	0.000188285	0.000283154	0.000887311	1
346	NDUFC2	0.000186077	0.00147319	0.000887311	1
347	ACVR2B	0.000185599	0.000207375	0.000887311	1
348	RBM42	0.000185486	9.13964e-05	0.000887311	1
349	PLEKHJ1	0.000183051	0.000153655	0.000887311	1
350	RC3H2	0.000179497	0.000255998	0.000887311	1
351	HPGD	0.000179335	0.000733986	0.000887311	1
352	SH3GL3	0.000177346	0.000370687	0.000887311	1
353	ACAT1	0.000174955	0.000294774	0.000887311	1
354	SUPT5H	0.000173054	0.000181498	0.000887311	1
355	ZKSCAN1	0.000172831	0.000171929	0.000887311	1
356	LINC00342	0.00017259	0.00237541	0.000887311	1
357	SNHG7	0.000170112	0.000716719	0.000887311	1
358	NAV2	0.000168356	0.00109847	0.000887311	1
359	IRX2	0.000166424	0.00122937	0.000887311	1
360	MIB1	0.00016425	0.000422486	0.000887311	1
361	HSBP1	0.000162754	0.000458077	0.000887311	1
362	IFI16	0.000161678	0.000499807	0.000887311	1
363	C14orf1	0.000161436	9.92942e-05	0.000887311	1
364	RPL37	0.000159107	0.000164213	0.000887311	1
365	GATB	0.000156896	0.00082769	0.000887311	1
366	HSPA1A	0.000156367	0.000267751	0.000887311	1
367	DNAJC6	0.000154735	0.000123948	0.000887311	1
368	AK6	0.000154116	0.000147664	0.000887311	1
369	NCKAP5L	0.000153588	0.00189984	0.000887311	1
370	ZNF532	0.000153333	0.000271415	0.000887311	1
371	CUL5	0.000152153	0.000208488	0.000887311	1
372	MT2A	0.000149414	0.00012431	0.000887311	1
373	ZNF91	0.000148929	0.000381466	0.000887311	1
374	ADAR	0.00014881	0.000100845	0.000887311	1
375	GSK3A	0.000146728	0.00011368	0.000887311	1
376	CHTOP	0.000144412	0.000130537	0.000887311	1
377	KRT10	0.000144141	0.000732411	0.000887311	1
378	APEX1	0.000143719	0.000404932	0.000887311	1
379	GJC1	0.000143693	0.000342664	0.000887311	1
380	TAX1BP1	0.000143292	0.000165964	0.000887311	1
381	ZNF544	0.00014308	0.000195374	0.000887311	1
382	USP9Y	0.000142591	0.000550899	0.000887311	1
383	FAM200A	0.000141982	8.80183e-05	0.000887311	1
384	MT-TL1	0.000141009	0.000504496	0.000887311	1
385	ESYT2	0.00013952	0.000169198	0.000887311	1
386	ZFHX3	0.000139188	0.000153807	0.000887311	1
387	TCEANC2	0.000136698	0.00252908	0.000887311	1
388	ATP6V1C1	0.000133314	0.000259748	0.000887311	1
389	CNR1	0.000129743	0.00149262	0.000887311	1
390	CHD5	0.000128015	0.000356393	0.000887311	1
391	ANKRD26	0.000127575	0.000181824	0.000887311	1
392	AC098820.3	0.000127348	0.000150989	0.000887311	1
393	TRMO	0.000126307	0.000426111	0.000887311	1
394	RP11-314B1.2	0.000125438	0.000901466	0.000887311	1
395	VEZF1	0.000123552	0.000193261	0.000887311	1
396	GNAO1	0.00012234	0.00036604	0.000887311	1
397	MT-CO2	0.000121083	0.000130371	0.000887311	1
398	DCUN1D1	0.000118079	0.000108947	0.000887311	1
399	AHSA2	0.000117776	0.000107048	0.000887311	1
400	ACOT7	0.000116059	0.000138353	0.000887311	1
401	PVR	0.000115107	0.00173941	0.000887311	1
402	ZNF845	0.000113016	0.00202074	0.000887311	1
403	DNAJC15	0.000112983	0.000194878	0.000887311	1
404	ALG5	0.000112766	0.000976083	0.000887311	1
405	RNA5SP151	0.000112689	0.000526802	0.000887311	1
406	GRIK5	0.000112206	0.00028424	0.000887311	1
407	BLVRA	0.000111636	0.000876034	0.000887311	1
408	ABCA5	0.000106835	9.53593e-05	0.000887311	1
409	CLU	0.000106724	9.28652e-05	0.000887311	1
410	ATAT1	0.000105067	9.85276e-05	0.000887311	1
411	ATP5G2	0.00010139	0.000117227	0.000887311	1
412	CHML	0.000100707	0.000111886	0.000887311	1
413	TRIB2	0.000100614	0.000374009	0.000887311	1
414	RAN	0.000100311	0.000110204	0.000887311	1
415	FAM103A2P	9.98219e-05	0.0007492	0.000887311	1
416	KIF21A	9.92675e-05	0.000195848	0.000887311	1
417	RPP38	9.75254e-05	0.000479085	0.000887311	1
418	ACAD8	9.72574e-05	9.28889e-05	0.000887311	1
419	CLSTN3	9.61116e-05	0.000184764	0.000887311	1
420	BIN1	9.52229e-05	0.000106929	0.000887311	1
421	GTF3A	9.32293e-05	0.000222389	0.000887311	1
422	TMEM68	9.2273e-05	8.27857e-05	0.000887311	1
423	CSPP1	9.20443e-05	0.000210884	0.000887311	1
424	LYPLAL1	9.17631e-05	0.000394983	0.000887311	1
425	CRX	9.09607e-05	0.000253802	0.000887311	1
426	ZC2HC1A	9.06019e-05	0.000202259	0.000887311	1
427	MTDH	8.7339e-05	0.000694825	0.000887311	1
428	PRELID3B	8.62999e-05	0.00019364	0.000887311	1
429	CENPBD1P1	8.6047e-05	0.000264644	0.000887311	1
430	MT-RNR2	8.59382e-05	0.000237062	0.000887311	1
431	COQ3	8.33444e-05	0.00147317	0.000887311	1
432	DNAJC24	8.18992e-05	0.000109903	0.000887311	1
433	SCN2A	8.18324e-05	0.000197454	0.000887311	1
434	SLC17A6	8.1825e-05	0.000284797	0.000887311	1
435	ACACA	7.92508e-05	0.000102688	0.000887311	1
436	RP11-705C15.2	7.863e-05	0.00124166	0.000887311	1
437	CLDN5	7.72953e-05	0.000167356	0.000887311	1
438	ACHE	7.71334e-05	8.10646e-05	0.000887311	1
439	FTH1P5	7.42174e-05	0.00159027	0.000887311	1
440	BABAM1	7.13721e-05	9.97928e-05	0.000887311	1
441	PARP2	7.056e-05	0.00018863	0.000887311	1
442	HP1BP3	6.98465e-05	0.000131561	0.000887311	1
443	MT-ND2	6.84587e-05	9.61688e-05	0.000887311	1
444	RPS20P35	6.75937e-05	0.000465904	0.000887311	1
445	MT-ND4	6.73524e-05	0.00022139	0.000887311	1
446	TRPM3	6.34987e-05	9.30922e-05	0.000887311	1
447	MTG2	6.31206e-05	0.000696401	0.000887311	1
448	CRYAB	6.25002e-05	0.000857166	0.000887311	1
449	CST3	6.24103e-05	0.000256587	0.000887311	1
450	LYSMD2	6.10431e-05	0.00102529	0.000887311	1
451	PPOX	6.09402e-05	0.000173997	0.000887311	1
452	KIF5C	5.96853e-05	0.000195231	0.000887311	1
453	DCAF10	5.91823e-05	0.00125577	0.000887311	1
454	SOX11	5.86965e-05	0.000506428	0.000887311	1
455	SERPINE2	5.82027e-05	0.000317104	0.000887311	1
456	PIANP	5.70334e-05	0.000157184	0.000887311	1
457	USP39	5.69603e-05	0.000233613	0.000887311	1
458	FAR2P2	5.55365e-05	7.31368e-05	0.000887311	1
459	UBA2	5.49503e-05	0.000133047	0.000887311	1
460	STAMBP	5.45131e-05	0.000139027	0.000887311	1
461	SLC38A1	5.21977e-05	0.000105157	0.000887311	1
462	BOLA3-AS1	5.1907e-05	0.000325547	0.000887311	1
463	FSTL1	5.16213e-05	0.000177386	0.000887311	1
464	ABCB8	5.13205e-05	8.19257e-05	0.000887311	1
465	DLX1	5.10547e-05	7.69114e-05	0.000887311	1
466	ERO1B	5.07916e-05	0.000470994	0.000887311	1
467	MTRNR2L8	5.03237e-05	8.10248e-05	0.000887311	1
468	CYP46A1	4.96437e-05	0.000275173	0.000887311	1
469	ADGRL2	4.93163e-05	0.000119454	0.000887311	1
470	ZNF813	4.93094e-05	0.000312731	0.000887311	1
471	LRRC8D	4.91537e-05	0.000318655	0.000887311	1
472	RAB40C	4.8875e-05	0.000133361	0.000887311	1
473	PAIP2	4.72647e-05	0.00141731	0.000887311	1
474	CLHC1	4.68422e-05	0.000173945	0.000887311	1
475	SUOX	4.5426e-05	0.000833205	0.000887311	1
476	SYT7	4.48881e-05	0.00023704	0.000887311	1
477	RBPJ	4.47803e-05	8.61249e-05	0.000887311	1
478	TUFM	4.40637e-05	0.000689585	0.000887311	1
479	GRIK2	4.32599e-05	9.40795e-05	0.000887311	1
480	KMT2C	4.32505e-05	0.000125454	0.000887311	1
481	FBXL16	4.3183e-05	0.000197133	0.000887311	1
482	TROVE2	4.26555e-05	0.000123364	0.000887311	1
483	EIF3I	4.26374e-05	8.52774e-05	0.000887311	1
484	ELAVL3	4.21939e-05	0.000589366	0.000887311	1
485	RP11-247C2.2	4.19774e-05	0.00018793	0.000887311	1
486	PDC	4.19043e-05	0.000987249	0.000887311	1
487	CDC37L1-AS1	4.18668e-05	0.000121451	0.000887311	1
488	DDX39A	4.13656e-05	0.000162706	0.000887311	1
489	MRPL51	3.99844e-05	0.000119153	0.000887311	1
490	PLRG1	3.90478e-05	0.00011606	0.000887311	1
491	SUCLA2	3.85249e-05	7.11657e-05	0.000887311	1
492	HJURP	3.82241e-05	0.00099161	0.000887311	1
493	RTF1	3.70314e-05	0.000135538	0.000887311	1
494	RND3	3.6965e-05	0.000349497	0.000887311	1
495	DPH7	3.62217e-05	0.000243769	0.000887311	1
496	PDDC1	3.60185e-05	0.000204108	0.000887311	1
497	ATP6V1A	3.58331e-05	8.51494e-05	0.000887311	1
498	AC004453.8	3.44535e-05	0.000144871	0.000887311	1
499	CNOT2	3.39315e-05	9.88278e-05	0.000887311	1
500	RP11-492M23.2	3.31442e-05	0.000359113	0.000887311	1
501	FGFR1OP2	3.29279e-05	7.06672e-05	0.000887311	1
502	RPL19	3.28994e-05	0.000131515	0.000887311	1
503	CEP89	3.27796e-05	7.44571e-05	0.000887311	1
504	FIBCD1	3.19239e-05	0.000104738	0.000887311	1
505	FUS	3.18482e-05	7.13295e-05	0.000887311	1
506	FAM156B	3.18135e-05	0.000511814	0.000887311	1
507	CCDC92	3.15672e-05	0.000191047	0.000887311	1
508	ADD1	3.1068e-05	7.04444e-05	0.000887311	1
509	FTH1P8	3.04534e-05	0.000110714	0.000887311	1
510	MTCO3P12	3.01943e-05	9.22168e-05	0.000887311	1
511	MT-TY	3.00167e-05	7.85935e-05	0.000887311	1
512	CDH7	2.99725e-05	0.00013661	0.000887311	1
513	CAPNS1	2.99662e-05	9.58934e-05	0.000887311	1
514	NDUFAF6	2.96629e-05	0.00012481	0.000887311	1
515	TCEAL3	2.93431e-05	7.6287e-05	0.000887311	1
516	PRUNE2	2.8866e-05	7.75651e-05	0.000887311	1
517	ABHD12	2.84268e-05	7.81588e-05	0.000887311	1
518	ITGB1	2.81758e-05	9.50744e-05	0.000887311	1
519	FSD1	2.78289e-05	0.000115834	0.000887311	1
520	PTPRF	2.70471e-05	0.000100869	0.000887311	1
521	TAGLN3	2.63823e-05	0.000141382	0.000887311	1
522	RPS27A	2.56133e-05	0.000303958	0.000887311	1
523	AC004057.1	2.55058e-05	7.76878e-05	0.000887311	1
524	ELMOD2	2.50579e-05	0.00013753	0.000887311	1
525	TCEAL2	2.48648e-05	9.50333e-05	0.000887311	1
526	DHCR7	2.46816e-05	9.64024e-05	0.000887311	1
527	AFF3	2.44772e-05	0.0001527	0.000887311	1
528	ZC4H2	2.43225e-05	8.34795e-05	0.000887311	1
529	BOLA3	2.43204e-05	0.000129324	0.000887311	1
530	PSMA3-AS1	2.42491e-05	0.00055998	0.000887311	1
531	YWHAB	2.4066e-05	0.000105449	0.000887311	1
532	SON	2.38958e-05	0.000147329	0.000887311	1
533	RPLP0	2.26107e-05	9.77195e-05	0.000887311	1
534	HADHA	2.23589e-05	0.000266193	0.000887311	1
535	IGBP1	2.19678e-05	0.000135157	0.000887311	1
536	RHBDD3	2.14492e-05	0.000383558	0.000887311	1
537	RNH1	2.12928e-05	0.000749811	0.000887311	1
538	ETFB	2.09108e-05	0.00011854	0.000887311	1
539	TCTEX1D2	2.04922e-05	0.000107137	0.000887311	1
540	ACTL6B	1.99225e-05	9.70815e-05	0.000887311	1
541	TM2D1	1.94187e-05	9.81835e-05	0.000887311	1
542	SYT4	1.93361e-05	0.000121139	0.000887311	1
543	MT-ND3	1.88469e-05	0.000122295	0.000887311	1
544	EXD2	1.87395e-05	8.86503e-05	0.000887311	1
545	OLFM1	1.86806e-05	8.68375e-05	0.000887311	1
546	NEAT1	1.85119e-05	7.01965e-05	0.000887311	1
547	RPL39	1.8323e-05	7.8559e-05	0.000887311	1
548	RPL30	1.807e-05	0.000104488	0.000887311	1
549	UBE3A	1.79207e-05	0.00012726	0.000887311	1
550	SMAD9	1.78656e-05	8.72834e-05	0.000887311	1
551	AL353644.10	1.78501e-05	0.00019993	0.000887311	1
552	DDX46	1.7671e-05	0.000195652	0.000887311	1
553	CBR1	1.76557e-05	8.33359e-05	0.000887311	1
554	C12orf75	1.71268e-05	0.000131886	0.000887311	1
555	RP3-393E18.1	1.70524e-05	0.000160232	0.000887311	1
556	POP7	1.69119e-05	7.27837e-05	0.000887311	1
557	ROGDI	1.68412e-05	0.00011575	0.000887311	1
558	KLHL35	1.67484e-05	0.000332364	0.000887311	1
559	XRCC6	1.60266e-05	7.62539e-05	0.000887311	1
560	ABCC8	1.59349e-05	0.000849775	0.000887311	1
561	FAM64A	1.58866e-05	0.000236288	0.000887311	1
562	ATP5H	1.55546e-05	0.000158618	0.000887311	1
563	GNAS	1.55038e-05	9.67367e-05	0.000887311	1
564	RBM39	1.53954e-05	0.000123772	0.000887311	1
565	CREBRF	1.4983e-05	7.88937e-05	0.000887311	1
566	TMEM106B	1.48175e-05	0.000121291	0.000887311	1
567	CLGN	1.47972e-05	0.000121423	0.000887311	1
568	TMEM176B	1.47196e-05	0.000207098	0.000887311	1
569	TMCO1	1.46828e-05	7.55472e-05	0.000887311	1
570	ACAT2	1.462e-05	0.00010441	0.000887311	1
571	FAM20C	1.44002e-05	0.000100225	0.000887311	1
572	PRRC2C	1.42507e-05	0.000123945	0.000887311	1
573	PDE4B	1.3909e-05	0.000357146	0.000887311	1
574	SRP19	1.36803e-05	9.48848e-05	0.000887311	1
575	TAC1	1.35633e-05	0.000101651	0.000887311	1
576	VAMP2	1.35356e-05	8.65697e-05	0.000887311	1
577	SNRPB	1.34936e-05	7.0374e-05	0.000887311	1
578	CMTM6	1.33408e-05	0.000119307	0.000887311	1
579	RPL14P1	1.28498e-05	7.9562e-05	0.000887311	1
580	MAN1B1	1.246e-05	0.000115232	0.000887311	1
581	VEGFB	1.23071e-05	7.08554e-05	0.000887311	1
582	GPI	1.15109e-05	0.000469508	0.000887311	1
583	PLPPR1	1.12994e-05	0.000181919	0.000887311	1
584	HIC2	1.09341e-05	7.24106e-05	0.000887311	1
585	PCBP4	1.09135e-05	0.000201482	0.000887311	1
586	AC002075.4	1.05184e-05	0.00010518	0.000887311	1
587	COX5B	1.04226e-05	9.85464e-05	0.000887311	1
588	MAP1LC3B	9.75453e-06	0.000113515	0.000887311	1
589	FNBP1L	9.5154e-06	8.53007e-05	0.000887311	1
590	BTG2	9.27847e-06	7.21227e-05	0.000887311	1
591	MYL6	9.11577e-06	8.41046e-05	0.000887311	1
592	ORAI2	8.96271e-06	7.17803e-05	0.000887311	1
593	EVL	8.59298e-06	7.178e-05	0.000887311	1
594	RP11-290F24.6	8.53527e-06	0.000617479	0.000887311	1
595	MRPL54	7.66598e-06	7.73367e-05	0.000887311	1
596	CFL1	6.98654e-06	7.0032e-05	0.000887311	1
597	GNL3	6.97605e-06	7.08463e-05	0.000887311	1
598	USF2	6.11697e-06	0.000150314	0.000887311	1
599	CHMP5	6.09773e-06	8.96627e-05	0.000887311	1
600	SPAST	4.45747e-06	0.000249118	0.000887311	1
601	ANAPC13	4.35733e-06	0.000102597	0.000887311	1
602	SLF1	4.14394e-06	9.85656e-05	0.000887311	1
603	PPME1	3.72374e-06	0.000114867	0.000887311	1
604	AC027612.6	3.54148e-06	9.95508e-05	0.000887311	1
605	PTDSS1	2.94204e-06	7.80291e-05	0.000887311	1
606	R3HCC1	2.71798e-06	0.000101263	0.000887311	1
607	FAM129B	2.23916e-06	0.00062936	0.000887311	1
608	RPS26P6	1.84225e-06	0.000185228	0.000887311	1
609	CLNS1A	1.53602e-06	0.000419777	0.000887311	1
610	HDX	1.20876e-06	0.000194022	0.000887311	1
611	BRWD1	1.13657e-06	0.000119399	0.000887311	1
612	MIER1	8.90906e-07	0.000288395	0.000887311	1
613	DCP2	2.20761e-07	8.63647e-05	0.000887311	1
614	GTF2IP4	1.48908e-07	0.000157755	0.000887311	1
