# Supplementary material for: Dissecting the transcriptome landscape of the human fetal neural retina and retinal pigment epithelium by single-cell RNA-seq analysis
Source: PLoS Biol. 2019 Jul 3;17(7):e3000365. doi: 10.1371/journal.pbio.3000365 (PMC6634428; doi:10.1371/journal.pbio.3000365)
Supplement: S8 Table — RPE, retinal pigment epithelium. (XLSX) [file pbio.3000365.s018.xlsx]

## Sheet: RPE_monocle_tendancy_gene
cluster	genes
1	AAK1
1	ABCF1
1	ABCF3
1	ABL2
1	AC005154.6
1	AC013461.1
1	ACTR3
1	ACYP2
1	ADGRL1
1	ADI1
1	ADIPOR1
1	AEBP2
1	AIMP1
1	AJUBA
1	AKAP12
1	AKAP9
1	AKR7A2
1	AKT2
1	ALDH1A3
1	ALDH3B1
1	ALDH5A1
1	ALG3
1	AMD1
1	AMPD2
1	ANK3
1	ANKRD13D
1	ANKRD54
1	ANXA2
1	ANXA6
1	AP1G1
1	AP1M1
1	APEH
1	ARFGEF1
1	ARFRP1
1	ARHGAP29
1	ARHGEF10
1	ARIH1
1	ARL3
1	ARL4C
1	ARPC1B
1	ARPC2
1	ASAP1
1	ASB6
1	ASB8
1	ASH1L
1	ASMTL
1	ATG13
1	ATP13A2
1	ATP6V0E1
1	ATP6V1H
1	ATP9A
1	B3GALT6
1	B3GAT3
1	BASP1
1	BAZ2A
1	BCAP31
1	BCAS2
1	BCR
1	BEX2
1	BHLHB9
1	BNIP2
1	BNIP3
1	BRD3
1	BRD4
1	BRE
1	BTBD7
1	C11orf95
1	C19orf25
1	C19orf53
1	C19orf70
1	C1orf122
1	C1orf123
1	C4orf48
1	C5orf42
1	C6orf203
1	C6orf89
1	C9orf78
1	CACFD1
1	CALM1
1	CAP2
1	CAPN1
1	CAPN2
1	CAPNS1
1	CAPZB
1	CCDC186
1	CCDC18-AS1
1	CCDC50
1	CCDC80
1	CCNT1
1	CCS
1	CCSER2
1	CD59
1	CDK12
1	CELSR2
1	CEP68
1	CFDP1
1	CGNL1
1	CHCHD3
1	CHCHD6
1	CHD2
1	CHD8
1	CHMP3
1	CHP1
1	CHST3
1	CHSY1
1	CIB1
1	CKB
1	CLEC11A
1	CLIP4
1	CLOCK
1	CMSS1
1	CNDP1
1	CNPY3
1	COBLL1
1	COMMD1
1	COPA
1	COPS7A
1	COX11
1	COX5A
1	COX6B1
1	COX6C
1	CPQ
1	CPT1A
1	CRELD2
1	CRK
1	CRYL1
1	CSRNP3
1	CTC-444N24.11
1	CTDSP1
1	CUEDC1
1	CWC25
1	CYB5R3
1	CYBA
1	CYFIP2
1	CYP20A1
1	DBI
1	DCP2
1	DCTN6
1	DCUN1D5
1	DDA1
1	DDRGK1
1	DDX41
1	DENND1A
1	DHTKD1
1	DIS3L
1	DIS3L2
1	DLG1
1	DLG3
1	DNAJB12
1	DNAJB2
1	DNPEP
1	DNTTIP2
1	DOCK1
1	DR1
1	DUSP3
1	DYNLL2
1	DYNLT3
1	EAPP
1	EBNA1BP2
1	EBP
1	ECHDC2
1	ECSIT
1	EGFEM1P
1	EIF3A
1	EIF4G3
1	ELMSAN1
1	EMSY
1	EPM2AIP1
1	EPS15
1	ERO1A
1	EVL
1	EXOC3
1	EXOSC6
1	EXOSC7
1	EXTL3
1	EZH1
1	FADS1
1	FADS2
1	FAM124A
1	FAM134C
1	FAM193A
1	FAM20C
1	FAM50A
1	FAM65A
1	FAM91A1
1	FBXL5
1	FBXO17
1	FBXO3
1	FBXW11
1	FBXW4
1	FBXW5
1	FGFR3
1	FLAD1
1	FLNA
1	FLOT2
1	FNBP1
1	FOS
1	FOSB
1	FRG1HP
1	FSTL1
1	FTO
1	FUNDC2
1	FURIN
1	FZD6
1	GAB1
1	GALK1
1	GAP43
1	GCN1
1	GCSH
1	GEMIN7
1	GEN1
1	GFM1
1	GFPT1
1	GIGYF2
1	GLT8D1
1	GMCL1
1	GMPR2
1	GOLGA7
1	GOLGA8A
1	GON4L
1	GOPC
1	GOSR1
1	GPR107
1	GPR108
1	GSTP1
1	GTF2H5
1	GTPBP4
1	HADH
1	HAX1
1	HDAC11
1	HDAC5
1	HEBP1
1	HERC1
1	HERC2P9
1	HERPUD1
1	HES1
1	HES4
1	HIPK3
1	HK1
1	HKR1
1	HLA-B
1	HSD17B4
1	IBTK
1	IDH3B
1	IDH3G
1	IFI27L1
1	IFI27L2
1	IGFBP5
1	ILDR2
1	INO80D
1	INTS1
1	INTS6
1	IP6K1
1	IQCE
1	IQGAP1
1	IQGAP2
1	IRF3
1	ISCA1
1	ISCA2
1	ITGB1BP1
1	ITGB5
1	ITM2A
1	ITPK1
1	ITSN1
1	ITSN2
1	KCNQ1OT1
1	KDM4B
1	KEAP1
1	KIAA0930
1	KIAA1217
1	KIF1A
1	KIF1C
1	KIF3A
1	KIFAP3
1	KMT2C
1	KRT8
1	LAMB2
1	LAP3
1	LARS
1	LIN7C
1	LINC01278
1	LINC01567
1	LL22NC03-2H8.5
1	LPCAT1
1	LRP8
1	LRPAP1
1	LRRC47
1	LSM10
1	MAGT1
1	MAN1A2
1	MAN1B1
1	MAP1B
1	MAP3K1
1	MAP4K4
1	MAP9
1	MAPKAP1
1	MAPKAPK3
1	MARK3
1	MBNL1
1	MDN1
1	ME3
1	MED8
1	MEPCE
1	METRNL
1	MIB2
1	MIER1
1	MIR4458HG
1	MKLN1
1	MLLT4
1	MPC2
1	MPHOSPH10
1	MPHOSPH6
1	MRPL13
1	MRPL16
1	MRPL34
1	MRPL50
1	MRPL57
1	MRPS12
1	MRPS15
1	MRPS16
1	MRPS34
1	MSN
1	MT-ATP6
1	MT-ATP8
1	MTDH
1	MT-ND3
1	MT-ND4
1	MT-ND4L
1	MT-ND5
1	MT-ND6
1	MT-RNR1
1	MT-TP
1	MT-TY
1	MUT
1	MXD4
1	MYLIP
1	MYO10
1	N4BP1
1	NAA20
1	NAPB
1	NCKAP1
1	NCL
1	NCOR2
1	NDRG2
1	NDUFA3
1	NDUFA4
1	NDUFA6
1	NDUFB10
1	NDUFB6
1	NEO1
1	NF1
1	NFIA
1	NIN
1	NINJ1
1	NME3
1	NMT2
1	NNT
1	NT5DC1
1	NTPCR
1	NUDT16
1	NUDT2
1	OAT
1	ODF2L
1	OGDH
1	OPTN
1	OSBPL2
1	OTX2
1	PACSIN2
1	PAF1
1	PAIP2
1	PAK1IP1
1	PCF11
1	PCNX
1	PCP4
1	PDDC1
1	PDE4DIP
1	PDE6B
1	PDLIM3
1	PDLIM5
1	PDS5B
1	PEAK1
1	PELP1
1	PFDN1
1	PI4K2A
1	PIGK
1	PIGS
1	PIGX
1	PNISR
1	PNPLA4
1	PNPLA6
1	POLR2K
1	POLR2L
1	POP7
1	PPFIBP1
1	PPIG
1	PPP2R4
1	PRDM16
1	PRKACB
1	PRKAR1B
1	PRPF6
1	PRR14L
1	PRRC2C
1	PSMD12
1	PSMD2
1	PTEN
1	PTP4A3
1	PTPN4
1	PTPRZ1
1	R3HCC1
1	RAB21
1	RAB29
1	RALBP1
1	RBBP6
1	RBCK1
1	RBM26
1	RBP1
1	RCBTB2
1	RDX
1	RELA
1	RHBDD2
1	RHOB
1	RNF187
1	RNF213
1	RNPC3
1	RORA
1	RP11-161M6.2
1	RPAP2
1	RPF2
1	RPL32P3
1	RPL36AL
1	RRBP1
1	RREB1
1	RRP1
1	RSF1
1	RTCB
1	RUVBL2
1	SAR1B
1	SASH1
1	SAT1
1	SBDS
1	SCAMP3
1	SCAND1
1	SCD
1	SCRIB
1	SDHAF2
1	SEC63
1	SELT
1	SERINC3
1	SERPING1
1	SESN3
1	SETD3
1	SF3B5
1	SFT2D1
1	SH3D19
1	SH3GLB2
1	SH3KBP1
1	SHOC2
1	SKIL
1	SLC11A2
1	SLC20A1
1	SLC2A1-AS1
1	SLC30A9
1	SLC35A1
1	SMAP1
1	SMARCA4
1	SMARCC1
1	SMU1
1	SNAP29
1	SND1
1	SNF8
1	SNHG8
1	SNTA1
1	SNX18
1	SNX27
1	SOX12
1	SOX4
1	SPCS1
1	SPG11
1	SRA1
1	SREBF1
1	SRPK1
1	SSFA2
1	SSH1
1	ST3GAL6
1	STAG3L4
1	STAMBP
1	STARD4
1	STARD4-AS1
1	STARD9
1	STAT3
1	STON2
1	STX5
1	STX7
1	SUCLG2
1	SUPT6H
1	SURF1
1	SYNJ2BP
1	TAF12
1	TAF9
1	TAOK3
1	TBC1D1
1	TBC1D10B
1	TBC1D5
1	TBC1D9
1	TBL3
1	TCEA2
1	TCEAL4
1	TCF25
1	TDRP
1	TECPR1
1	TET1
1	THAP7
1	THOP1
1	THUMPD1
1	THUMPD3
1	TIMM17B
1	TIMP1
1	TLK2
1	TMEM170A
1	TMEM223
1	TMEM8A
1	TMEM98
1	TNS3
1	TOR1AIP1
1	TOR1AIP2
1	TRAF3IP2
1	TRAPPC4
1	TRIM56
1	TRIP11
1	TRMT10C
1	TRPM7
1	TSSC4
1	TTC3
1	TTC5
1	TXLNA
1	TYRP1
1	UBE2E2
1	UBN1
1	UBR4
1	USE1
1	USP33
1	USP47
1	UTRN
1	UXS1
1	VMP1
1	VPS13D
1	VPS18
1	WASF2
1	WDR13
1	WDR82
1	WIPF2
1	WWP2
1	YME1L1
1	YWHAG
1	ZBTB20
1	ZBTB43
1	ZC3H13
1	ZDHHC6
1	ZMAT1
1	ZMAT2
1	ZMAT3
1	ZNF106
1	ZNF358
1	ZNF362
1	ZNF577
1	ZSCAN18
1	ZYG11B
1	ZZZ3
2	AARS
2	ABCA4
2	ABCA5
2	ABCA7
2	ABCC5
2	ABCD3
2	ABHD14B
2	ACO1
2	ACOT11
2	ACP6
2	ACSL3
2	ACSS1
2	ACTN4
2	ADPGK
2	AGPAT3
2	AHNAK
2	AKT3
2	ALDH6A1
2	ALS2
2	AMOTL1
2	ANK2
2	ANXA11
2	AP1B1
2	APOO
2	APP
2	ARFGAP2
2	ARFGEF2
2	ARHGAP17
2	ARHGAP35
2	ARHGEF10L
2	ARL6IP1
2	ARMC9
2	ARPC4
2	ARSA
2	ARSD
2	ASB13
2	AUTS2
2	AVPI1
2	B9D1
2	BBX
2	BCAR1
2	BCL2L1
2	BIRC7
2	BMP4
2	BMP6
2	BMP7
2	C11orf74
2	C12orf10
2	C16orf74
2	C1QBP
2	C1QTNF4
2	C1QTNF6
2	CALCOCO2
2	CBX6
2	CCBE1
2	CCDC85B
2	CCDC91
2	CCND1
2	CD82
2	CDC42BPB
2	CDC42SE2
2	CDKN1B
2	CDKN1C
2	CFAP97
2	CGN
2	CHPF
2	CHRNA3
2	CLTB
2	CLU
2	CLYBL
2	CNGB3
2	CNKSR3
2	CNTN1
2	COL8A2
2	COMMD8
2	CREM
2	CST3
2	CTA-228A9.3
2	CTBS
2	CTNND2
2	CTSV
2	CXCL14
2	DAAM1
2	DCDC2
2	DCTD
2	DDAH1
2	DIAPH2
2	DKK3
2	DMAP1
2	DMD
2	DMXL1
2	DNAJC10
2	DOCK5
2	DOCK7
2	DPP6
2	DSTYK
2	EDIL3
2	EFEMP1
2	ENPP2
2	EPB41L1
2	ERCC2
2	ETFB
2	EZR
2	F2R
2	FAM126A
2	FAM13A
2	FAM161A
2	FAM221A
2	FAM98A
2	FBLN5
2	FGD4
2	FGF2
2	FGFR2
2	FHIT
2	FKBP2
2	FLRT2
2	FLYWCH1
2	FMNL2
2	FOXO3
2	FREM2
2	FRMD4A
2	FRZB
2	FUCA1
2	FUOM
2	FUT8
2	GADD45B
2	GALC
2	GALNT10
2	GCLC
2	GDF11
2	GDPD5
2	GLUD1
2	GLUL
2	GNS
2	GOLM1
2	GOT2
2	GPATCH2L
2	GPM6B
2	GPRC5C
2	GRAMD3
2	GSTM3
2	GSTM4
2	GTF2F2
2	GTF3A
2	GULP1
2	HACD3
2	HIST2H2BE
2	HMGCR
2	HMGCS1
2	HMOX2
2	HOMER1
2	HSD17B8
2	IDI1
2	IFNGR1
2	ILVBL
2	INAFM1
2	ING1
2	INSIG1
2	IQSEC1
2	IRF2BPL
2	IRS1
2	ITGA6
2	ITGAV
2	ITIH5
2	ITPR1
2	JMY
2	KANK1
2	KATNA1
2	KCNQ4
2	KIAA1958
2	KIF13A
2	KIF21B
2	KIF3B
2	KLHDC10
2	KLHDC8B
2	KLHL28
2	KRT18
2	LAIR2
2	LAMB1
2	LDLR
2	LHFPL2
2	LINC00467
2	LINC00982
2	LMO1
2	LMO4
2	LOXL1-AS1
2	LPGAT1
2	LPP
2	LRAT
2	LRP6
2	LRRC20
2	LRRN1
2	LSAMP
2	LSR
2	LTBP3
2	LTBR
2	LYPLAL1
2	LYRM2
2	MAN2A1
2	MAP2K1
2	MAP3K11
2	MARVELD1
2	MBTPS2
2	MCAM
2	MCC
2	MED29
2	MEGF9
2	MET
2	MFAP3L
2	MFSD3
2	MGST2
2	MMAB
2	MPP2
2	MSRB2
2	MSRB3
2	MT2A
2	MTMR14
2	MTSS1
2	MVD
2	MYO1C
2	MYO7A
2	NADSYN1
2	NAT10
2	NBEA
2	NBEAL1
2	NCKAP5
2	NECAB1
2	NEDD4L
2	NENF
2	NFE2L1
2	NFIC
2	NOG
2	NOTCH2
2	NRBP2
2	NUDT3
2	OGFOD1
2	OSTM1
2	OTUD5
2	OTUD6B-AS1
2	OTX2-AS1
2	PAG1
2	PARD3B
2	PARD6B
2	PBXIP1
2	PDGFA
2	PDGFRB
2	PDXK
2	PDZD8
2	PEA15
2	PER3
2	PHLDA1
2	PHLPP2
2	PHYHD1
2	PKIG
2	PKNOX2
2	PLA2G16
2	PLAC9
2	PLCB4
2	PLCE1
2	PLD5
2	PLEC
2	PLEKHA2
2	PLEKHA5
2	PLEKHB2
2	PLPP2
2	PLTP
2	PNKP
2	PNMAL1
2	PPARA
2	PPCS
2	PPFIBP2
2	PPIC
2	PPM1B
2	PPP1R13B
2	PPP1R16A
2	PPP4R3B
2	PQBP1
2	PRAP1
2	PRKAR2A
2	PRKCQ
2	PRKCQ-AS1
2	PRRX1
2	PRSS23
2	PSMD5-AS1
2	PTGDS
2	PTN
2	PTP4A1
2	PTPN1
2	PTPN13
2	PTPN14
2	PURA
2	RAB3IP
2	RAB5A
2	RAB6B
2	RABGAP1L
2	RANBP17
2	RASSF4
2	RBM47
2	RBMS3
2	REEP5
2	RGL1
2	RGN
2	RHOBTB3
2	RNF150
2	RNF20
2	RNF212
2	RP11-140K17.3
2	RP1-152L7.5
2	RP11-60L3.1
2	RPRD2
2	RPS4Y1
2	RRAGA
2	S100A16
2	SAV1
2	SCAMP5
2	SCARA3
2	SCARB1
2	SDHAF3
2	SEC22C
2	SEPW1
2	SEZ6L2
2	SFRP1
2	SGMS1
2	SIAH1
2	SIL1
2	SLC12A2
2	SLC16A1
2	SLC25A4
2	SLC45A4
2	SLC5A3
2	SLC9B2
2	SLIT2
2	SLK
2	SMARCA2
2	SMC6
2	SMCO4
2	SMIM1
2	SMIM4
2	SMOX
2	SMPD1
2	SNHG16
2	SNORD3A
2	SNTB2
2	SOD2
2	SOSTDC1
2	SOX5
2	SOX9
2	SPAG9
2	SQLE
2	SRP19
2	SSSCA1
2	STIM2
2	STX4
2	STXBP2
2	SYNE1
2	SYNGR1
2	SYNJ1
2	TACC1
2	TAGLN2
2	TAPBP
2	TAX1BP1
2	TBC1D9B
2	TCEAL3
2	TCF7
2	TCTA
2	TECPR2
2	TENM2
2	TFRC
2	THOC7
2	TIMM10
2	TIMM10B
2	TIMP3
2	TLDC1
2	TMEM117
2	TMEM120A
2	TMEM132A
2	TMEM136
2	TMEM141
2	TMEM160
2	TMEM192
2	TMEM208
2	TMEM254
2	TMEM37
2	TMEM55A
2	TMEM56
2	TMEM57
2	TMEM9B
2	TOB1
2	TOB2
2	TPM1
2	TPRN
2	TRIM36
2	TSR2
2	TTC3P1
2	TUBB4B
2	TULP4
2	UACA
2	UBE2M
2	UBXN6
2	UHMK1
2	UNC119
2	VASN
2	VAT1L
2	VEGFA
2	VGLL4
2	VPS25
2	VTI1B
2	WDR18
2	WFDC1
2	WWC2
2	WWC3
2	WWTR1
2	XYLT1
2	YTHDF1
2	ZADH2
2	ZBTB38
2	ZBTB4
2	ZC3H7A
2	ZFYVE21
2	ZFYVE27
2	ZNF24
2	ZNF385D
2	ZNF493
2	ZNF580
2	ZNF652
2	ZZEF1
3	AASS
3	ABHD4
3	AC159540.1
3	ACVR2B
3	ADAMTS9-AS1
3	ADGRA3
3	ADNP
3	AGL
3	AGO2
3	AGTRAP
3	AHDC1
3	AKR1B1
3	ALDH3A2
3	ANKRD13C
3	ANKRD28
3	ANO10
3	AP2A2
3	ARF6
3	ARHGEF3
3	ARL5A
3	ARL8B
3	ARMT1
3	ASNSD1
3	ASXL1
3	ATE1
3	ATM
3	ATP11C
3	ATP13A3
3	ATRNL1
3	BACE2
3	BAHCC1
3	BARD1
3	BCKDHB
3	BMS1
3	BRAT1
3	BRD8
3	BRPF3
3	C12orf65
3	C16orf62
3	C1orf35
3	C1orf52
3	C2orf68
3	C4orf27
3	C8orf59
3	CALCOCO1
3	CAMSAP1
3	CBX1
3	CCDC152
3	CCDC51
3	CCDC59
3	CCNB1IP1
3	CCNG1
3	CCNL1
3	CCNT2
3	CD2AP
3	CD2BP2
3	CDC27
3	CDC34
3	CEP295
3	CEP78
3	CEP97
3	CERS5
3	CGGBP1
3	CHMP1B
3	CHMP2B
3	CHORDC1
3	CLIC4
3	CLIP3
3	CLK2
3	CLK4
3	CLSTN2
3	CNPY4
3	COIL
3	COL4A3BP
3	COMMD4
3	COMMD9
3	COPS3
3	CPSF1
3	CRBN
3	CREG1
3	CRELD1
3	CRLS1
3	CROCC
3	CRYBB2P1
3	CTC-575D19.1
3	CTCF
3	CUL1
3	CUL4B
3	CYB5B
3	DCAF16
3	DCTN5
3	DDHD1
3	DDHD2
3	DDI2
3	DDX10
3	DDX19A
3	DDX27
3	DENND5A
3	DHX40
3	DIMT1
3	DIP2A
3	DIP2B
3	DMXL2
3	DNAJC1
3	DPF2
3	DPP8
3	DPY19L3
3	DPY19L4
3	DSG2
3	DTNBP1
3	DTX3
3	DVL2
3	DYRK1A
3	EFNA5
3	EIF2AK1
3	ELP2
3	ELP6
3	EPB41L5
3	EPN2
3	ESCO1
3	EXOC1
3	EXTL2
3	EYA3
3	FABP3
3	FAM127B
3	FAM168B
3	FAM172A
3	FAM200B
3	FAM204A
3	FAM63B
3	FAT1
3	FBL
3	FBN1
3	FBXO25
3	FBXO34
3	FERMT2
3	FIGN
3	FKBP9
3	FLVCR1
3	FNBP1L
3	FNTA
3	FSCN1
3	FUNDC1
3	GALNT2
3	GALT
3	GATAD1
3	GATAD2A
3	GCFC2
3	GGA1
3	GGA3
3	GGCT
3	GID8
3	GIGYF1
3	GMPS
3	GPBP1L1
3	GSK3B
3	H2AFV
3	HCFC1
3	HDAC1
3	HDAC6
3	HDGF
3	HEPH
3	HERPUD2
3	HEXB
3	HIPK1
3	HIST1H1C
3	HMGN5
3	HNRNPLL
3	HSBP1L1
3	HSPA13
3	HSPH1
3	IARS
3	ICE1
3	IFNAR1
3	IFNGR2
3	IFT81
3	IGF2BP1
3	IGFBP7
3	INADL
3	ING3
3	INIP
3	IPO8
3	ITGB3BP
3	JAK1
3	KCNAB1
3	KCND2
3	KDM3A
3	KDM6A
3	KIAA1033
3	KIAA2013
3	KIF2A
3	KPNA4
3	KPNA5
3	KRIT1
3	LAMC1
3	LARP1B
3	LARP4B
3	LIMS1
3	LIN7A
3	LINC00662
3	LINC01578
3	LMAN2L
3	LPIN2
3	LPL
3	LRIG2
3	LSM8
3	LTN1
3	MAGI2-AS3
3	MANBA
3	MANF
3	MAP4K5
3	MAPRE1
3	MBD4
3	MBOAT2
3	MBTD1
3	MCM3
3	MDFIC
3	MED13L
3	MED24
3	MEF2A
3	MERTK
3	METTL16
3	MGAT4A
3	MGRN1
3	MIB1
3	MICU1
3	MID1
3	MIDN
3	MITD1
3	MKRN1
3	MPDZ
3	MRPS9
3	MSH2
3	MTR
3	NAA25
3	NAE1
3	NAGK
3	NARS2
3	NAT14
3	NCOA2
3	NCOA6
3	NEK9
3	NELFCD
3	NMD3
3	NOP58
3	NOVA1
3	NPAS2
3	NPEPL1
3	NPHP3
3	NSL1
3	NUB1
3	NUDT21
3	NUP98
3	NUPL2
3	OARD1
3	OLA1
3	ORC3
3	OST4
3	P3H4
3	PAK2
3	PAK4
3	PARG
3	PARP6
3	PBRM1
3	PCED1A
3	PDCD7
3	PDGFD
3	PGAP1
3	PGM5
3	PHF10
3	PHF21A
3	PHTF1
3	PHTF2
3	PIAS1
3	PIP5K1B
3	PLA2G12A
3	PLEKHM2
3	PLIN2
3	PLRG1
3	PM20D2
3	PNPLA8
3	PNRC1
3	POFUT2
3	POLDIP3
3	PPP2R2A
3	PPP2R2D
3	PPP2R3B
3	PPP2R5E
3	PPP3CA
3	PRKAA2
3	PRPF38A
3	PRRC2A
3	PSMD10
3	PSME4
3	PSMG1
3	PSMG2
3	PTAR1
3	PTDSS1
3	PTGFRN
3	PTK2
3	PTPRF
3	PUDP
3	PVRL3
3	PWWP2A
3	QSER1
3	RAB8B
3	RALA
3	RALGPS2
3	RANBP3
3	RARS
3	RASSF8
3	RBM22
3	RCBTB1
3	RCOR3
3	REV1
3	RFNG
3	RFX3
3	RHOT2
3	RIC3
3	RICTOR
3	RIOK3
3	RMDN1
3	RNF115
3	RNF141
3	RNF19A
3	RNF216
3	RNF4
3	RNF44
3	RP11-366L20.2
3	RP11-620J15.3
3	RP11-85O21.2
3	RPL26L1
3	RQCD1
3	RRP15
3	RRP1B
3	S100PBP
3	SAE1
3	SAFB
3	SCD5
3	SEC23A
3	SECISBP2
3	SENP2
3	SEPHS1
3	SETD2
3	SFSWAP
3	SGPL1
3	SH2B1
3	SH3YL1
3	SHARPIN
3	SHC2
3	SIKE1
3	SLAIN2
3	SLC19A2
3	SLC25A27
3	SLC2A4RG
3	SLC35B4
3	SLC35E3
3	SLC37A4
3	SLC6A8
3	SLC7A2
3	SLMAP
3	SMAD5
3	SMARCD1
3	SMG7
3	SMNDC1
3	SMURF2
3	SNHG7
3	SNRPA1
3	SNW1
3	SNX6
3	SOGA1
3	SOS1
3	SPAG16
3	SPATA13
3	SPCS3
3	SPECC1
3	SPEN
3	SPOCK3
3	SRPRA
3	SSBP4
3	STAG1
3	STAM
3	STAU2
3	STK25
3	STK38
3	STK39
3	STRN4
3	STX10
3	SUPT20H
3	SUPT7L
3	SUZ12P1
3	SYT17
3	TAF15
3	TAF1D
3	TARSL2
3	TCF7L1
3	TDRD3
3	TET2
3	TET3
3	TFDP2
3	TGIF2
3	THUMPD2
3	TIPRL
3	TMA16
3	TMED5
3	TMED7
3	TMEM131
3	TMEM135
3	TMEM164
3	TMEM167B
3	TMEM184C
3	TMEM248
3	TMEM259
3	TMEM43
3	TMTC4
3	TNKS
3	TP53I13
3	TRIB1
3	TRMT1
3	TRPS1
3	TSC1
3	TSC22D2
3	TSHZ1
3	TTC14
3	TTF1
3	TUBG1
3	UBA5
3	UBAP2
3	UBFD1
3	UBP1
3	UBXN2B
3	UBXN7
3	UGGT2
3	ULK1
3	ULK2
3	UNC45A
3	USP1
3	USP10
3	USP16
3	USP25
3	USP3
3	UTP18
3	VCL
3	VEZT
3	VPS26A
3	VPS4B
3	VPS72
3	WAPL
3	WASL
3	WDFY3
3	WDR34
3	WDR59
3	WNK2
3	WRN
3	XIST
3	XPNPEP1
3	XPO5
3	XRN1
3	YEATS4
3	YIPF6
3	YTHDF3
3	ZBED5
3	ZC3H15
3	ZCCHC11
3	ZCCHC7
3	ZDHHC2
3	ZDHHC21
3	ZDHHC3
3	ZFP14
3	ZMIZ2
3	ZMYM3
3	ZNF117
3	ZNF131
3	ZNF33B
3	ZNF37BP
3	ZNF397
3	ZNF43
3	ZNF431
3	ZNF445
3	ZNF507
3	ZNF516
3	ZNF84
3	ZNRF3
4	ABAT
4	AC013463.2
4	ACAP2
4	ACYP1
4	ADAM10
4	ADGRV1
4	ADSS
4	AEBP1
4	AGTPBP1
4	AIF1L
4	AIG1
4	AKAP13
4	AMZ2P1
4	ANKRD36
4	ANKRD36B
4	ANKRD36C
4	ANTXR1
4	AP3M1
4	AP3M2
4	AP3S1
4	APBA2
4	APH1A
4	ARHGEF17
4	ARID2
4	ARL5B
4	ARL6IP6
4	ARRDC3
4	ASPH
4	ASPM
4	ATAT1
4	ATF2
4	ATP1B3
4	ATP2B4
4	BACH1
4	BAZ1A
4	BCL7A
4	BCOR
4	BID
4	BIVM
4	BOD1
4	BSDC1
4	BTBD3
4	BTG3
4	BUB3
4	C12orf45
4	C2orf49
4	C9orf3
4	CAD
4	CARD8
4	CASC15
4	CASD1
4	CCDC112
4	CCDC136
4	CCDC14
4	CCDC34
4	CCDC88A
4	CDH2
4	CEBPZ
4	CEP162
4	CEP290
4	CEP57
4	CEP70
4	CEP95
4	CKAP4
4	CKAP5
4	CKS1B
4	CLASP1
4	CLCN3
4	CLCN6
4	CLDND1
4	CLIC1
4	CNTLN
4	COA1
4	COL11A1
4	COL4A5
4	COL9A1
4	CPAMD8
4	CPSF3
4	CPXM2
4	CRTAP
4	CRYAB
4	CRYZL1
4	CSRP2
4	CTGF
4	CTSK
4	CUBN
4	CXADR
4	CYBRD1
4	CYP1B1
4	CYTL1
4	DBN1
4	DCP1A
4	DCT
4	DDX39A
4	DLGAP1
4	DNAJB1
4	DNMT1
4	DPM1
4	DST
4	DTNA
4	DTYMK
4	DUSP12
4	EBPL
4	EDNRB
4	EHBP1
4	EIF4EBP1
4	ELF2
4	EML4
4	EPHA4
4	ERBB2IP
4	ESRRG
4	EXOC6B
4	EXOSC8
4	EZH2
4	FABP5
4	FAM118A
4	FAM13B
4	FAM171A1
4	FAM171B
4	FAM193B
4	FAM208B
4	FAM213B
4	FAM3C
4	FAM60A
4	FAM84A
4	FAM92A1
4	FAXDC2
4	FGF13
4	FHL1
4	FNIP2
4	FOCAD
4	GABBR1
4	GART
4	GCAT
4	GKAP1
4	GNG11
4	GNGT1
4	GNL3
4	GPC6
4	GPX8
4	GTF2H1
4	H1F0
4	H1FX
4	H2AFX
4	H2AFZ
4	HERC4
4	HIF3A
4	HMGA2
4	HMGB3
4	HMGXB4
4	HN1
4	HN1L
4	HNRNPA0
4	HS6ST1
4	HSD17B2
4	HSF2
4	HSPB11
4	HTATSF1
4	ICE2
4	ID1
4	ID2
4	ID3
4	IFT57
4	IFT80
4	IFT88
4	IGF2BP2
4	INO80C
4	INPP5F
4	INTU
4	IPO5
4	IRF2BP2
4	IRS2
4	ISPD
4	ITGAE
4	ITPR2
4	JARID2
4	JUN
4	JUP
4	KANK2
4	KANSL1
4	KANSL2
4	KANSL3
4	KDM1A
4	KDM2B
4	KIAA0907
4	KIZ
4	KLHL23
4	KLHL7
4	KPNA2
4	KRAS
4	LAMP1
4	LCORL
4	LEMD3
4	LGR4
4	LNPEP
4	LRRCC1
4	LSM6
4	LTBP1
4	LTBP4
4	LUZP1
4	LY6E
4	MAB21L1
4	MAGI1
4	MAP7D1
4	MDK
4	MED12
4	MED17
4	MED23
4	MEIS1
4	MEIS2
4	MEX3A
4	MFGE8
4	MGA
4	MLANA
4	MMS22L
4	MNAT1
4	MON2
4	MORC3
4	MORN4
4	MOV10
4	MPZL1
4	MRE11A
4	MRPS27
4	MSI2
4	MTF2
4	MTHFD1
4	MYH10
4	MYH9
4	MYSM1
4	NAA16
4	NAB1
4	NASP
4	NCALD
4	NCCRP1
4	NCOA3
4	NECAP2
4	NEK1
4	NET1
4	NFATC2IP
4	NFATC4
4	NFIB
4	NHLRC3
4	NINL
4	NMRK2
4	NOTCH3
4	NPDC1
4	NQO1
4	NR2F2
4	NRAS
4	NSD1
4	NSMCE2
4	NSMCE4A
4	NSUN6
4	NUMA1
4	NUP107
4	NUP160
4	NUP43
4	NUP62
4	NUP85
4	NXF1
4	NYNRIN
4	OCA2
4	ORC4
4	OSBPL8
4	PABPN1
4	PAICS
4	PAM
4	PAPD4
4	PARP1
4	PAXBP1
4	PBX1
4	PBX3
4	PCDH7
4	PCLO
4	PCMTD1
4	PCNA
4	PCNT
4	PCNXL4
4	PCSK1N
4	PCSK2
4	PDLIM2
4	PDS5A
4	PEX7
4	PGM5-AS1
4	PIEZO1
4	PIGU
4	PKIB
4	PLCG1
4	PLXDC2
4	PLXNB1
4	POM121C
4	POU2F1
4	PPARGC1A
4	PPIH
4	PPIL3
4	PPIL4
4	PPM1K
4	PPP4R1
4	PRDX6
4	PRKAA1
4	PRPF3
4	PRR5
4	PSD3
4	PSIP1
4	PTBP2
4	PTCH1
4	PVRL1
4	PXDN
4	PYGB
4	RAB32
4	RAB34
4	RAI14
4	RANBP1
4	RASGRF2
4	RASGRP3
4	RBM20
4	RBMS1
4	RC3H2
4	REC8
4	REXO2
4	RFC3
4	RGS12
4	RHOC
4	RNA5SP202
4	RNASEH2B
4	RNF2
4	RNF207
4	RNF38
4	ROBO1
4	RPA1
4	RPL30
4	RPS3AP25
4	RRAGC
4	RRM1
4	RSU1
4	RUFY3
4	SACS
4	SCAF8
4	SENP7
4	2019-09-09
4	SERINC2
4	SESTD1
4	SETDB2
4	SGK1
4	SIN3B
4	SIX3-AS1
4	SLC12A7
4	SLC36A4
4	SLC38A11
4	SLC39A10
4	SLC39A13
4	SLC45A2
4	SLC6A15
4	SLC7A6
4	SMAD9
4	SMARCAD1
4	SMARCB1
4	SNAPC3
4	SNHG3
4	SNRNP25
4	SNRPA
4	SNX13
4	SNX4
4	SNX5
4	SP3
4	SPATS2
4	SPIDR
4	SPOCK1
4	SRSF10
4	STMN1
4	SULT1C2
4	SVBP
4	SVIL
4	SYCE1L
4	SYNE2
4	TARBP1
4	TCEB3
4	TCERG1
4	TCF12
4	TCF3
4	TCF4
4	TEAD3
4	TEX10
4	TEX30
4	TGDS
4	TGFBR1
4	THSD7A
4	TLN2
4	TM9SF4
4	TMEM132C
4	TMEM38B
4	TMEM97
4	TMPO
4	TOMM70A
4	TPP2
4	TPRKB
4	TRA2B
4	TRIM33
4	TRIM37
4	TRIO
4	TRMT13
4	TRNAU1AP
4	TRO
4	TSPAN14
4	TTC28
4	TTL
4	TWSG1
4	UBA3
4	UBE2D1
4	UBE2J1
4	UHRF2
4	UPF3A
4	UPF3B
4	USP24
4	USP53
4	UTP6
4	VAC14
4	WASF3
4	WDR33
4	WDR35
4	WDR54
4	WHSC1
4	WWOX
4	XPR1
4	XXYLT1
4	YKT6
4	ZC2HC1A
4	ZC3H6
4	ZC3H8
4	ZDHHC17
4	ZFHX3
4	ZFHX4
4	ZMIZ1
4	ZNF121
4	ZNF146
4	ZNF254
4	ZNF395
4	ZNF451
4	ZNF503
4	ZNF618
4	ZNF664
4	ZNF677
4	ZNF704
4	ZNF711
4	ZNF738
4	ZNF793
5	ABCA1
5	ABHD2
5	ADAMTSL3
5	ADRA2C
5	ADTRP
5	AFF1
5	AKAP6
5	APC
5	APOLD1
5	ARHGAP18
5	ATP1B2
5	ATP2B2
5	B4GALT1
5	BAIAP2L2
5	BCAT1
5	BCO1
5	BEST1
5	BMP8B
5	BTC
5	C1orf168
5	C1orf61
5	CDH3
5	CITED4
5	CLDN19
5	CLIC6
5	COL16A1
5	COL4A3
5	COL4A4
5	COL8A1
5	COL9A3
5	CPNE8
5	CRISPLD1
5	CRTAC1
5	CRX
5	CSF1R
5	CSPG5
5	CTSO
5	CYP27A1
5	CYP2W1
5	CYP4V2
5	DUSP4
5	DUSP6
5	EFR3B
5	EPAS1
5	ERMN
5	EXOSC4
5	FAM107A
5	FAM189A2
5	FBLN2
5	FGF12
5	FZD8
5	GALNT11
5	GEM
5	GNB3
5	GNG7
5	GPX3
5	GSN
5	HAAO
5	HSPB8
5	HTRA1
5	INPP5K
5	ITGB8
5	KCNJ13
5	LIMCH1
5	LINC00276
5	LINC00645
5	LINC01105
5	LIPG
5	LRP2
5	MAN1C1
5	MESDC1
5	MFSD2A
5	MMP15
5	MORN1
5	MTCL1
5	MYO1E
[truncated: 1,951 more rows]
