# Supplementary material for: Dissecting the transcriptome landscape of the human fetal neural retina and retinal pigment epithelium by single-cell RNA-seq analysis
Source: PLoS Biol. 2019 Jul 3;17(7):e3000365. doi: 10.1371/journal.pbio.3000365 (PMC6634428; doi:10.1371/journal.pbio.3000365)
Supplement: S1 Data — (XLSX) [file pbio.3000365.s020.xlsx]

## Sheet: Fig2A
Gene	Amacrine	Bipolar	Horizontal	Microglia	Muller	Photoreceptor	RGC	RPC	RPE
TFAP2B	2.57912	1.04351	2.43718	0.249218	0.752766	0.635989	0.108004	0.136206	0.0318734
TFAP2A	1.81869	0.464228	1.26885	0.185864	0.328245	0.406238	0.0641184	0.105767	0.0370972
GAD2	1.47013	0.305057	0.210067	0.0811244	0.88657	0.431657	0.0635293	0.087168	0.0342749
MIR181A1HG	1.48987	0.478127	0.59372	0.0716126	0.316473	0.267782	0.372797	0.181472	0.0717248
NRXN3	1.20977	1.22739	0.89462	0.113485	0.173463	0.335401	0.152398	0.0514615	0.104142
LHX9	1.33776	0.248001	0.258998	0.123401	0.328461	0.413866	0.0782149	0.361762	0.0148278
MYT1L	1.16358	0.385766	0.638416	0.183232	0.412336	0.311867	0.735843	0.0715215	0.0162242
VSX1	0.0507401	1.89472	0.0542302	0.0216824	0.0361624	0.277705	0.0446532	0.120382	0.00998126
PRDM8	0.383151	1.71194	0.161225	0.0857016	0.274561	0.319092	0.205464	0.0232893	0.00707237
GRM6	0.124598	1.64332	0.0715619	0.0359367	0.183766	0.754267	0.0275306	0.0111292	0.0154113
NEUROD4	0.321163	1.75299	0.401701	0.0938748	0.591351	1.24683	0.0601663	0.0516233	0.00631278
CA10	0.0818844	1.30382	0.056779	0.0190142	0.0891445	0.24335	0.222189	0.0130185	0.00637996
PLXDC1	0.188197	0.97934	0.0283283	0.122704	0.187662	0.523098	0.0101967	0.0211558	0.0342049
ONECUT2	0.511808	0.459636	3.2824	0.38918	0.240655	0.286722	0.781082	0.461207	0.0279884
ONECUT1	0.061953	0.180462	1.4797	0.0660676	0.0825796	0.160869	0.364812	0.136935	0.00681496
RP11-714M23.2	0.0293991	0.0719373	1.01701	0.0362875	0	0.0479898	0.0434454	0.0258597	0.00208802
ONECUT3	0.0652612	0.0963566	1.20905	0.058528	0.00545174	0.150379	0.154403	0.0814565	0.0109586
SULF2	0.28496	0.363422	1.21136	0.194356	0.697629	0.171281	0.3539	0.38828	0.0719981
PROX1	0.344429	1.04015	1.18526	0.110207	0.563724	0.385993	0.128119	0.066792	0.0107157
TYROBP	0.123789	0.136933	0.112993	3.91898	0.102289	0.148078	0.0788892	0.118314	0.0552177
AIF1	0.149349	0.226026	0.0767783	4.12738	0.0947574	0.168793	0.0926912	0.124855	0.0432882
LAPTM5	0.146764	0.0227978	0.0992411	3.08296	0.0857044	0.0997526	0.0473893	0.0814852	0.0244476
ITGB2	0.0652067	0.0105179	0.00920333	2.11057	0.055082	0.041799	0.022718	0.0430164	0.0135656
RNASET2	0.156635	0.142122	0.182003	2.75433	0.371398	0.209042	0.0883421	0.177894	0.22748
CSF2RA	0.0614165	0.0475582	0.0465132	2.08516	0.0198201	0.0689626	0.0221552	0.0499709	0.0772968
FCER1G	0.127174	0.149381	0.0968115	2.84141	0.140741	0.117603	0.0648898	0.0902791	0.0433379
S100A11	0.128367	0.144398	0.145958	2.92305	0.117628	0.0881347	0.13408	0.173411	0.222403
CSF1R	0.238767	0.123412	0.0811442	3.3126	0.207044	0.223124	0.0667951	0.108615	0.655693
SRGN	0.0531752	0.101415	0.0472021	2.75318	0.0819633	0.0195249	0.0494778	0.0861311	0.069103
TF	0.203453	1.44967	0.0804785	0.207909	3.28421	0.539087	0.0436172	0.168257	0.414801
FABP7	0.899716	1.4995	0.594646	0.292588	2.35922	1.91277	0.347233	0.393672	0.0154324
WIF1	0.202048	1.08969	0.0442459	0.0572082	3.4102	0.496962	0.00933529	0.0470887	0.00114839
PLP1	0.082731	0.282989	0.0651526	0.0319212	1.87963	0.17905	0.049698	0.289792	0.0426664
LGI4	0.278192	0.414162	0.161193	0.0710879	1.5308	0.897516	0.110405	0.330836	0.0345728
SLC1A3	0.212544	0.528061	0.0961549	0.671531	1.61615	0.20523	0.0699905	0.440982	0.00181539
SPON1	0.0939676	0.394598	0.131179	0.0499268	1.34925	0.151009	0.0463702	0.235555	0.132189
PMEPA1	0.396972	0.467783	0.428195	0.400594	1.61475	0.506806	0.159644	0.511115	0.273102
RCVRN	1.49711	2.90592	0.478028	0.601626	2.06755	5.75131	0.156801	0.100242	0.0689265
AIPL1	0.418964	1.05155	0.144436	0.173293	0.525078	3.50421	0.0364944	0.0375485	0.0165226
PDC	0.270081	1.20167	0.0530276	0.100567	0.320065	3.37708	0.0249769	0.0147892	0.0281797
RP11-184I16.4	0.574928	0.753396	0.199229	0.212882	0.511075	2.88916	0.031119	0.0344636	0.114996
NRL	0.596347	1.21701	0.0804072	0.211557	0.624682	3.3546	0.0542862	0.0377046	0.0778403
CRX	0.281342	1.15299	0.201931	0.128748	0.289293	2.02794	0.0464395	0.0392455	0.406721
ROM1	0.296858	0.612048	0.0753674	0.116934	0.331508	2.1021	0.0164197	0.00461215	0.0646013
NR2E3	0.144348	0.690474	0.0510537	0.0586206	0.232148	2.18627	0.0206131	0.0116161	0.0178256
RP1	0.078979	0.738134	0.0175243	0.0609244	0.109914	1.79541	0.0117197	0.00248176	0.0119394
EBF1	0.250921	0.172147	0.628527	0.215115	0.165428	0.101237	1.70117	0.151663	0.0425013
NRN1	0.140006	0.136668	0.260957	0.133826	0.118034	0.0618229	1.53545	0.107504	0.0133478
POU4F2	0.0644435	0.0734677	0.251943	0.12768	0.0507512	0.0306191	1.11685	0.177546	0.0214062
EBF3	0.217925	0.203004	0.385541	0.255462	0.0777505	0.06443	1.35298	0.138021	0.0457969
NHLH2	0.701055	0.248915	0.905637	0.121496	0.105587	0.226835	1.77499	0.186399	0.029776
CNTN2	0.158885	0.167144	0.834922	0.304048	0.118522	0.170792	1.84988	0.492325	0.0627359
L1CAM	0.477148	0.30394	0.488766	0.0933027	0.105408	0.197333	1.03297	0.0970808	0.0155819
POU6F2	0.353308	0.140641	0.277566	0.140868	0.0569049	0.138672	1.39492	0.146032	0.104898
KLF7	0.436537	0.256748	0.701428	0.261358	0.477258	0.202383	1.36308	0.262036	0.0860119
SOX2	0.563082	0.568287	0.622742	0.302408	2.02061	0.510671	0.254425	1.83867	0.0201977
FZD5	0.0915481	0.217264	0.182649	0.0987702	0.628649	0.0969899	0.147058	1.10385	0.0655534
COL2A1	0.132433	0.416948	0.127339	0.13179	1.13595	0.0931408	0.114549	1.35655	0.0832567
PLPP3	0.111169	0.130865	0.239018	0.0861392	0.555748	0.0610136	0.169747	1.40374	0.169255
MIS18BP1	0.222964	0.172733	0.370515	1.71075	0.390316	0.199326	0.374631	1.73851	0.33467
CRB1	0.296085	0.293207	0.357229	0.0696608	0.967147	0.377596	0.210379	1.01113	0.0190163
SHISA2	0.135309	0.21372	0.0984717	0.232221	0.562135	0.123318	0.135233	1.45115	0.119931
CPAMD8	0.0430767	0.0310478	0.183774	0.115472	0.0709071	0.0284533	0.099152	1.2284	0.4139
TYRP1	0.069724	0.148104	0.0671626	0.124337	0.0772401	0.083988	0.0296774	0.0223095	3.18991
ELN	0.114896	0.233588	0.127375	0.274283	0.571809	0.120718	0.0768122	0.110979	2.87048
TRPM1	0.0276632	0.901766	0.0479579	0.0956473	0.0646315	0.152029	0.0272391	0.0491056	2.70955
TYR	0.0483339	0.0612841	0.0552814	0.10627	0.0236584	0.0211582	0.0221646	0.0391753	2.61732
IGFBP5	0.0705884	0.312314	0.185628	0.234256	0.529812	0.133115	0.164809	0.202763	2.94281
GJA1	0.0503789	0.125801	0.0821678	0.337458	0.0373747	0.060938	0.0838683	0.912193	2.98732
SLC7A8	0.160441	0.138285	0.0867712	0.556947	0.148364	0.0601219	0.11806	0.129917	2.35632
GPNMB	0.0192425	0.0236822	0.0176445	0.156688	0	0.00808036	0.0134012	0.00841941	1.5979
DHRS3	0.0763033	0.0646508	0.0706558	1.31803	0.0665711	0.0506413	0.182919	0.0704739	2.36081

## Sheet: Fig3C
sample	G1_S	G2_M	type	time
RPE_RPE_9W_emb2_rep1_1	0.0134094	0.0250443	RPE	9w
RPE_RPE_9W_emb2_rep1_2	0.105399	0.00726253	RPE	9w
RPE_RPE_9W_emb2_rep1_3	0.186311	0.152018	RPE	9w
RPE_RPE_9W_emb2_rep1_4	0.0888204	0.0775994	RPE	9w
RPE_RPE_9W_emb2_rep1_5	0.0461647	0.0556478	RPE	9w
RPE_RPE_9W_emb2_rep1_8	0.0424741	0.0821023	RPE	9w
RPE_RPE_9W_emb2_rep1_10	0.0151968	0.233473	RPE	9w
RPE_RPE_9W_emb2_rep1_11	0.115898	0.0392163	RPE	9w
RPE_RPE_9W_emb2_rep1_13	0	0.138161	RPE	9w
RPE_RPE_9W_emb2_rep1_15	0.0447982	0.0356726	RPE	9w
RPE_RPE_9W_emb2_rep1_17	0.144548	0.127851	RPE	9w
RPE_RPE_9W_emb2_rep1_18	0.0555311	0.0990453	RPE	9w
RPE_RPE_9W_emb2_rep1_19	0	0.012878	RPE	9w
RPE_RPE_9W_emb2_rep1_20	0.0408594	0.0913788	RPE	9w
RPE_RPE_9W_emb2_rep1_21	0.0191493	0.203171	RPE	9w
RPE_RPE_9W_emb2_rep1_22	0.0119894	0.00954714	RPE	9w
RPE_RPE_9W_emb2_rep1_24	0.0400058	0.0956747	RPE	9w
RPE_RPE_9W_emb2_rep1_25	0	0.0589313	RPE	9w
RPE_RPE_9W_emb2_rep1_26	0.0227169	0.0271341	RPE	9w
RPE_RPE_9W_emb2_rep1_27	0.0353932	0.052474	RPE	9w
RPE_RPE_9W_emb2_rep1_29	0.0237313	0.0176917	RPE	9w
RPE_RPE_9W_emb2_rep1_33	0.0145696	0.0849117	RPE	9w
RPE_RPE_9W_emb2_rep1_40	0.0832753	0.117839	RPE	9w
RPE_RPE_9W_emb2_rep1_42	0.310805	0.113119	RPE	9w
RPE_RPE_9W_emb2_rep1_43	0.179233	0.324965	RPE	9w
RPE_RPE_9W_emb2_rep1_45	0.18952	0.130347	RPE	9w
RPE_RPE_9W_emb2_rep1_47	0.0102982	0.482926	RPE	9w
RPE_RPE_9W_emb2_rep1_49	0.142012	0.180649	RPE	9w
RPE_RPE_9W_emb1_rep1_1	0.107552	0.0523965	RPE	9w
RPE_RPE_9W_emb1_rep1_2	0.183642	0.214019	RPE	9w
RPE_RPE_9W_emb1_rep1_3	0.0854569	0.164092	RPE	9w
RPE_RPE_9W_emb1_rep1_4	0.102715	0.188863	RPE	9w
RPE_RPE_9W_emb1_rep1_6	0.147212	0.356855	RPE	9w
RPE_RPE_9W_emb1_rep1_7	0.216552	0.212149	RPE	9w
RPE_RPE_9W_emb1_rep1_8	0.135379	0.191571	RPE	9w
RPE_RPE_9W_emb1_rep1_9	0.0529879	0.197153	RPE	9w
RPE_RPE_9W_emb1_rep1_10	0.0265601	0.211202	RPE	9w
RPE_RPE_9W_emb1_rep1_11	0.0772416	0.11624	RPE	9w
RPE_RPE_9W_emb1_rep1_12	0.0550178	0.20008	RPE	9w
RPE_RPE_9W_emb1_rep1_13	0.218191	0.31206	RPE	9w
RPE_RPE_9W_emb1_rep1_14	0.129646	0.208025	RPE	9w
RPE_RPE_9W_emb1_rep1_15	0.106957	0.211434	RPE	9w
RPE_RPE_9W_emb1_rep1_16	0.134045	0.10183	RPE	9w
RPE_RPE_9W_emb1_rep1_17	0.0595604	0.192802	RPE	9w
RPE_RPE_9W_emb1_rep1_18	0.205493	0.244129	RPE	9w
RPE_RPE_9W_emb1_rep1_19	0.169213	0.241301	RPE	9w
RPE_RPE_9W_emb1_rep1_20	0.148234	0.201422	RPE	9w
RPE_RPE_9W_emb1_rep1_21	0.0542754	0.170397	RPE	9w
RPE_RPE_9W_emb1_rep1_22	0.102202	0.133964	RPE	9w
RPE_RPE_9W_emb1_rep1_24	0.213086	0.285268	RPE	9w
RPE_RPE_9W_emb1_rep1_25	0.153073	0.212784	RPE	9w
RPE_RET_11W_emb1_rep1_50	0.200278	0.141462	RPE	11w
RPE_RPE_11W_emb1_rep1_1	0.0508442	0.0684566	RPE	11w
RPE_RPE_11W_emb1_rep1_2	0.0872925	0.0971734	RPE	11w
RPE_RPE_11W_emb1_rep1_3	0.0557281	0.0960165	RPE	11w
RPE_RPE_11W_emb1_rep1_4	0.162682	0.154027	RPE	11w
RPE_RPE_11W_emb1_rep1_5	0.235101	0.137732	RPE	11w
RPE_RPE_11W_emb1_rep1_6	0.0207002	0.0938368	RPE	11w
RPE_RPE_11W_emb1_rep1_8	0.165843	0.171117	RPE	11w
RPE_RPE_11W_emb1_rep1_9	0.211962	0.171026	RPE	11w
RPE_RPE_11W_emb1_rep1_10	0.0272131	0.115744	RPE	11w
RPE_RPE_11W_emb1_rep1_11	0.0990442	0.149578	RPE	11w
RPE_RPE_11W_emb1_rep1_12	0.745726	0.492008	RPE	11w
RPE_RPE_11W_emb1_rep1_13	0.516166	0.380879	RPE	11w
RPE_RPE_11W_emb1_rep1_14	0.124047	0.108556	RPE	11w
RPE_RPE_11W_emb1_rep1_15	0.223941	0.126852	RPE	11w
RPE_RPE_11W_emb1_rep1_16	0.224373	0.195146	RPE	11w
RPE_RPE_11W_emb1_rep1_17	0.0687567	0.0219003	RPE	11w
RPE_RPE_11W_emb1_rep1_18	0.0836012	0.167106	RPE	11w
RPE_RPE_11W_emb1_rep1_19	0.122831	0.550279	RPE	11w
RPE_RPE_11W_emb1_rep1_20	0.255447	0.863057	RPE	11w
RPE_RPE_11W_emb1_rep1_21	0.209243	0.142887	RPE	11w
RPE_RPE_11W_emb1_rep1_22	0.314678	0.182808	RPE	11w
RPE_RPE_11W_emb1_rep1_24	0.186374	0.0719585	RPE	11w
RPE_RPE_11W_emb1_rep1_25	0.128833	0.0654608	RPE	11w
RPE_RPE_11W_emb1_rep1_26	0.182009	0.214883	RPE	11w
RPE_RPE_11W_emb1_rep1_28	0.0615747	0.204279	RPE	11w
RPE_RPE_11W_emb1_rep1_29	0.0177619	0.0268019	RPE	11w
RPE_RPE_11W_emb1_rep1_30	0	0.253501	RPE	11w
RPE_RPE_11W_emb1_rep1_31	0.354427	0.334882	RPE	11w
RPE_RPE_11W_emb1_rep1_32	0.0576461	0.148747	RPE	11w
RPE_RPE_11W_emb1_rep1_33	0.168833	0.225629	RPE	11w
RPE_RPE_11W_emb1_rep1_35	0.362619	0.364353	RPE	11w
RPE_RPE_11W_emb1_rep1_37	0.0885697	0.011846	RPE	11w
RPE_RPE_11W_emb1_rep1_38	0.161617	0.127695	RPE	11w
RPE_RPE_11W_emb1_rep1_39	0.164246	0.0493311	RPE	11w
RPE_RPE_11W_emb1_rep1_40	0.0416221	0.040643	RPE	11w
RPE_RPE_11W_emb1_rep1_41	0.209231	0.31665	RPE	11w
RPE_RPE_11W_emb1_rep1_42	0.0768902	0.167849	RPE	11w
RPE_RPE_11W_emb1_rep1_44	0.237921	0.162456	RPE	11w
RPE_RPE_11W_emb1_rep1_46	0.154069	0.319242	RPE	11w
RPE_RPE_11W_emb1_rep1_47	0.0744609	0.205291	RPE	11w
RPE_RPE_11W_emb1_rep1_48	0.00866907	0.0756115	RPE	11w
RPE_RPE_11W_emb1_rep1_49	0.11414	0.0501228	RPE	11w
RPE_RPE_11W_emb1_rep1_50	0.0866213	0.00968037	RPE	11w
RPE_RPE_13W_emb1_rep1_1	0.0579695	0.148183	RPE	13w
RPE_RPE_13W_emb1_rep1_2	0.282207	0.240288	RPE	13w
RPE_RPE_13W_emb1_rep1_4	0.0575086	0.0186632	RPE	13w
RPE_RPE_13W_emb1_rep1_5	0.151247	0.055135	RPE	13w
RPE_RPE_13W_emb1_rep1_6	0.108285	0.173643	RPE	13w
RPE_RPE_13W_emb1_rep1_7	0.0471107	0.0831418	RPE	13w
RPE_RPE_13W_emb1_rep1_10	0.056455	0.00880988	RPE	13w
RPE_RPE_13W_emb1_rep1_12	0.013615	0.0216831	RPE	13w
RPE_RPE_13W_emb1_rep1_15	0.112995	0.232323	RPE	13w
RPE_RPE_13W_emb1_rep1_16	0.0209289	0.027776	RPE	13w
RPE_RPE_13W_emb1_rep1_17	0.131896	0.145161	RPE	13w
RPE_RPE_13W_emb1_rep1_18	0.0297119	0.112131	RPE	13w
RPE_RPE_13W_emb1_rep1_19	0.15914	0.174956	RPE	13w
RPE_RPE_13W_emb1_rep1_22	0.185222	0.880147	RPE	13w
RPE_RPE_13W_emb1_rep1_24	0.0485416	0.173664	RPE	13w
RPE_RPE_13W_emb1_rep1_25	0.0101179	0.0384092	RPE	13w
RPE_RPE_13W_emb1_rep1_26	0.225712	0.101037	RPE	13w
RPE_RPE_13W_emb1_rep1_27	0.0389806	0.0526348	RPE	13w
RPE_RPE_13W_emb1_rep1_29	0.0650171	0.022121	RPE	13w
RPE_RPE_13W_emb1_rep1_32	0.0206731	0.15439	RPE	13w
RPE_RPE_13W_emb1_rep1_38	0.022803	0.0574546	RPE	13w
RPE_RPE_13W_emb1_rep1_40	0.113627	0.107344	RPE	13w
RPE_RPE_13W_emb1_rep1_42	0.0281284	0.0149324	RPE	13w
RPE_RPE_13W_emb1_rep1_50	0	0.116439	RPE	13w
RPE_RPE_13W_emb2_rep1_1	0.105026	0.0833456	RPE	13w
RPE_RPE_13W_emb2_rep1_2	0.305798	0.0883032	RPE	13w
RPE_RPE_13W_emb2_rep1_3	0.155722	0.0285114	RPE	13w
RPE_RPE_13W_emb2_rep1_4	0.447548	0.221963	RPE	13w
RPE_RPE_13W_emb2_rep1_5	0.104618	0.195077	RPE	13w
RPE_RPE_13W_emb2_rep1_6	0.13052	0.179422	RPE	13w
RPE_RPE_13W_emb2_rep1_7	0.166153	0.176309	RPE	13w
RPE_RPE_13W_emb2_rep1_8	0.1661	0.17098	RPE	13w
RPE_RPE_13W_emb2_rep1_10	0.025123	0.0771875	RPE	13w
RPE_RPE_13W_emb2_rep1_11	0.173402	0.216945	RPE	13w
RPE_RPE_13W_emb2_rep1_14	0.309051	0.0331509	RPE	13w
RPE_RPE_13W_emb2_rep1_15	0.239612	0.214845	RPE	13w
RPE_RPE_13W_emb2_rep1_16	0	0.0427039	RPE	13w
RPE_RPE_13W_emb2_rep1_18	0	0.0468046	RPE	13w
RPE_RPE_13W_emb2_rep1_19	0.233975	0.254123	RPE	13w
RPE_RPE_13W_emb2_rep1_20	0	0.0577973	RPE	13w
RPE_RPE_13W_emb2_rep1_22	0.0670647	0.20112	RPE	13w
RPE_RPE_13W_emb2_rep1_24	0.109205	0.0612816	RPE	13w
RPE_RPE_13W_emb2_rep1_25	0.187241	0.224036	RPE	13w
RPE_RPE_13W_emb2_rep1_26	0.0869668	0.205425	RPE	13w
RPE_RPE_13W_emb2_rep1_27	0.21937	0.0822165	RPE	13w
RPE_RPE_13W_emb2_rep1_29	0.0417205	0.107767	RPE	13w
RPE_RPE_13W_emb2_rep1_31	0.665387	0.235311	RPE	13w
RPE_RPE_13W_emb2_rep1_32	0.0977341	0.0712428	RPE	13w
RPE_RPE_13W_emb2_rep1_35	0.0947082	0.0163379	RPE	13w
RPE_RPE_13W_emb2_rep1_36	0.216018	0.0997895	RPE	13w
RPE_RPE_13W_emb2_rep1_38	0.245043	0.0578636	RPE	13w
RPE_RPE_13W_emb2_rep1_40	0.0251792	0.0381712	RPE	13w
RPE_RPE_13W_emb2_rep1_42	0.100998	0.147509	RPE	13w
RPE_RPE_13W_emb2_rep1_49	0.0455573	0.16128	RPE	13w
RPE_RET_13W_emb2_rep1_6	0.193964	0.152164	RPE	13w
RPE_RPE_17W_emb1_rep1_1	0.0632547	0.0876181	RPE	17w
RPE_RPE_17W_emb1_rep1_2	0.110895	0.111308	RPE	17w
RPE_RPE_17W_emb1_rep1_3	0.103755	0.140504	RPE	17w
RPE_RPE_17W_emb1_rep1_4	0.0278826	0.185205	RPE	17w
RPE_RPE_17W_emb1_rep1_5	0.0341848	0.0229341	RPE	17w
RPE_RPE_17W_emb1_rep1_6	0.12517	0.123934	RPE	17w
RPE_RPE_17W_emb1_rep1_7	0.0463986	0.135868	RPE	17w
RPE_RPE_17W_emb1_rep1_8	0.0876447	0.185021	RPE	17w
RPE_RPE_17W_emb1_rep1_9	0.100696	0.0482391	RPE	17w
RPE_RPE_17W_emb1_rep1_10	0.0760952	0.197995	RPE	17w
RPE_RPE_17W_emb1_rep1_11	0	0.0802453	RPE	17w
RPE_RPE_17W_emb1_rep1_12	0.0875142	0.111115	RPE	17w
RPE_RPE_17W_emb1_rep1_13	0.160042	0.163067	RPE	17w
RPE_RPE_17W_emb1_rep1_14	0.207125	0.206374	RPE	17w
RPE_RPE_17W_emb1_rep1_15	0.156281	0.20676	RPE	17w
RPE_RPE_17W_emb1_rep1_16	0.140545	0.129445	RPE	17w
RPE_RPE_17W_emb1_rep1_26	0.0202248	0.138016	RPE	17w
RPE_RPE_17W_emb1_rep1_27	0.0507793	0.0671214	RPE	17w
RPE_RPE_17W_emb1_rep1_28	0	0.169144	RPE	17w
RPE_RPE_17W_emb1_rep1_29	0.176088	0.16366	RPE	17w
RPE_RPE_17W_emb1_rep1_30	0.064178	0.102011	RPE	17w
RPE_RPE_17W_emb1_rep1_31	0.141573	0.1558	RPE	17w
RPE_RPE_17W_emb1_rep1_32	0.15526	0.108325	RPE	17w
RPE_RPE_17W_emb1_rep1_33	0.129712	0.179886	RPE	17w
RPE_RPE_17W_emb1_rep1_35	0.106547	0.129887	RPE	17w
RPE_RPE_17W_emb1_rep1_36	0.179186	0.218234	RPE	17w
RPE_RPE_17W_emb1_rep1_37	0.109648	0.0903205	RPE	17w
RPE_RPE_17W_emb1_rep1_38	0.139405	0.132461	RPE	17w
RPE_RPE_17W_emb1_rep1_39	0.0582939	0.156161	RPE	17w
RPE_RPE_17W_emb1_rep1_40	0.128095	0.204816	RPE	17w
RPE_RPE_17W_emb1_rep1_41	0.163096	0.16169	RPE	17w
RPE_RPE_17W_emb1_rep1_42	0.191162	0.235941	RPE	17w
RPE_RPE_17W_emb1_rep1_43	0.166611	0.108096	RPE	17w
RPE_RPE_17W_emb1_rep1_44	0.0263471	0.037496	RPE	17w
RPE_RPE_17W_emb1_rep1_45	0.166623	0.128894	RPE	17w
RPE_RPE_17W_emb1_rep1_46	0.170959	0.245059	RPE	17w
RPE_RPE_17W_emb1_rep1_47	0.161097	0.200985	RPE	17w
RPE_RPE_17W_emb1_rep1_48	0.15866	0.202741	RPE	17w
RPE_RPE_17W_emb1_rep1_49	0.0406706	0.0561872	RPE	17w
RPE_RPE_17W_emb1_rep1_50	0.153993	0.150002	RPE	17w
RPE_RPE_17W_emb2_rep1_1	0.0701777	0.103263	RPE	17w
RPE_RPE_17W_emb2_rep1_2	0.0530296	0.0342093	RPE	17w
RPE_RPE_17W_emb2_rep1_3	0.124475	0.175751	RPE	17w
RPE_RPE_17W_emb2_rep1_4	0.0599362	0.0678923	RPE	17w
RPE_RPE_17W_emb2_rep1_5	0.0742683	0.0702791	RPE	17w
RPE_RPE_17W_emb2_rep1_6	0.0844221	0.0871878	RPE	17w
RPE_RPE_17W_emb2_rep1_7	0.0631026	0.290681	RPE	17w
RPE_RPE_17W_emb2_rep1_8	0.0330871	0.0526943	RPE	17w
RPE_RPE_17W_emb2_rep1_9	0.0723992	0.139614	RPE	17w
RPE_RPE_17W_emb2_rep1_10	0.0726299	0.0457014	RPE	17w
RPE_RPE_17W_emb2_rep1_11	0.0342813	0.0678134	RPE	17w
RPE_RPE_17W_emb2_rep1_12	0.104381	0.0362123	RPE	17w
RPE_RPE_17W_emb2_rep1_13	0.137167	0.121245	RPE	17w
RPE_RPE_17W_emb2_rep1_14	0.0923562	0.0335535	RPE	17w
RPE_RPE_17W_emb2_rep1_15	0.0709545	0.117441	RPE	17w
RPE_RPE_17W_emb2_rep1_16	0.0857606	0.0913368	RPE	17w
RPE_RPE_17W_emb2_rep1_17	0.020966	0.115798	RPE	17w
RPE_RPE_17W_emb2_rep1_18	0.0959269	0.216985	RPE	17w
RPE_RPE_17W_emb2_rep1_19	0.121869	0.108108	RPE	17w
RPE_RPE_17W_emb2_rep1_20	0.0928461	0.160289	RPE	17w
RPE_RPE_17W_emb2_rep1_21	0.112862	0.20679	RPE	17w
RPE_RPE_17W_emb2_rep1_22	0.187277	0.131518	RPE	17w
RPE_RPE_17W_emb2_rep1_24	0.117044	0.0901727	RPE	17w
RPE_RPE_17W_emb2_rep1_25	0.0955735	0.134343	RPE	17w
RPE_RPE_17W_emb2_rep1_26	0.108624	0.145252	RPE	17w
RPE_RPE_17W_emb2_rep1_27	0.0328749	0.0895166	RPE	17w
RPE_RPE_17W_emb2_rep1_28	0	0.171714	RPE	17w
RPE_RPE_17W_emb2_rep1_29	0.042072	0.0259769	RPE	17w
RPE_RPE_17W_emb2_rep1_30	0.265027	0.179326	RPE	17w
RPE_RPE_17W_emb2_rep1_32	0.0469582	0.0747853	RPE	17w
RPE_RPE_17W_emb2_rep1_33	0.0472049	0.0827627	RPE	17w
RPE_RPE_17W_emb2_rep1_35	0.0476858	0.037972	RPE	17w
RPE_RPE_17W_emb2_rep1_37	0.0164079	0	RPE	17w
RPE_RPE_17W_emb2_rep1_38	0.219056	0.185009	RPE	17w
RPE_RPE_17W_emb2_rep1_40	0.0978121	0.130913	RPE	17w
RPE_RPE_17W_emb2_rep1_41	0.0240937	0.0620519	RPE	17w
RPE_RPE_17W_emb2_rep1_42	0.0321947	0.0535753	RPE	17w
RPE_RPE_23W_emb1_rep1_9	0.12143	0.190869	RPE	23w
RPE_RPE_23W_emb1_rep1_10	0.170539	0.0497799	RPE	23w
RPE_RPE_23W_emb1_rep1_11	0.362989	0.253436	RPE	23w
RPE_RPE_23W_emb1_rep1_12	0.10781	0.135795	RPE	23w
RPE_RPE_23W_emb1_rep1_13	0.212627	0.244538	RPE	23w
RPE_RPE_23W_emb1_rep1_14	0.16413	0.150814	RPE	23w
RPE_RPE_23W_emb1_rep1_15	0.140985	0.16781	RPE	23w
RPE_RPE_23W_emb1_rep1_16	0.088027	0.221094	RPE	23w
RPE_RPE_23W_emb1_rep1_17	0.11256	0.125102	RPE	23w
RPE_RPE_23W_emb1_rep1_18	0.201017	0.0333581	RPE	23w
RPE_RPE_23W_emb1_rep1_19	0.111543	0.176017	RPE	23w
RPE_RPE_23W_emb1_rep1_20	0.104571	0.168079	RPE	23w
RPE_RPE_23W_emb1_rep1_21	0.211344	0.141759	RPE	23w
RPE_RPE_23W_emb1_rep1_22	0.119333	0.212617	RPE	23w
RPE_RPE_23W_emb1_rep1_24	0.0885018	0.19526	RPE	23w
RPE_RPE_23W_emb1_rep1_25	0.156782	0.101316	RPE	23w
RPE_RPE_23W_emb1_rep1_26	0.182487	0.267075	RPE	23w
RPE_RPE_23W_emb1_rep1_27	0.0810338	0.0701047	RPE	23w
RPE_RPE_23W_emb1_rep1_28	0.150461	0.203411	RPE	23w
RPE_RPE_23W_emb1_rep1_29	0.118522	0.184684	RPE	23w
RPE_RPE_23W_emb1_rep1_30	0.139106	0.157534	RPE	23w
RPE_RPE_23W_emb1_rep1_31	0.105437	0.198862	RPE	23w
RPE_RPE_23W_emb1_rep1_32	0.21309	0.135352	RPE	23w
RPE_RPE_23W_emb1_rep1_33	0.166826	0.193801	RPE	23w
RPE_RPE_23W_emb1_rep1_35	0.201018	0.176695	RPE	23w
RPE_RPE_23W_emb1_rep1_36	0.148527	0.162273	RPE	23w
RPE_RPE_23W_emb1_rep1_37	0.110377	0.255604	RPE	23w
RPE_RPE_23W_emb1_rep1_38	0.0840002	0.132757	RPE	23w
RPE_RPE_23W_emb1_rep1_39	0.167982	0.158518	RPE	23w
RPE_RPE_23W_emb1_rep1_40	0.10165	0.173215	RPE	23w
RPE_RPE_23W_emb1_rep1_41	0.157735	0.162307	RPE	23w
RPE_RPE_23W_emb1_rep1_42	0.0839977	0.218251	RPE	23w
RPE_RPE_23W_emb1_rep1_43	1.25237	0.918045	RPE	23w
RPE_RPE_23W_emb1_rep1_44	0.100554	0.28195	RPE	23w
RPE_RPE_23W_emb1_rep1_45	0.0691704	0.170283	RPE	23w
RPE_RPE_23W_emb1_rep1_46	0.134196	0.118264	RPE	23w
RPE_RPE_23W_emb1_rep1_47	0.128142	0.114397	RPE	23w
RPE_RPE_23W_emb1_rep1_48	0.199587	0.154285	RPE	23w
RPE_RPE_23W_emb1_rep1_49	0.159989	0.17371	RPE	23w
RPE_RPE_23W_emb1_rep1_50	0.223054	0.162452	RPE	23w
RPE_RPE_23W_emb2_rep1_1	0.0329848	0.081128	RPE	23w
RPE_RPE_23W_emb2_rep1_2	0.0894001	0.0234117	RPE	23w
RPE_RPE_23W_emb2_rep1_3	0.0264163	0.233537	RPE	23w
RPE_RPE_23W_emb2_rep1_4	0.00494144	0.0470387	RPE	23w
RPE_RPE_23W_emb2_rep1_5	0.0823913	0.16892	RPE	23w
RPE_RPE_23W_emb2_rep1_6	0	0.0851683	RPE	23w
RPE_RPE_23W_emb2_rep1_7	0.0639078	0.190498	RPE	23w
RPE_RPE_23W_emb2_rep1_8	0.29058	0.156484	RPE	23w
RPE_RPE_23W_emb2_rep1_9	0.136031	0.191977	RPE	23w
RPE_RPE_23W_emb2_rep1_10	0.0343243	0.198618	RPE	23w
RPE_RPE_23W_emb2_rep1_11	0.0840316	0.0382832	RPE	23w
RPE_RPE_23W_emb2_rep1_12	0.0265132	0.0898769	RPE	23w
RPE_RPE_23W_emb2_rep1_13	0.0779732	0.165471	RPE	23w
RPE_RPE_23W_emb2_rep1_14	0.103183	0.020913	RPE	23w
RPE_RPE_23W_emb2_rep1_15	0.136283	0.100902	RPE	23w
RPE_RPE_23W_emb2_rep1_16	0.146108	0.101172	RPE	23w
RPE_RPE_23W_emb2_rep1_17	0.119083	0.0893362	RPE	23w
RPE_RPE_23W_emb2_rep1_18	0.0767226	0.149923	RPE	23w
RPE_RPE_23W_emb2_rep1_19	0.0198775	0.236557	RPE	23w
RPE_RPE_23W_emb2_rep1_20	0.0767239	0.148339	RPE	23w
RPE_RPE_23W_emb2_rep1_21	0.225909	0.178053	RPE	23w
RPE_RPE_23W_emb2_rep1_22	0.148485	0.135264	RPE	23w
RPE_RPE_23W_emb2_rep1_23	0.204664	0.0996919	RPE	23w
RPE_RPE_23W_emb2_rep1_24	0.0542361	0.243185	RPE	23w
RPE_RPE_23W_emb2_rep1_25	0.115009	0.0876619	RPE	23w
RPE_RPE_23W_emb2_rep1_26	0.0980165	0.126293	RPE	23w
RPE_RPE_23W_emb2_rep1_27	0.116163	0.199384	RPE	23w
RPE_RPE_23W_emb2_rep1_28	0.0647309	0	RPE	23w
RPE_RPE_23W_emb2_rep1_29	0.150806	0.16032	RPE	23w
RPE_RPE_23W_emb2_rep1_30	0.201241	0.183037	RPE	23w
RPE_RPE_23W_emb2_rep1_31	0.142807	0.156547	RPE	23w
RPE_RPE_23W_emb2_rep1_32	0.152518	0.1179	RPE	23w
RPE_RPE_23W_emb2_rep1_33	0.198997	0.0259163	RPE	23w
RPE_RPE_23W_emb2_rep1_34	0.069641	0.14907	RPE	23w
RPE_RPE_23W_emb2_rep1_35	0.126516	0.153035	RPE	23w
RPE_RPE_23W_emb2_rep1_36	0.0513512	0.0379254	RPE	23w
RPE_RPE_23W_emb2_rep1_37	0.152674	0.217591	RPE	23w
RPE_RPE_23W_emb2_rep1_38	0.075178	0.126293	RPE	23w
RPE_RPE_23W_emb2_rep1_39	0.133032	0.191151	RPE	23w
RPE_RPE_23W_emb2_rep1_40	0.0595851	0.169422	RPE	23w
RPE_RPE_23W_emb2_rep1_41	0.0127654	0.117648	RPE	23w
RPE_RPE_23W_emb2_rep1_42	0.152361	0.140264	RPE	23w
RPE_RPE_23W_emb2_rep1_43	0.0443292	0.159207	RPE	23w
RPE_RPE_23W_emb2_rep1_44	0.0733339	0.10078	RPE	23w
RPE_RPE_23W_emb2_rep1_45	0.0485306	0.103636	RPE	23w
RPE_RPE_23W_emb2_rep1_46	0.0830575	0.0975524	RPE	23w
RPE_RPE_23W_emb2_rep1_47	0.0213648	0.146813	RPE	23w
RPE_RPE_23W_emb2_rep1_48	0.0391838	0.104827	RPE	23w
RPE_RPE_23W_emb2_rep1_49	0.0290436	0.0860884	RPE	23w
RPE_RPE_23W_emb2_rep1_50	0.0780732	0.136004	RPE	23w
RPE_RPE_23W_emb2_rep1_51	0.0349115	0.178284	RPE	23w
RPE_RPE_23W_emb2_rep1_52	0.102956	0.0464187	RPE	23w
RPE_RPE_23W_emb2_rep1_53	0.108344	0.126115	RPE	23w
RPE_RPE_23W_emb2_rep1_54	0.0201618	0.0921575	RPE	23w
RPE_RPE_23W_emb2_rep1_55	0.111386	0.0696951	RPE	23w
RPE_RPE_23W_emb2_rep1_56	0.072794	0.0479704	RPE	23w
RPE_RPE_23W_emb2_rep1_57	0.109317	0.140034	RPE	23w
RPE_RPE_23W_emb2_rep1_58	0.0802405	0.07122	RPE	23w
RPE_RPE_23W_emb2_rep1_59	0.111116	0.0862282	RPE	23w
RPE_RPE_23W_emb2_rep1_60	0.0596685	0.0512112	RPE	23w
RPE_RPE_23W_emb2_rep1_61	0.0691055	0.160551	RPE	23w
RPE_RPE_23W_emb2_rep1_62	0.172055	0.213963	RPE	23w
RPE_RPE_23W_emb2_rep1_63	0.126843	0.121032	RPE	23w
RPE_RPE_23W_emb2_rep1_64	0.133267	0.0301344	RPE	23w
RPE_RPE_24W_emb1_rep1_1	0.126073	0.071097	RPE	24w
RPE_RPE_24W_emb1_rep1_2	0.0558249	0.0413309	RPE	24w
RPE_RPE_24W_emb1_rep1_3	0.019821	0.161463	RPE	24w
RPE_RPE_24W_emb1_rep1_4	0.0693627	0.155635	RPE	24w
RPE_RPE_24W_emb1_rep1_5	0	0	RPE	24w
RPE_RPE_24W_emb1_rep1_6	0	0.0225094	RPE	24w
RPE_RPE_24W_emb1_rep1_8	0.0405665	0.090752	RPE	24w
RPE_RPE_24W_emb1_rep1_9	0.0793248	0.0274268	RPE	24w
RPE_RPE_24W_emb1_rep1_10	0.040145	0.116813	RPE	24w
RPE_RPE_24W_emb1_rep1_11	0.0183886	0.0240476	RPE	24w
RPE_RPE_24W_emb1_rep1_12	0.0199637	0.10528	RPE	24w
RPE_RPE_24W_emb1_rep1_13	0.0202328	0.224513	RPE	24w
RPE_RPE_24W_emb1_rep1_14	0.103877	0.067733	RPE	24w
RPE_RPE_24W_emb1_rep1_15	0.0859345	0.143077	RPE	24w
RPE_RPE_24W_emb1_rep1_16	0.0777303	0.216222	RPE	24w
RPE_RPE_24W_emb1_rep1_17	0.0219152	0.06282	RPE	24w
RPE_RPE_24W_emb1_rep1_18	0.0832621	0.0866057	RPE	24w
RPE_RPE_24W_emb1_rep1_19	0.113796	0.0707217	RPE	24w
RPE_RPE_24W_emb1_rep1_20	0.151151	0.188926	RPE	24w
RPE_RPE_24W_emb1_rep1_21	0	0.184596	RPE	24w
RPE_RPE_24W_emb1_rep1_22	0.14591	0.0973806	RPE	24w
RPE_RPE_24W_emb1_rep1_24	0.186846	0.11475	RPE	24w
RPE_RPE_24W_emb1_rep1_25	0.136977	0.12919	RPE	24w
RPE_RPE_24W_emb1_rep1_26	0.046975	0.184758	RPE	24w
RPE_RPE_24W_emb1_rep1_27	0.06463	0.245298	RPE	24w
RPE_RPE_24W_emb1_rep1_28	0.0367815	0.115771	RPE	24w
RPE_RPE_24W_emb1_rep1_29	0.0943516	0.0582677	RPE	24w
RPE_RPE_24W_emb1_rep1_30	0.0492086	0.127887	RPE	24w
RPE_RPE_24W_emb1_rep1_32	0.167535	0.207768	RPE	24w
RPE_RPE_24W_emb1_rep1_33	0.0207136	0.0392811	RPE	24w
RPE_RPE_24W_emb1_rep1_35	0.0161089	0.0290149	RPE	24w
RPE_RPE_24W_emb1_rep1_36	0.0410173	0.0872797	RPE	24w
RPE_RPE_24W_emb1_rep1_37	0.0397092	0.0565565	RPE	24w
RPE_RPE_24W_emb1_rep1_38	0.0963338	0.175886	RPE	24w
RPE_RPE_24W_emb1_rep1_39	0.103787	0.0665087	RPE	24w
RPE_RPE_24W_emb1_rep1_40	0.272077	0.259537	RPE	24w
RPE_RPE_24W_emb1_rep1_41	0.025299	0.0767097	RPE	24w
RPE_RPE_24W_emb1_rep1_42	0.0109097	0.0683245	RPE	24w
RPE_RPE_5W_emb1_rep1_11	0.980644	1.27763	RPE	5w
RPE_RPE_5W_emb1_rep1_15	0.682368	0.437349	RPE	5w
RPE_RPE_5W_emb1_rep1_23	0.106171	0.473338	RPE	5w
RPE_RPE_5W_emb1_rep1_35	0.174241	0.21988	RPE	5w
RPE_RPE_5W_emb1_rep1_38	0.109923	0.513826	RPE	5w
RPE_RPE_6W_emb2_rep1_51	0.706658	1.09851	RPE	6w
RPE_RPE_6W_emb2_rep1_65	0.0845056	0.265004	RPE	6w
RPE_RPE_6W_emb2_rep1_74	0.0850561	0.155792	RPE	6w
RPE_RPE_6W_emb2_rep1_78	0.509675	2.23844	RPE	6w
RPE_RPE_6W_emb2_rep1_87	0.597399	2.32202	RPE	6w
RPE_RPE_6W_emb1_rep1_1	0.503448	0.42244	RPE	6w
RPE_RPE_6W_emb1_rep1_2	0.535433	0.386785	RPE	6w
RPE_RPE_6W_emb1_rep1_3	0.574365	1.75556	RPE	6w
RPE_RPE_6W_emb1_rep1_4	0.617206	0.933577	RPE	6w
RPE_RPE_6W_emb1_rep1_5	0.817548	0.361481	RPE	6w
RPE_RPE_6W_emb1_rep1_6	0.184866	0.316406	RPE	6w
RPE_RPE_6W_emb1_rep1_7	0.095411	0.197181	RPE	6w
RPE_RPE_6W_emb1_rep1_8	0.655471	0.277196	RPE	6w
RPE_RPE_6W_emb1_rep1_9	0.564423	0.336568	RPE	6w
RPE_RPE_6W_emb1_rep1_10	0.30337	0.269517	RPE	6w
RPE_RPE_6W_emb1_rep1_11	0.630462	0.329972	RPE	6w
RPE_RPE_6W_emb1_rep1_12	0.0374532	0.233745	RPE	6w
RPE_RPE_6W_emb1_rep1_13	0.837187	0.504093	RPE	6w
RPE_RPE_6W_emb1_rep1_14	0.20488	0.199604	RPE	6w
RPE_RPE_6W_emb1_rep1_15	0.217903	0.229181	RPE	6w
RPE_RPE_6W_emb1_rep1_16	0.161178	0.128794	RPE	6w
RPE_RPE_6W_emb1_rep1_17	0.728617	0.377141	RPE	6w
RPE_RPE_6W_emb1_rep1_18	0.223622	0.430086	RPE	6w
RPE_RPE_6W_emb1_rep1_19	0.370549	1.58783	RPE	6w
RPE_RPE_6W_emb1_rep1_20	0.456832	0.309176	RPE	6w
RPE_RPE_6W_emb1_rep1_21	0.297136	0.309779	RPE	6w
RPE_RPE_6W_emb1_rep1_22	0.827392	0.417589	RPE	6w
RPE_RPE_6W_emb1_rep1_24	0.631806	0.527955	RPE	6w
RPE_RPE_6W_emb1_rep1_25	0.494089	0.355933	RPE	6w
RPE_RPE_6W_emb1_rep1_26	0.474886	1.27612	RPE	6w
RPE_RPE_6W_emb1_rep1_27	0.355322	0.232482	RPE	6w
RPE_RPE_6W_emb1_rep1_28	0.185503	0.235364	RPE	6w
RPE_RPE_6W_emb1_rep1_29	0.300429	0.377983	RPE	6w
RPE_RPE_6W_emb1_rep1_30	0.173239	0.298669	RPE	6w
RPE_RPE_6W_emb1_rep1_31	0.208823	0.103015	RPE	6w
RPE_RPE_6W_emb1_rep1_32	0.23811	0.194844	RPE	6w
RPE_RPE_6W_emb1_rep1_33	0.608487	1.66947	RPE	6w
RPE_RPE_6W_emb1_rep1_35	0.488421	0.22495	RPE	6w
RPE_RPE_6W_emb1_rep1_36	0.234608	0.326111	RPE	6w
RPE_RPE_6W_emb1_rep1_37	0.204965	0.30031	RPE	6w
RPE_RPE_6W_emb1_rep1_38	0.693456	0.837299	RPE	6w
RPE_RPE_6W_emb1_rep1_39	0.184938	0.325446	RPE	6w
RPE_RPE_6W_emb1_rep1_40	0.35921	0.180412	RPE	6w
RPE_RPE_6W_emb1_rep1_41	0.186763	0.269105	RPE	6w
RPE_RPE_6W_emb1_rep1_42	0.26126	0.163882	RPE	6w
RPE_RPE_6W_emb1_rep1_43	0.503696	0.628915	RPE	6w
RPE_RPE_6W_emb1_rep1_44	0.230052	0.236455	RPE	6w
RPE_RPE_6W_emb1_rep1_45	0.308337	0.297482	RPE	6w
RPE_RPE_6W_emb1_rep1_46	0.936812	0.736366	RPE	6w
RPE_RPE_6W_emb1_rep1_47	0.499954	0.290642	RPE	6w
RPE_RPE_6W_emb1_rep1_48	0.219017	0.257216	RPE	6w
RPE_RPE_6W_emb1_rep1_49	0.171035	0.267222	RPE	6w
RPE_RPE_6W_emb1_rep1_50	0.203263	0.245329	RPE	6w
RPE_RPE_8W_emb1_rep1_1	0.246203	0.211065	RPE	8w
RPE_RPE_8W_emb1_rep1_2	0.602426	0.335318	RPE	8w
RPE_RPE_8W_emb1_rep1_3	0.195913	0.271229	RPE	8w
RPE_RPE_8W_emb1_rep1_4	0.361293	0.962705	RPE	8w
RPE_RPE_8W_emb1_rep1_5	0.276572	0.433769	RPE	8w
RPE_RPE_8W_emb1_rep1_6	0.335878	0.448816	RPE	8w
RPE_RPE_8W_emb1_rep1_7	0.159463	0.237202	RPE	8w
RPE_RPE_8W_emb1_rep1_8	0.656796	0.839847	RPE	8w
RPE_RPE_8W_emb1_rep1_9	0.789226	0.308548	RPE	8w
RPE_RPE_8W_emb1_rep1_10	0.143836	0.159626	RPE	8w
RPE_RPE_8W_emb1_rep1_11	0.263512	0.273985	RPE	8w
RPE_RPE_8W_emb1_rep1_12	0.718356	1.04101	RPE	8w
RPE_RPE_8W_emb1_rep1_13	0.283798	0.366356	RPE	8w
RPE_RPE_8W_emb1_rep1_14	0.215224	0.379003	RPE	8w
RPE_RPE_8W_emb1_rep1_15	0.187646	0.244112	RPE	8w
RPE_RPE_8W_emb1_rep1_16	0.224194	0.282558	RPE	8w
RPE_RPE_8W_emb1_rep1_17	0.0838808	0.267975	RPE	8w
RPE_RPE_8W_emb1_rep1_18	0.392741	0.273009	RPE	8w
RPE_RPE_8W_emb1_rep1_19	0.0970181	0.286679	RPE	8w
RPE_RPE_8W_emb1_rep1_20	0.32694	0.392827	RPE	8w
RPE_RPE_8W_emb1_rep1_21	0.636689	0.719089	RPE	8w
RPE_RPE_8W_emb1_rep1_22	0.776653	1.27808	RPE	8w
RPE_RPE_8W_emb1_rep1_24	0.136196	0.272911	RPE	8w
RPE_RPE_8W_emb1_rep1_25	0.450054	0.279686	RPE	8w
RPE_RPE_8W_emb1_rep1_26	0.129592	0.305257	RPE	8w
RPE_RPE_8W_emb1_rep1_27	0.361634	0.231293	RPE	8w
RPE_RPE_8W_emb1_rep1_28	0.71562	0.984836	RPE	8w
RPE_RPE_8W_emb1_rep1_29	0.189001	0.198497	RPE	8w
RPE_RPE_8W_emb1_rep1_30	0.597819	1.80083	RPE	8w
RPE_RPE_8W_emb1_rep1_31	0.650482	0.436129	RPE	8w
RPE_RPE_8W_emb1_rep1_32	0.127896	0.204188	RPE	8w
RPE_RPE_8W_emb1_rep1_33	1.02161	1.07779	RPE	8w
RPE_RPE_8W_emb1_rep1_35	0.223964	0.293683	RPE	8w
RPE_RPE_8W_emb1_rep1_36	0.106181	0.265971	RPE	8w
RPE_RPE_8W_emb1_rep1_37	0.229864	0.239454	RPE	8w
RPE_RPE_8W_emb1_rep1_38	0.365488	0.214245	RPE	8w
RPE_RPE_8W_emb1_rep1_39	0.263831	0.110992	RPE	8w
RPE_RPE_8W_emb1_rep1_40	0.296836	0.207444	RPE	8w
RPE_RPE_8W_emb1_rep1_42	0.148326	0.136565	RPE	8w
RPE_RPE_8W_emb1_rep1_43	0.112108	0.178676	RPE	8w
RPE_RPE_8W_emb1_rep1_44	0.468977	0.748543	RPE	8w
RPE_RPE_8W_emb1_rep1_45	0.39977	0.184646	RPE	8w
RPE_RPE_8W_emb1_rep1_46	0.0809595	0.307838	RPE	8w
RPE_RPE_8W_emb1_rep1_47	0.0490846	0.265672	RPE	8w
RPE_RPE_8W_emb1_rep1_48	0.127182	0.1666	RPE	8w
RPE_RPE_8W_emb1_rep1_49	0.21137	0.116331	RPE	8w
RPE_RPE_8W_emb1_rep1_50	0.206616	0.0578603	RPE	8w
RPE_RPE_8W_emb2_rep1_1	0.16346	0.235609	RPE	8w
RPE_RPE_8W_emb2_rep1_2	1.05907	1.0668	RPE	8w
RPE_RPE_8W_emb2_rep1_3	0.189366	0.198907	RPE	8w
RPE_RPE_8W_emb2_rep1_4	0.563525	1.24479	RPE	8w
RPE_RPE_8W_emb2_rep1_5	0.177681	0.164966	RPE	8w
RPE_RPE_8W_emb2_rep1_6	0.520719	0.353726	RPE	8w
RPE_RPE_8W_emb2_rep1_7	0.200087	0.148109	RPE	8w
RPE_RPE_8W_emb2_rep1_8	0.123013	0.252535	RPE	8w
RPE_RPE_8W_emb2_rep1_9	0.478846	0.663888	RPE	8w
RPE_RPE_8W_emb2_rep1_10	0.100818	0.103981	RPE	8w
RPE_RPE_8W_emb2_rep1_11	0.201352	0.324432	RPE	8w
RPE_RPE_8W_emb2_rep1_12	0.2047	0.24155	RPE	8w
RPE_RPE_8W_emb2_rep1_13	0.373548	0.38327	RPE	8w
RPE_RPE_8W_emb2_rep1_14	0.186474	0.240094	RPE	8w
RPE_RPE_8W_emb2_rep1_15	0.154694	0.254525	RPE	8w
RPE_RPE_8W_emb2_rep1_16	0.259641	0.173635	RPE	8w
RPE_RPE_8W_emb2_rep1_17	0.248895	0.364643	RPE	8w
RPE_RPE_8W_emb2_rep1_18	0.210603	0.232285	RPE	8w
RPE_RPE_8W_emb2_rep1_19	0.165842	0.397821	RPE	8w
RPE_RPE_8W_emb2_rep1_20	0.385441	0.546504	RPE	8w
RPE_RPE_8W_emb2_rep1_21	0.261543	0.28924	RPE	8w
RPE_RPE_8W_emb2_rep1_22	0.152651	0.239034	RPE	8w
RPE_RPE_8W_emb2_rep1_24	0.204471	0.140689	RPE	8w
RPE_RPE_8W_emb2_rep1_25	0.136495	0.269191	RPE	8w
RPE_RPE_8W_emb2_rep1_26	0.180241	0.35264	RPE	8w
RPE_RPE_8W_emb2_rep1_27	0.663548	0.334815	RPE	8w
RPE_RPE_8W_emb2_rep1_28	1.10529	0.51099	RPE	8w
RPE_RPE_8W_emb2_rep1_29	0.492232	1.84955	RPE	8w
RPE_RPE_8W_emb2_rep1_30	0.379008	0.602429	RPE	8w
RPE_RPE_8W_emb2_rep1_31	0.191633	0.563088	RPE	8w
RPE_RPE_8W_emb2_rep1_32	0.106022	0.52909	RPE	8w
RPE_RPE_8W_emb2_rep1_33	0.57652	0.994188	RPE	8w
RPE_RPE_8W_emb2_rep1_35	0.544674	0.283071	RPE	8w
RPE_RPE_8W_emb2_rep1_36	0.495223	1.70749	RPE	8w
RPE_RPE_8W_emb2_rep1_37	0.267782	0.373624	RPE	8w
RPE_RPE_8W_emb2_rep1_38	0.295062	0.379223	RPE	8w
RPE_RPE_8W_emb2_rep1_39	0.171378	0.161395	RPE	8w
RPE_RPE_8W_emb2_rep1_40	0.169411	0.154431	RPE	8w
RPE_RPE_8W_emb2_rep1_41	0.145184	0.148593	RPE	8w
RPE_RPE_8W_emb2_rep1_42	0.83136	0.70763	RPE	8w
RPE_RPE_8W_emb2_rep1_43	0.166881	0.312252	RPE	8w
RPE_RET_8W_emb2_rep1_46	0.482253	0.646584	RPE	8w
RPE_RPE_7W_emb2_rep1_1	0.48824	0.403898	RPE	7w
RPE_RPE_7W_emb2_rep1_2	0.28438	0.229941	RPE	7w
RPE_RPE_7W_emb2_rep1_3	0.161268	0.291764	RPE	7w
RPE_RPE_7W_emb2_rep1_4	0.123624	0.597284	RPE	7w
RPE_RPE_7W_emb2_rep1_6	0.343917	0.233053	RPE	7w
RPE_RPE_7W_emb2_rep1_7	0.566555	1.04811	RPE	7w
RPE_RPE_7W_emb2_rep1_8	0.274591	0.356617	RPE	7w
RPE_RPE_7W_emb2_rep1_9	0.105897	0.277455	RPE	7w
RPE_RPE_7W_emb2_rep1_10	0.188465	0.168124	RPE	7w
RPE_RPE_7W_emb2_rep1_11	0.128432	0.280162	RPE	7w
RPE_RPE_7W_emb2_rep1_12	0.056996	0.111627	RPE	7w
RPE_RPE_7W_emb2_rep1_13	0.273535	0.301671	RPE	7w
RPE_RPE_7W_emb1_rep1_1	0.315972	0.365332	RPE	7w
RPE_RPE_7W_emb1_rep1_2	0.167496	0.237096	RPE	7w
RPE_RPE_7W_emb1_rep1_3	0.204916	0.249378	RPE	7w
RPE_RPE_7W_emb1_rep1_4	0.154056	0.374693	RPE	7w
RPE_RPE_7W_emb1_rep1_5	0.110391	0.120612	RPE	7w
RPE_RPE_7W_emb1_rep1_6	0.192605	0.184557	RPE	7w
RPE_RPE_7W_emb1_rep1_7	0.113771	0.287954	RPE	7w
RPE_RPE_7W_emb1_rep1_8	0.187449	0.158829	RPE	7w
RPE_RPE_7W_emb1_rep1_9	0.193574	0.181993	RPE	7w
RPE_RPE_7W_emb1_rep1_10	0.326938	0.271348	RPE	7w
RPE_RPE_7W_emb1_rep1_11	0.273248	0.26012	RPE	7w
RPE_RPE_7W_emb1_rep1_12	0.176823	0.196635	RPE	7w
RPE_RPE_7W_emb1_rep1_13	0.168757	0.28558	RPE	7w
RPE_RPE_7W_emb1_rep1_14	0.0912561	0.254334	RPE	7w
RPE_RPE_7W_emb1_rep1_15	0.188249	0.193657	RPE	7w
RPE_RPE_7W_emb1_rep1_16	0.0873856	0.220472	RPE	7w
RPE_RPE_7W_emb1_rep1_17	0.720226	0.933146	RPE	7w
RPE_RPE_7W_emb1_rep1_18	0.456773	0.2431	RPE	7w
RPE_RPE_7W_emb1_rep1_19	0.195809	0.148628	RPE	7w
RPE_RPE_7W_emb1_rep1_20	0.197409	0.199251	RPE	7w
RPE_RPE_7W_emb1_rep1_21	0.1799	0.196119	RPE	7w
RPE_RPE_7W_emb1_rep1_22	0.403052	0.328827	RPE	7w
RPE_RPE_7W_emb1_rep1_24	0.281393	0.238949	RPE	7w
RPE_RPE_7W_emb1_rep1_25	0.142291	0.157377	RPE	7w
RPE_RPE_7W_emb1_rep1_26	0.289222	0.263993	RPE	7w
RPE_RPE_8W_emb1_rep1_1	0.178682	0.449513	RPE	8w
RPE_RPE_8W_emb1_rep1_2	0.368853	0.746388	RPE	8w
RPE_RPE_8W_emb1_rep1_3	0.417217	0.836409	RPE	8w
RPE_RPE_8W_emb1_rep1_4	1.01932	1.20058	RPE	8w
RPE_RPE_8W_emb1_rep1_5	0.205575	0.471575	RPE	8w
RPE_RPE_8W_emb1_rep1_6	0.196906	0.293694	RPE	8w
RPE_RPE_8W_emb1_rep1_7	0.0947099	0.512314	RPE	8w
RPE_RPE_8W_emb1_rep1_8	0.172795	0.202383	RPE	8w
RPE_RPE_8W_emb1_rep1_9	0.37176	0.301155	RPE	8w
RPE_RPE_8W_emb1_rep1_10	0.184262	0.290313	RPE	8w
RPE_RPE_8W_emb1_rep1_11	0.287829	0.378418	RPE	8w
RPE_RPE_8W_emb1_rep1_12	0.379191	0.399278	RPE	8w
RPE_RPE_8W_emb1_rep1_13	0.484516	0.429513	RPE	8w
RPE_RPE_8W_emb1_rep1_14	0.296942	0.26667	RPE	8w
RPE_RPE_8W_emb1_rep1_15	0.258491	0.299717	RPE	8w
RPE_RPE_8W_emb1_rep1_16	0.201541	0.380886	RPE	8w
RPE_RPE_8W_emb1_rep1_17	0.463939	0.405726	RPE	8w
RPE_RPE_8W_emb1_rep1_18	0.347766	0.358143	RPE	8w
RPE_RPE_8W_emb1_rep1_19	0.786838	1.01806	RPE	8w
RPE_RPE_8W_emb1_rep1_20	0.888689	1.43404	RPE	8w
RPE_RPE_8W_emb1_rep1_21	0.238915	0.378512	RPE	8w
RPE_RPE_8W_emb1_rep1_22	0.170905	0.196792	RPE	8w
RPE_RPE_8W_emb1_rep1_23	0.216165	0.157725	RPE	8w
RPE_RPE_8W_emb1_rep1_24	0.197375	0.370337	RPE	8w
RPE_RPE_8W_emb1_rep1_25	0.210197	0.395981	RPE	8w
RPE_RPE_8W_emb1_rep1_26	0.0839066	0.504103	RPE	8w
RPE_RPE_8W_emb1_rep1_27	0.395444	0.421293	RPE	8w
RPE_RPE_8W_emb1_rep1_28	0.570758	0.776022	RPE	8w
RPE_RPE_8W_emb1_rep1_29	0.340583	0.598955	RPE	8w
RPE_RPE_8W_emb1_rep1_30	0.453326	2.23962	RPE	8w
RPE_RPE_8W_emb1_rep1_31	0.392669	0.481323	RPE	8w
RPE_RPE_8W_emb1_rep1_32	0.284021	0.439495	RPE	8w
RPE_RPE_8W_emb1_rep1_33	0.238885	0.23295	RPE	8w
RPE_RPE_8W_emb1_rep1_34	0.120997	0.221446	RPE	8w
RPE_RPE_8W_emb1_rep1_35	0.28019	0.478594	RPE	8w
RPE_RPE_8W_emb1_rep1_36	0.260279	0.240722	RPE	8w
RPE_RPE_8W_emb1_rep1_37	0.156346	0.407082	RPE	8w
RPE_RPE_8W_emb1_rep1_38	0.163322	0.148229	RPE	8w
RPE_RPE_8W_emb1_rep1_39	0.133707	0.22615	RPE	8w
RPE_RPE_8W_emb1_rep1_40	0.170723	0.27296	RPE	8w
RPE_RPE_8W_emb1_rep1_41	0.188175	0.28687	RPE	8w
RPE_RPE_8W_emb1_rep1_42	0.237324	0.315766	RPE	8w
RPE_RPE_8W_emb1_rep1_43	0.221425	0.343352	RPE	8w
RPE_RPE_8W_emb1_rep1_44	0.334183	0.227364	RPE	8w
RPE_RPE_8W_emb1_rep1_45	0.311689	0.334551	RPE	8w
RPE_RPE_8W_emb1_rep1_46	0.172497	0.282175	RPE	8w
RPE_RPE_8W_emb1_rep1_47	0.150481	0.249483	RPE	8w
RPE_RPE_8W_emb1_rep1_48	0.182809	0.192828	RPE	8w
RPE_RPE_8W_emb1_rep1_49	0.325474	0.277673	RPE	8w
RPE_RPE_8W_emb1_rep1_50	0.182518	0.226535	RPE	8w
RPE_RPE_8W_emb1_rep1_51	0.319485	0.176341	RPE	8w
RPE_RPE_8W_emb1_rep1_52	0.202347	0.136753	RPE	8w
RPE_RPE_8W_emb1_rep1_53	0.125081	0.193285	RPE	8w
RPE_RPE_8W_emb1_rep1_54	0.258131	0.13398	RPE	8w
RPE_RPE_8W_emb1_rep1_55	0.166125	0.226265	RPE	8w
RPE_RPE_8W_emb1_rep1_56	0.926511	1.0634	RPE	8w
RPE_RPE_8W_emb1_rep1_57	0.374439	0.583086	RPE	8w
RPE_RPE_8W_emb1_rep1_58	0.465174	0.192795	RPE	8w
RPE_RPE_8W_emb1_rep1_59	0.278523	0.256826	RPE	8w
RPE_RPE_8W_emb1_rep1_60	0.0896101	0.0910736	RPE	8w
RPE_RPE_8W_emb1_rep1_61	0.24705	0.265201	RPE	8w
RPE_RPE_8W_emb1_rep1_62	0.208234	0.191856	RPE	8w
RPE_RPE_8W_emb1_rep1_63	0.408869	0.303237	RPE	8w
RPE_RPE_8W_emb1_rep1_64	0.12352	0.388549	RPE	8w
RPE_RPE_8W_emb1_rep1_65	0.32828	0.445721	RPE	8w
RPE_RPE_8W_emb1_rep1_66	0.357714	0.488976	RPE	8w
RPE_RPE_8W_emb1_rep1_67	0.490637	0.588053	RPE	8w
RPE_RPE_8W_emb1_rep1_68	1.13118	1.10619	RPE	8w
RPE_RPE_8W_emb1_rep1_69	0.216726	0.257836	RPE	8w
RPE_RPE_8W_emb1_rep1_70	0.304623	0.275687	RPE	8w
RPE_RPE_8W_emb1_rep1_71	0.267555	0.257772	RPE	8w
RPE_RPE_8W_emb1_rep1_72	0.356139	0.2979	RPE	8w
RPE_RPE_8W_emb1_rep1_73	0.288221	0.236496	RPE	8w
RPE_RPE_8W_emb1_rep1_74	0.221394	0.143119	RPE	8w
RPE_RPE_8W_emb1_rep1_75	0.16033	0.214779	RPE	8w
RPE_RPE_8W_emb1_rep1_76	0.35085	0.398686	RPE	8w
RPE_RPE_8W_emb1_rep1_77	0.232673	0.358704	RPE	8w
RPE_RPE_8W_emb1_rep1_78	0.248374	0.237969	RPE	8w
RPE_RPE_8W_emb1_rep1_79	1.09708	1.285	RPE	8w
RPE_RPE_8W_emb1_rep1_80	0.122422	0.0732784	RPE	8w
RPE_RPE_8W_emb1_rep1_81	0.271273	0.146052	RPE	8w
RPE_RPE_8W_emb1_rep1_82	0.159226	0.247286	RPE	8w
RPE_RPE_8W_emb1_rep1_83	0.263532	0.123069	RPE	8w
RPE_RPE_8W_emb1_rep1_84	0.181626	0.23841	RPE	8w
RPE_RPE_8W_emb1_rep1_85	0.2442	0.261515	RPE	8w
RPE_RPE_8W_emb1_rep1_86	0.13826	0.189786	RPE	8w
RPE_RPE_8W_emb1_rep1_87	0.112211	0.247438	RPE	8w
RPE_RPE_8W_emb1_rep1_88	0.236274	0.183021	RPE	8w
RPE_RPE_8W_emb1_rep1_89	0.27293	0.205164	RPE	8w
RPE_RPE_8W_emb1_rep1_90	0.196205	0.218734	RPE	8w
RPE_RPE_8W_emb1_rep1_91	0.240757	0.162285	RPE	8w
RPE_RPE_8W_emb1_rep1_92	0.211552	0.0860816	RPE	8w
RPE_RPE_8W_emb1_rep1_93	0.110288	0.161523	RPE	8w
RPE_RPE_8W_emb1_rep1_94	0.114744	0.170883	RPE	8w
RPE_RPE_8W_emb1_rep1_95	0.144144	0.236931	RPE	8w
RPE_RPE_8W_emb1_rep1_96	0.16958	0.283299	RPE	8w

## Sheet: Fig3D
sample	G1_S	G2_M	type	time
RPC_RET_9W_emb2_rep1_15	0.872189	0.789796	RPC	9w
RPC_RET_9W_emb2_rep1_36	0.146956	0.287939	RPC	9w
RPC_RET_9W_emb2_rep1_41	0.192716	0.230087	RPC	9w
RPC_RET_9W_emb2_rep2_15	0.379408	0.270853	RPC	9w
RPC_RET_9W_emb2_rep2_32	0.927387	1.13068	RPC	9w
RPC_RET_9W_emb2_rep2_49	0.452655	2.1296	RPC	9w
RPC_RET_9W_emb1_rep1_6	0.336604	0.709253	RPC	9w
RPC_RET_9W_emb1_rep1_7	0.169946	0.269954	RPC	9w
RPC_RET_9W_emb1_rep1_9	0.321246	0.60282	RPC	9w
RPC_RET_9W_emb1_rep1_19	0.424272	0.304899	RPC	9w
RPC_RET_9W_emb1_rep1_26	0.225965	0.193038	RPC	9w
RPC_RET_9W_emb1_rep1_28	0.562332	0.30936	RPC	9w
RPC_RET_9W_emb1_rep1_30	0.306392	0.265405	RPC	9w
RPC_RET_9W_emb1_rep1_41	0.172811	0.180714	RPC	9w
RPC_RET_9W_emb1_rep1_44	0.13451	0.259821	RPC	9w
RPC_RET_9W_emb1_rep1_46	0.385503	0.196501	RPC	9w
RPC_RET_9W_emb1_rep1_50	0.60784	0.179301	RPC	9w
RPC_RET_9W_emb1_rep2_1	0.766975	1.34322	RPC	9w
RPC_RET_9W_emb1_rep2_6	0.611334	1.96845	RPC	9w
RPC_RET_9W_emb1_rep2_25	0.570618	2.06088	RPC	9w
RPC_RET_11W_emb1_rep2_9	0.436519	0.447792	RPC	11w
RPC_RET_11W_emb1_rep2_10	0.413857	0.375236	RPC	11w
RPC_RET_11W_emb1_rep2_24	0.401347	2.43274	RPC	11w
RPC_RET_11W_emb1_rep2_26	0.914973	0.767636	RPC	11w
RPC_RET_11W_emb1_rep2_28	1.3709	0.498991	RPC	11w
RPC_RET_11W_emb1_rep2_35	0.122459	0.23062	RPC	11w
RPC_RET_11W_emb1_rep2_39	0.606968	0.44724	RPC	11w
RPC_RET_11W_emb1_rep2_47	1.15109	1.1604	RPC	11w
RPC_RET_13W_emb1_rep1_2	0.906428	0.514591	RPC	13w
RPC_RET_13W_emb1_rep1_7	0.868272	1.10895	RPC	13w
RPC_RET_13W_emb1_rep1_36	0.0825629	0.22779	RPC	13w
RPC_RET_13W_emb1_rep2_36	0.963927	0.948718	RPC	13w
RPC_RET_13W_emb2_rep1_1	0.704305	0.867122	RPC	13w
RPC_RET_13W_emb2_rep1_16	0.664637	0.224436	RPC	13w
RPC_RET_13W_emb2_rep1_38	0.359899	0.529874	RPC	13w
RPC_RET_13W_emb2_rep1_39	0.342329	0.445706	RPC	13w
RPC_RET_13W_emb2_rep1_63	0.383537	2.03841	RPC	13w
RPC_RET_13W_emb2_rep1_83	0.144312	0.189427	RPC	13w
RPC_RET_13W_emb2_rep1_84	0.714904	0.548691	RPC	13w
RPC_RET_23W_emb2_rep2_16	0.881942	1.28012	RPC	23w
RPC_RET_5W_emb1_rep1_1	0.598824	0.728072	RPC	5w
RPC_RET_5W_emb1_rep1_2	0.109894	0.216048	RPC	5w
RPC_RET_5W_emb1_rep1_4	1.53029	1.66984	RPC	5w
RPC_RET_5W_emb1_rep1_7	0.463794	0.545006	RPC	5w
RPC_RET_5W_emb1_rep1_8	1.16038	0.815798	RPC	5w
RPC_RET_5W_emb1_rep1_12	0.628856	0.439154	RPC	5w
RPC_RET_5W_emb1_rep1_14	0.660187	0.515565	RPC	5w
RPC_RET_5W_emb1_rep1_15	0.304305	0.401494	RPC	5w
RPC_RET_5W_emb1_rep1_16	0.865968	1.97981	RPC	5w
RPC_RET_5W_emb1_rep1_17	0.397599	1.45841	RPC	5w
RPC_RET_5W_emb1_rep1_22	1.1527	1.21653	RPC	5w
RPC_RET_5W_emb1_rep1_24	0.761304	1.20927	RPC	5w
RPC_RET_5W_emb1_rep1_25	0.915854	0.729063	RPC	5w
RPC_RET_5W_emb1_rep1_26	0.112005	0.390928	RPC	5w
RPC_RET_5W_emb1_rep1_27	0.912205	1.61377	RPC	5w
RPC_RET_5W_emb1_rep1_30	0.0940237	0.633865	RPC	5w
RPC_RET_5W_emb1_rep1_31	0.548475	0.3618	RPC	5w
RPC_RET_5W_emb1_rep1_37	0.595948	1.01381	RPC	5w
RPC_RET_5W_emb1_rep1_38	0.264768	0.281525	RPC	5w
RPC_RET_5W_emb1_rep1_45	0.568209	0.239945	RPC	5w
RPC_RET_5W_emb1_rep1_48	0.646117	0.596052	RPC	5w
RPC_RET_6W_emb2_rep1_53	0.86088	0.534483	RPC	6w
RPC_RET_6W_emb2_rep1_54	0.635994	0.353949	RPC	6w
RPC_RET_6W_emb2_rep1_55	0.336145	0.685092	RPC	6w
RPC_RET_6W_emb2_rep1_56	0.410677	1.31575	RPC	6w
RPC_RET_6W_emb2_rep1_57	0.77456	0.854778	RPC	6w
RPC_RET_6W_emb2_rep1_58	0.36363	0.317527	RPC	6w
RPC_RET_6W_emb2_rep1_59	0.77116	2.493	RPC	6w
RPC_RET_6W_emb2_rep1_60	1.18723	0.856274	RPC	6w
RPC_RET_6W_emb2_rep1_62	0.525771	0.256689	RPC	6w
RPC_RET_6W_emb2_rep1_64	1.02271	1.25807	RPC	6w
RPC_RET_6W_emb2_rep1_65	1.00894	0.729212	RPC	6w
RPC_RET_6W_emb2_rep1_69	0.446597	0.505421	RPC	6w
RPC_RET_6W_emb2_rep1_70	0.609011	2.38387	RPC	6w
RPC_RET_6W_emb2_rep1_71	0.956323	0.75448	RPC	6w
RPC_RET_6W_emb2_rep1_72	1.00924	0.401787	RPC	6w
RPC_RET_6W_emb2_rep1_73	0.99811	0.485699	RPC	6w
RPC_RET_6W_emb2_rep1_74	0.764136	1.83576	RPC	6w
RPC_RET_6W_emb2_rep1_76	0.589907	0.491884	RPC	6w
RPC_RET_6W_emb2_rep1_79	0.652268	0.174039	RPC	6w
RPC_RET_6W_emb2_rep1_83	0.72262	0.748737	RPC	6w
RPC_RET_6W_emb2_rep1_85	0.83152	0.606473	RPC	6w
RPC_RET_6W_emb2_rep1_88	0.217087	0.381113	RPC	6w
RPC_RET_6W_emb2_rep1_89	0.802558	1.13579	RPC	6w
RPC_RET_6W_emb2_rep1_90	1.08646	0.980653	RPC	6w
RPC_RET_6W_emb2_rep1_94	0.624048	1.36103	RPC	6w
RPC_RET_6W_emb2_rep1_95	0.659048	2.88253	RPC	6w
RPC_RET_6W_emb1_rep1_1	0.449875	0.357862	RPC	6w
RPC_RET_6W_emb1_rep1_2	1.20295	1.48452	RPC	6w
RPC_RET_6W_emb1_rep1_3	1.01389	1.1783	RPC	6w
RPC_RET_6W_emb1_rep1_4	1.2602	0.82566	RPC	6w
RPC_RET_6W_emb1_rep1_5	0.962186	0.654454	RPC	6w
RPC_RET_6W_emb1_rep1_6	0.472197	0.582968	RPC	6w
RPC_RET_6W_emb1_rep1_7	0.52948	1.97433	RPC	6w
RPC_RET_6W_emb1_rep1_8	0.733466	1.80685	RPC	6w
RPC_RET_6W_emb1_rep1_9	0.354604	0.366989	RPC	6w
RPC_RET_6W_emb1_rep1_10	0.281787	0.307341	RPC	6w
RPC_RET_6W_emb1_rep1_11	0.395175	0.398248	RPC	6w
RPC_RET_6W_emb1_rep1_12	0.910847	0.430915	RPC	6w
RPC_RET_6W_emb1_rep1_13	1.22776	0.650541	RPC	6w
RPC_RET_6W_emb1_rep1_14	0.432432	0.685879	RPC	6w
RPC_RET_6W_emb1_rep1_15	0.373508	0.482696	RPC	6w
RPC_RET_6W_emb1_rep1_16	0.691058	0.320637	RPC	6w
RPC_RET_6W_emb1_rep1_17	1.15763	0.602199	RPC	6w
RPC_RET_6W_emb1_rep1_18	0.918447	1.7594	RPC	6w
RPC_RET_6W_emb1_rep1_19	0.731024	0.424227	RPC	6w
RPC_RET_6W_emb1_rep1_20	1.04467	1.2209	RPC	6w
RPC_RET_6W_emb1_rep1_21	0.412764	0.344932	RPC	6w
RPC_RET_6W_emb1_rep1_22	1.17557	0.527778	RPC	6w
RPC_RET_6W_emb1_rep1_23	0.524415	0.524913	RPC	6w
RPC_RET_6W_emb1_rep1_24	1.16948	1.12659	RPC	6w
RPC_RET_6W_emb1_rep1_25	0.495853	0.262448	RPC	6w
RPC_RET_6W_emb1_rep1_27	0.903507	1.3672	RPC	6w
RPC_RET_6W_emb1_rep1_28	0.93553	0.502123	RPC	6w
RPC_RET_6W_emb1_rep1_30	0.828767	0.264026	RPC	6w
RPC_RET_6W_emb1_rep1_31	0.445527	1.99878	RPC	6w
RPC_RET_6W_emb1_rep1_32	0.418327	0.68266	RPC	6w
RPC_RET_6W_emb1_rep1_33	0.210442	0.252167	RPC	6w
RPC_RET_6W_emb1_rep1_34	0.58331	0.620071	RPC	6w
RPC_RET_6W_emb1_rep1_35	1.0185	0.643611	RPC	6w
RPC_RET_6W_emb1_rep1_36	1.41721	0.708933	RPC	6w
RPC_RET_6W_emb1_rep1_37	1.24278	0.716044	RPC	6w
RPC_RET_6W_emb1_rep1_38	0.528802	2.02581	RPC	6w
RPC_RET_6W_emb1_rep1_39	0.916725	0.651397	RPC	6w
RPC_RET_6W_emb1_rep1_40	1.12913	1.06075	RPC	6w
RPC_RET_6W_emb1_rep1_41	0.59252	0.668843	RPC	6w
RPC_RET_6W_emb1_rep1_42	0.396392	0.239163	RPC	6w
RPC_RET_6W_emb1_rep1_43	1.03622	0.535854	RPC	6w
RPC_RET_6W_emb1_rep1_44	0.38533	0.29471	RPC	6w
RPC_RET_6W_emb1_rep1_45	0.835095	0.358924	RPC	6w
RPC_RET_6W_emb1_rep1_46	1.31231	0.482759	RPC	6w
RPC_RET_6W_emb1_rep1_47	0.82813	0.141034	RPC	6w
RPC_RET_6W_emb1_rep1_48	1.0181	0.549184	RPC	6w
RPC_RET_6W_emb1_rep1_49	0.638539	0.578822	RPC	6w
RPC_RET_6W_emb1_rep1_50	1.10583	0.316866	RPC	6w
RPC_RET_6W_emb1_rep1_52	0.773596	0.394912	RPC	6w
RPC_RET_6W_emb1_rep1_53	1.3567	1.09456	RPC	6w
RPC_RET_6W_emb1_rep1_55	0.898635	1.12432	RPC	6w
RPC_RET_6W_emb1_rep1_57	0.404154	0.703081	RPC	6w
RPC_RET_6W_emb1_rep1_58	0.508713	0.24631	RPC	6w
RPC_RET_6W_emb1_rep1_59	0.85421	0.30362	RPC	6w
RPC_RET_6W_emb1_rep1_60	0.829902	0.679171	RPC	6w
RPC_RET_6W_emb1_rep1_62	0.158036	1.34069	RPC	6w
RPC_RET_6W_emb1_rep1_63	0.696695	0.370742	RPC	6w
RPC_RET_6W_emb1_rep1_64	0.655502	0.467736	RPC	6w
RPC_RET_6W_emb1_rep1_65	0.417839	0.347295	RPC	6w
RPC_RET_6W_emb1_rep1_66	1.16752	0.765394	RPC	6w
RPC_RET_6W_emb1_rep1_68	1.20324	0.57926	RPC	6w
RPC_RET_6W_emb1_rep1_69	0.603314	1.79791	RPC	6w
RPC_RET_6W_emb1_rep1_70	0.696048	0.690022	RPC	6w
RPC_RET_6W_emb1_rep1_71	0.527709	2.39622	RPC	6w
RPC_RET_6W_emb1_rep1_73	0.783897	1.96308	RPC	6w
RPC_RET_6W_emb1_rep1_74	1.10597	0.970884	RPC	6w
RPC_RET_6W_emb1_rep1_75	0.864795	1.04331	RPC	6w
RPC_RET_6W_emb1_rep1_76	0.857287	0.714296	RPC	6w
RPC_RET_6W_emb1_rep1_77	0.607381	0.541126	RPC	6w
RPC_RET_6W_emb1_rep1_78	1.04096	0.655161	RPC	6w
RPC_RET_6W_emb1_rep1_79	0.644749	0.401552	RPC	6w
RPC_RET_6W_emb1_rep1_80	0.409736	0.366985	RPC	6w
RPC_RET_6W_emb1_rep1_81	1.29457	0.802302	RPC	6w
RPC_RET_6W_emb1_rep1_82	0.821888	1.6213	RPC	6w
RPC_RET_6W_emb1_rep1_83	0.800165	0.404889	RPC	6w
RPC_RET_6W_emb1_rep1_84	0.849021	0.488924	RPC	6w
RPC_RET_6W_emb1_rep1_85	1.03729	0.699592	RPC	6w
RPC_RET_6W_emb1_rep1_87	1.50176	0.895145	RPC	6w
RPC_RET_6W_emb1_rep1_88	0.343899	0.42384	RPC	6w
RPC_RET_6W_emb1_rep1_89	0.561395	2.08171	RPC	6w
RPC_RET_6W_emb1_rep1_90	0.350712	0.400123	RPC	6w
RPC_RET_6W_emb1_rep1_91	0.518968	2.80991	RPC	6w
RPC_RET_6W_emb1_rep1_92	0.457652	0.256235	RPC	6w
RPC_RET_6W_emb1_rep1_93	1.46323	0.803368	RPC	6w
RPC_RET_6W_emb1_rep1_94	1.16633	0.448377	RPC	6w
RPC_RET_6W_emb1_rep1_95	0.73672	0.368765	RPC	6w
RPC_RET_6W_emb1_rep1_96	1.02176	0.507608	RPC	6w
RPC_RET_7W_emb2_rep2_14	1.54574	1.19684	RPC	7w
RPC_RET_7W_emb2_rep2_27	0.441479	0.348886	RPC	7w
RPC_RET_7W_emb2_rep2_28	0.334151	0.198664	RPC	7w
RPC_RET_7W_emb2_rep2_29	0.463777	0.680065	RPC	7w
RPC_RET_7W_emb2_rep2_36	0.137429	0.233062	RPC	7w
RPC_RET_7W_emb2_rep2_39	0.920116	1.10309	RPC	7w
RPC_RET_7W_emb2_rep2_46	0.236104	2.19076	RPC	7w
RPC_RET_7W_emb3_rep1_3	0.460872	1.15292	RPC	7w
RPC_RET_7W_emb3_rep1_4	1.30663	0.517857	RPC	7w
RPC_RET_7W_emb3_rep1_7	0.435956	2.33144	RPC	7w
RPC_RET_7W_emb3_rep1_8	0.220556	0.506614	RPC	7w
RPC_RET_7W_emb3_rep1_11	0.430111	0.229511	RPC	7w
RPC_RET_7W_emb3_rep1_13	1.06874	0.887375	RPC	7w
RPC_RET_7W_emb3_rep1_14	0.339315	0.259778	RPC	7w
RPC_RET_7W_emb3_rep1_16	0.168657	0.5375	RPC	7w
RPC_RET_7W_emb3_rep1_19	1.36555	0.81228	RPC	7w
RPC_RET_7W_emb3_rep1_21	0.811893	0.373003	RPC	7w
RPC_RET_7W_emb3_rep1_24	0.300968	2.26515	RPC	7w
RPC_RET_7W_emb3_rep1_36	0.251882	0.322231	RPC	7w
RPC_RET_7W_emb3_rep1_42	0.267094	0.257362	RPC	7w
RPC_RET_7W_emb3_rep1_45	0.37679	0.236111	RPC	7w
RPC_RET_7W_emb3_rep1_48	0.111515	0.341592	RPC	7w
RPC_RET_7W_emb3_rep1_50	1.08212	0.767738	RPC	7w
RPC_RET_8W_emb1_rep1_1	1.40833	0.954837	RPC	8w
RPC_RET_8W_emb1_rep1_11	0.312483	0.807105	RPC	8w
RPC_RET_8W_emb1_rep1_12	0.966208	0.585879	RPC	8w
RPC_RET_8W_emb1_rep1_13	0.322627	0.484223	RPC	8w
RPC_RET_8W_emb1_rep1_18	0.951651	0.616048	RPC	8w
RPC_RET_8W_emb1_rep1_19	0.750647	0.582909	RPC	8w
RPC_RET_8W_emb1_rep1_24	0.74385	0.178507	RPC	8w
RPC_RET_8W_emb1_rep1_45	0.765334	0.7925	RPC	8w
RPC_RET_8W_emb1_rep2_3	0.670553	2.54359	RPC	8w
RPC_RET_8W_emb1_rep2_7	0.582808	2.59142	RPC	8w
RPC_RET_8W_emb1_rep2_16	0.670637	0.248831	RPC	8w
RPC_RET_8W_emb1_rep2_22	0.965293	0.902823	RPC	8w
RPC_RET_8W_emb1_rep2_27	0.622847	0.335476	RPC	8w
RPC_RET_8W_emb1_rep2_32	0.63487	0.7666	RPC	8w
RPC_RET_8W_emb1_rep2_36	0.677839	0.351026	RPC	8w
RPC_RET_8W_emb1_rep2_41	0.33687	0.530319	RPC	8w
RPC_RET_8W_emb1_rep2_44	1.22303	0.729584	RPC	8w
RPC_RET_8W_emb1_rep2_47	0.768587	0.642594	RPC	8w
RPC_RET_8W_emb2_rep2_1	0.0217961	0.083966	RPC	8w
RPC_RET_8W_emb2_rep2_2	0.528378	0.24114	RPC	8w
RPC_RET_8W_emb2_rep2_7	1.23587	1.16514	RPC	8w
RPC_RET_8W_emb2_rep2_9	0.273981	0.125918	RPC	8w
RPC_RET_8W_emb2_rep2_13	0.982923	0.740075	RPC	8w
RPC_RET_8W_emb2_rep2_16	0.888184	0.420772	RPC	8w
RPC_RET_8W_emb2_rep2_17	0.740092	1.10969	RPC	8w
RPC_RET_8W_emb2_rep2_18	0.763645	1.43609	RPC	8w
RPC_RET_8W_emb2_rep2_27	0.431602	0.939342	RPC	8w
RPC_RET_8W_emb2_rep2_35	0.426661	0.31331	RPC	8w
RPC_RET_8W_emb2_rep2_40	0.0550884	0.202628	RPC	8w
RPC_RET_8W_emb2_rep2_46	0.414196	0.141258	RPC	8w
RPC_RET_8W_emb2_rep2_50	0.482912	0.136133	RPC	8w
RPC_RET_8W_emb2_rep1_49	0.841718	0.671961	RPC	8w
RPC_RET_8W_emb2_rep1_50	0.175835	0.160562	RPC	8w
RPC_RET_7W_emb2_rep1_29	0.299797	0.224111	RPC	7w
RPC_RET_7W_emb2_rep1_32	0.693158	0.541294	RPC	7w
RPC_RET_7W_emb2_rep1_40	0.919159	0.720683	RPC	7w
RPC_RET_7W_emb2_rep1_42	0.0878833	0.279893	RPC	7w
RPC_RET_7W_emb2_rep1_50	0.146799	0.186215	RPC	7w
RPC_RET_7W_emb1_rep1_1	0.24893	1.01386	RPC	7w
RPC_RET_7W_emb1_rep1_4	0.293957	0.373103	RPC	7w
RPC_RET_7W_emb1_rep1_5	0.205201	0.251248	RPC	7w
RPC_RET_7W_emb1_rep1_6	0.913357	0.861724	RPC	7w
RPC_RET_7W_emb1_rep1_7	0.418014	0.722319	RPC	7w
RPC_RET_7W_emb1_rep1_8	0.532015	2.11425	RPC	7w
RPC_RET_7W_emb1_rep1_9	0.678449	1.51313	RPC	7w
RPC_RET_7W_emb1_rep1_10	0.325379	0.564782	RPC	7w
RPC_RET_7W_emb1_rep1_11	0.0862084	0.53665	RPC	7w
RPC_RET_7W_emb1_rep1_12	0.457847	0.583878	RPC	7w
RPC_RET_7W_emb1_rep1_13	0.369551	0.253129	RPC	7w
RPC_RET_7W_emb1_rep1_14	0.268374	2.06063	RPC	7w
RPC_RET_7W_emb1_rep1_15	0.516873	0.605096	RPC	7w
RPC_RET_7W_emb1_rep1_16	0.48866	0.332199	RPC	7w
RPC_RET_7W_emb1_rep1_17	0.513936	0.454988	RPC	7w
RPC_RET_7W_emb1_rep1_18	0.593921	0.953	RPC	7w
RPC_RET_7W_emb1_rep1_19	0.147627	0.328813	RPC	7w
RPC_RET_7W_emb1_rep1_21	0.359279	2.07174	RPC	7w
RPC_RET_7W_emb1_rep1_22	0.341113	0.33795	RPC	7w
RPC_RET_7W_emb1_rep1_24	0.471639	1.0908	RPC	7w
RPC_RET_7W_emb1_rep1_27	0.751582	0.563089	RPC	7w
RPC_RET_7W_emb1_rep1_28	0.258313	0.453852	RPC	7w
RPC_RET_7W_emb1_rep1_29	0.569569	0.750876	RPC	7w
RPC_RET_7W_emb1_rep1_30	0.283893	0.353262	RPC	7w
RPC_RET_7W_emb1_rep1_31	0.690376	1.39786	RPC	7w
RPC_RET_7W_emb1_rep2_2	0.292817	1.45728	RPC	7w
RPC_RET_7W_emb1_rep2_3	0.271423	0.384572	RPC	7w
RPC_RET_7W_emb1_rep2_16	0.384207	0.255611	RPC	7w
RPC_RET_7W_emb1_rep2_17	0.565385	0.279025	RPC	7w
RPC_RET_7W_emb1_rep2_25	0.178758	0.443704	RPC	7w
RPC_RET_7W_emb1_rep2_31	1.11951	1.33593	RPC	7w
RPC_RET_7W_emb1_rep2_32	0.203283	0.367274	RPC	7w
RPC_RET_7W_emb1_rep2_33	0.0664797	0.292753	RPC	7w
RPC_RET_8W_emb1_rep1_9	0.79009	1.97135	RPC	8w
RPC_RET_8W_emb1_rep1_33	1.3508	0.936708	RPC	8w
RPC_RET_8W_emb1_rep1_77	0.185007	1.08526	RPC	8w
RPC_RET_8W_emb1_rep2_17	0.304325	0.287649	RPC	8w
RPC_RET_8W_emb1_rep2_25	0.800044	0.490763	RPC	8w
RPC_RET_8W_emb1_rep2_30	0.961362	1.01426	RPC	8w
RPC_RET_8W_emb1_rep2_31	0.795556	1.13029	RPC	8w
RPC_RET_8W_emb1_rep2_36	0.344839	0.851419	RPC	8w
RPC_RET_8W_emb1_rep2_40	0.508194	0.210651	RPC	8w
RPC_RET_8W_emb1_rep2_42	1.34139	1.20295	RPC	8w
RPC_RET_8W_emb1_rep2_50	1.03341	1.59137	RPC	8w
RPC_RET_8W_emb1_rep2_67	0.487628	0.63402	RPC	8w
RPC_RET_8W_emb1_rep2_68	0.133466	0.273658	RPC	8w

## Sheet: Fig4A
Gene	Amacrine_RET_11W_emb2_rep1_14	Amacrine_RET_11W_emb2_rep1_24	Amacrine_RET_11W_emb2_rep1_38	Amacrine_RET_11W_emb2_rep1_42	Amacrine_RET_11W_emb2_rep1_43	Amacrine_RET_11W_emb2_rep1_48	Amacrine_RET_11W_emb2_rep2_42	Amacrine_RET_12WP_emb1_rep1_1	Amacrine_RET_12WP_emb1_rep1_13	Amacrine_RET_12WP_emb1_rep1_27	Amacrine_RET_12WP_emb1_rep1_28	Amacrine_RET_12WP_emb1_rep1_29	Amacrine_RET_12WP_emb1_rep1_42	Amacrine_RET_12WP_emb1_rep1_43	Amacrine_RET_12WP_emb1_rep1_6	Amacrine_RET_12WP_emb1_rep1_7	Amacrine_RET_12WP_emb1_rep1_8	Amacrine_RET_12WP_emb1_rep2_29	Amacrine_RET_12WP_emb1_rep2_36	Amacrine_RET_12WP_emb1_rep2_38	Amacrine_RET_12WP_emb1_rep2_41	Amacrine_RET_12WP_emb1_rep2_43	Amacrine_RET_12WP_emb1_rep2_44	Amacrine_RET_12WP_emb1_rep2_45	Amacrine_RET_12WP_emb1_rep2_46	Amacrine_RET_15W_emb1_rep1_1	Amacrine_RET_15W_emb1_rep1_12	Amacrine_RET_15W_emb1_rep1_15	Amacrine_RET_15W_emb1_rep1_17	Amacrine_RET_15W_emb1_rep1_24	Amacrine_RET_15W_emb1_rep1_27	Amacrine_RET_15W_emb1_rep1_28	Amacrine_RET_15W_emb1_rep1_33	Amacrine_RET_15W_emb1_rep1_35	Amacrine_RET_15W_emb1_rep1_37	Amacrine_RET_15W_emb1_rep1_38	Amacrine_RET_15W_emb1_rep1_44	Amacrine_RET_15W_emb1_rep1_45	Amacrine_RET_15W_emb1_rep1_47	Amacrine_RET_15W_emb1_rep1_48	Amacrine_RET_15W_emb1_rep1_49	Amacrine_RET_15W_emb1_rep1_6	Amacrine_RET_15W_emb1_rep1_8	Amacrine_RET_15W_emb1_rep2_11	Amacrine_RET_15W_emb1_rep2_19	Amacrine_RET_15W_emb1_rep2_25	Amacrine_RET_15W_emb1_rep2_3	Amacrine_RET_15W_emb1_rep2_30	Amacrine_RET_15W_emb1_rep2_31
SOX4	1	1	1	1	1	1	1	1	1	1	1	1	1	1	1	1	1	1	1	1	1	1	1	1	1	1	1	1	1	1	1	1	1	1	1	1	1	1	1	1	1	1	1	1	1	1	1	1	1
MEIS1	1	1	1	1	1	1	1	1	1	1	1	1	1	1	1	1	1	1	1	1	1	1	1	1	1	1	1	1	1	1	1	1	1	1	1	1	1	1	1	1	1	1	1	1	1	1	1	1	1
VSX1	0	1	0	0	1	1	0	1	1	0	0	1	0	0	1	0	0	0	1	1	0	1	1	1	1	1	0	1	0	1	0	0	1	0	0	1	0	0	0	0	1	0	1	1	0	1	0	1	0
NRL	0	0	0	0	0	0	0	0	0	0	0	0	0	0	0	0	0	0	0	0	0	0	0	0	0	0	0	0	0	0	0	0	0	0	0	0	0	0	0	0	0	0	1	0	0	0	0	0	0
ONECUT2	1	1	0	0	1	0	1	1	1	1	1	1	1	1	1	1	1	1	1	1	1	1	1	1	1	1	1	1	1	0	0	1	1	1	1	1	1	1	0	0	1	1	0	1	1	1	1	1	1
ONECUT1	1	0	0	0	0	0	0	0	0	1	0	0	0	0	0	0	0	0	0	1	0	0	0	0	1	0	0	1	0	0	0	0	0	0	0	0	1	0	0	0	0	0	0	0	0	1	0	1	1
MEF2C	0	0	0	0	0	0	0	0	0	0	0	0	0	0	0	0	0	0	0	0	0	0	0	0	0	0	0	0	0	0	0	0	0	0	0	0	0	0	0	0	0	0	0	0	0	0	0	0	0
MAF	0	0	0	0	0	0	0	0	0	0	0	0	0	0	0	0	0	0	0	0	0	0	0	0	0	0	0	1	0	0	0	0	0	0	0	0	0	0	0	1	0	0	0	0	0	0	0	0	0
IRF8	0	0	0	0	0	0	0	0	0	0	0	0	0	0	0	0	0	0	0	0	0	0	0	0	0	0	0	0	0	0	0	0	0	0	0	0	0	0	0	0	0	0	0	0	0	0	0	0	0
IKZF1	0	0	0	0	0	0	0	0	0	0	0	0	0	0	0	0	0	0	0	0	0	0	0	0	0	0	0	0	0	0	0	0	0	0	0	0	0	0	0	0	0	0	0	0	0	0	0	0	0
ELF1	0	0	0	0	0	0	0	0	0	0	0	0	0	0	0	0	0	0	0	0	0	0	0	0	0	0	0	0	0	0	0	0	0	0	0	0	0	0	0	0	0	0	0	0	0	0	0	0	0
JUNB	0	0	0	0	0	0	0	0	0	0	0	0	0	0	0	0	0	0	0	0	0	0	0	0	0	0	0	0	0	0	0	0	0	0	0	0	0	0	0	0	0	0	0	0	0	0	0	0	0
KLF2	0	0	0	0	0	0	0	0	0	0	0	0	0	0	0	0	0	0	0	0	0	0	0	0	0	0	0	0	0	0	0	0	0	0	0	0	0	0	0	0	0	0	0	0	1	0	0	0	0
FOS	0	0	0	0	0	0	0	0	0	0	0	0	0	0	0	0	0	0	0	0	0	0	0	0	0	0	0	0	0	0	0	0	0	0	0	0	0	0	0	0	0	0	0	0	0	0	0	0	0
CEBPD	0	0	0	0	0	0	0	0	0	0	0	0	0	0	0	0	0	0	0	0	0	0	0	0	0	0	0	0	0	0	0	0	0	0	0	0	0	0	0	0	0	0	0	0	0	0	0	0	0
SPI1	0	0	0	0	0	0	0	0	0	0	0	0	0	0	0	0	0	0	0	0	0	0	0	0	0	0	0	0	0	0	0	0	0	0	0	0	0	0	0	0	0	0	0	0	0	0	0	0	0
BHLHE41	0	0	0	0	0	0	0	0	0	0	0	0	0	0	0	0	0	0	0	0	0	0	0	0	0	0	0	0	0	0	0	0	0	0	0	0	0	0	0	0	0	0	0	0	0	0	0	0	0
FOSB	0	0	0	0	0	0	0	0	0	0	0	0	0	0	0	0	0	0	0	0	0	0	0	0	0	0	0	0	0	0	0	0	0	0	0	0	0	0	0	0	0	0	0	0	0	0	0	0	0
RUNX1	0	0	0	0	0	0	0	0	0	0	0	0	0	0	0	0	0	0	0	0	0	0	0	0	0	0	0	0	0	0	0	0	0	0	0	0	0	0	0	0	0	0	0	0	0	0	0	0	0
CEBPB	0	0	0	0	0	0	0	0	0	0	0	0	0	0	0	0	0	0	0	0	0	0	0	0	0	0	0	0	0	0	0	0	0	0	0	0	0	0	0	0	0	0	0	0	0	0	0	0	0
ETS2	0	0	0	0	0	0	0	0	0	0	0	0	0	0	0	0	0	0	0	0	0	0	0	0	0	0	0	0	0	0	0	0	0	0	0	0	0	0	0	0	0	0	0	0	0	0	0	0	0
ATF3	0	0	0	0	0	0	0	0	0	0	0	0	0	0	0	0	0	0	0	0	0	0	0	0	0	0	0	0	0	0	0	0	0	0	0	0	0	0	0	0	0	0	0	0	0	0	0	0	0
SOX2	0	0	0	0	0	0	0	0	0	0	0	0	0	0	0	0	0	0	0	0	0	0	1	0	0	0	0	0	0	0	0	0	0	0	0	0	0	0	0	1	0	0	0	0	0	0	0	0	0
NEUROD1	0	0	0	0	0	0	0	0	0	0	0	0	0	0	0	0	0	0	0	0	0	0	0	0	0	0	0	0	0	0	0	0	0	0	0	0	0	0	0	0	0	0	1	0	0	0	0	0	0
CRX	0	0	0	0	0	0	0	0	0	0	0	0	0	0	0	0	0	0	0	0	0	0	0	0	0	0	0	0	0	0	0	0	0	0	0	0	0	0	0	0	0	0	0	0	0	0	0	0	0
RAX2	0	0	0	0	0	0	0	0	0	0	0	0	0	0	0	0	0	0	0	0	0	0	0	0	0	0	0	0	0	0	0	0	0	0	0	0	0	0	0	0	0	0	1	0	0	0	0	0	0
PRDM1	0	0	0	0	0	0	0	0	0	0	0	0	0	0	0	0	0	0	0	0	0	0	0	0	0	0	0	0	0	0	0	0	0	0	0	0	0	0	0	0	0	0	0	0	0	0	1	0	0
POU4F2	0	1	1	0	0	0	0	0	0	1	1	1	0	1	0	0	1	1	0	1	0	0	0	1	1	0	0	0	0	0	0	0	0	0	0	0	0	0	0	0	1	0	0	1	0	0	1	0	0
POU6F2	0	0	0	0	0	0	0	0	0	0	0	0	0	0	0	0	0	0	0	0	0	0	0	0	0	0	0	0	0	0	0	0	0	1	0	0	0	0	0	0	0	0	0	0	0	0	1	0	0
KLF7	0	0	1	0	0	1	1	1	0	1	1	0	1	1	1	0	1	1	0	0	1	0	1	0	1	1	0	0	1	1	1	1	0	1	0	0	1	0	0	0	0	1	0	1	1	0	1	0	1
NPDC1	1	0	0	0	0	1	0	1	0	0	0	0	0	0	0	0	1	0	0	0	0	0	0	0	0	0	0	0	0	1	0	0	0	0	0	0	0	0	0	0	0	1	0	0	0	0	1	1	0
TFAP2D	0	0	0	0	0	0	0	0	0	0	0	0	0	0	0	0	0	0	0	0	0	0	0	0	1	0	0	0	0	0	0	0	0	0	0	0	0	0	0	0	0	0	0	0	0	0	0	0	0
RAX	1	0	0	0	0	0	0	0	0	0	0	1	0	0	0	0	0	1	0	0	0	0	0	0	0	0	0	0	0	0	0	1	0	0	0	0	0	0	0	0	0	0	1	0	0	0	0	0	0
VSX2	1	0	0	0	0	0	0	0	0	0	0	0	0	0	0	0	0	0	0	0	0	0	1	0	0	0	0	0	0	0	0	0	0	0	0	0	0	0	0	1	0	0	0	0	0	0	0	0	0
MITF	0	0	0	0	0	0	0	0	0	0	0	0	0	0	0	0	0	0	0	0	0	0	0	0	0	0	0	0	0	0	0	0	0	0	0	0	0	0	0	0	0	0	0	0	0	0	0	0	0
BHLHE40	0	0	0	0	0	0	0	0	0	0	0	0	0	0	0	0	0	0	0	0	0	0	0	0	0	0	0	0	0	0	0	0	0	0	0	0	0	0	0	0	0	0	0	0	0	0	0	0	0
OTX2	0	0	0	0	0	0	0	0	0	0	0	0	0	0	0	0	0	0	0	0	0	0	0	0	0	0	0	0	0	0	0	0	0	0	0	0	0	0	0	0	0	0	0	0	0	0	0	0	0
SMAD3	0	0	0	0	0	0	0	0	0	0	0	0	0	0	0	0	0	0	0	0	0	0	0	0	0	0	0	0	0	0	0	0	0	0	0	0	0	0	0	0	0	0	0	0	0	0	0	0	0
[truncated: 2,242 more columns]

## Sheet: Fig4B
Gene	Amacrine	Bipolar	Horizontal	Microglia	Muller	Photoreceptor	RGC	RPC	RPE
SOX4	5.78834	4.7089	5.79497	2.32964	4.45516	4.85039	4.33222	3.48401	1.70412
MEIS1	2.15469	0.826922	1.76134	0.409142	1.1766	1.32382	1.33568	1.81686	0.300505
VSX1	0.0507401	1.89472	0.0542302	0.0216824	0.0361624	0.277705	0.0446532	0.120382	0.00998126
NRL	0.596347	1.21701	0.0804072	0.211557	0.624682	3.3546	0.0542862	0.0377046	0.0778403
ONECUT2	0.511808	0.459636	3.2824	0.38918	0.240655	0.286722	0.781082	0.461207	0.0279884
ONECUT1	0.061953	0.180462	1.4797	0.0660676	0.0825796	0.160869	0.364812	0.136935	0.00681496
MEF2C	0.17699	0.281662	0.0683302	3.01017	0.295461	0.215252	0.0663404	0.0968982	0.100625
MAF	0.246488	0.334765	0.293043	2.69328	0.854479	0.197255	0.258155	0.53415	0.440623
IRF8	0.0396742	0.0545958	0.00614298	1.21409	0.0396719	0.0141581	0.0123411	0.0120987	0.0550048
IKZF1	0.0319801	0.0219257	0.0280338	0.905562	0.0459013	0.0182082	0.0149056	0.00807487	0.0257013
ELF1	0.0221931	0.0273892	0.0467646	1.07437	0.0185596	0.0331103	0.0337951	0.109681	0.140202
JUNB	0.401213	0.442526	0.232955	1.61052	0.976897	0.672163	0.154337	0.331137	0.165144
KLF2	0.0242039	0.0112897	0.031894	0.944312	0.0761044	0.027647	0.0126059	0.0166722	0.0382277
FOS	1.38196	1.51429	1.53803	3.36695	2.63219	2.43902	0.794818	1.63035	0.995542
CEBPD	0.0108017	0.0340971	0.0598458	1.25128	0.144268	0.0477275	0.0280198	0.0496334	0.0687519
SPI1	0.00715525	0.00115295	0.00390106	0.470255	0.00335722	0.00353552	0.00226328	0.00830322	0.00779769
BHLHE41	0.0782047	0.23401	0.0164172	1.93069	0.404027	0.105796	0.0292961	0.0151684	0.436602
FOSB	0.445965	0.403277	0.335904	1.83929	1.28289	0.945995	0.177626	0.582909	0.317037
RUNX1	0.0395568	0.0149491	0.0401819	0.701359	0.00686245	0.0632662	0.0183069	0.04282	0.0433472
CEBPB	0.0130076	0.0341668	0.0250275	0.577971	0.0197034	0.00625133	0.0133351	0.0312278	0.113551
ETS2	0.00875605	0.0552971	0.0748156	0.741875	0.000913205	0.0220448	0.12228	0.0718935	0.0683823
ATF3	0.0626407	0.0832274	0.124611	0.552526	0.369153	0.0809605	0.103632	0.504394	0.0216675
SOX2	0.563082	0.568287	0.622742	0.302408	2.02061	0.510671	0.254425	1.83867	0.0201977
NEUROD1	0.991276	2.00725	0.953628	0.327979	0.657534	3.55965	0.671719	0.471574	0.0336148
CRX	0.281342	1.15299	0.201931	0.128748	0.289293	2.02794	0.0464395	0.0392455	0.406721
RAX2	0.0536804	0.53852	0.0396665	0.032445	0.0589828	1.10764	0.00631704	0.0154507	0.00220198
PRDM1	0.135533	0.262377	0.380509	0.547682	0.164149	1.08794	0.0413731	0.0278967	0.0111613
POU4F2	0.0644435	0.0734677	0.251943	0.12768	0.0507512	0.0306191	1.11685	0.177546	0.0214062
POU6F2	0.353308	0.140641	0.277566	0.140868	0.0569049	0.138672	1.39492	0.146032	0.104898
KLF7	0.436537	0.256748	0.701428	0.261358	0.477258	0.202383	1.36308	0.262036	0.0860119
NPDC1	0.848594	0.647964	0.63354	0.210778	0.345313	0.43368	1.07343	0.350415	0.237857
TFAP2D	0.0592572	0.019943	0.159592	0.0926644	0.0306649	0.0590538	0.619155	0.0442378	0.00423997
RAX	0.25959	0.501867	0.625032	0.27791	0.99375	0.804874	0.429689	1.38187	0.153883
VSX2	0.141818	1.64031	0.203672	0.234109	0.868374	0.299162	0.133761	1.1079	0.00775973
MITF	0.0563282	0.095041	0.0284547	0.391505	0.0794326	0.100363	0.0160057	0.0270774	1.50176
BHLHE40	0.0156384	0.0537302	0.0185314	0.319947	0.163033	0.01774	0.0334207	0.0160335	0.912313
OTX2	0.652994	2.97136	0.588663	0.327879	1.20426	3.36386	0.163526	0.193021	2.42382
SMAD3	0.0714027	0.0442543	0.051511	0.316543	0.0598234	0.103211	0.0246333	0.143726	0.680673

## Sheet: Fig4C
Target	W9	W11	W13	W17	W23	W24
DBP	0.0116925	0.108432	0.0107542	0.103222	0.128059	0.124173
UNC119	0.262265	0.140166	0.292992	0.494432	0.675746	0.316404
FRMPD2	0	0	0	0	0.000509932	0.0179944
SNHG4	0	0	0.00344859	0	0	0
CNGB1	0.0645835	0.110225	0.112058	0.0493973	0.0131512	0
ANKRD33	0.0294616	0.0845894	0	0	0.00218295	0
C2orf71	0	0	0	0.0133329	0.00454457	0
CNGA1	0	0	0	0.0262342	0.149561	0
CPLX4	0	0.0476628	0	0	0.00291301	0
DAND5	0.0065815	0	0.00508709	0.00131927	0.00137156	0
F5	0	0	0	0	0	0
GDF10	0	0	0	0	0.00116963	0
GNAT1	0.00151737	0.00101135	0	0	0.0165173	0
GNGT1	0.191488	0.731405	0.783075	0.0740786	0.0802319	0.12365
GNGT2	0.0136356	0.00216595	0	0	0.00575577	0
IMPG1	0.0143632	0.0688912	0	0	0.00790867	0
IMPG2	0.00229721	0.00216595	0	0	0.0267898	0
KCNV2	0.0065815	0	0	0.0384303	0.0552603	0
MAK	0.0248262	0.101428	0.0471645	0.000415094	0.0486933	0.0222412
MPP4	0.00123332	0.00212386	0.0066052	0.000587948	0.00257814	0.00487652
MYO5B	0	0.082222	0.037363	0.0548528	0.133199	0.144423
PDC	0.0825127	0.0391367	0.0120677	0	0.0785035	0
PDE6G	0.00666957	0.0430298	0.0310596	0.251898	0.176912	0.0653153
PPEF2	0	0.0354861	0	0	0.00240018	0
PRPH2	0.00151737	0.07799	0	0.00122147	0.0117559	0.00487652
RAX2	0	0	0.0080813	0	0.00946746	0
RBP3	0	0	0.0219264	0	0.00833618	0
RCVRN	0.128291	0.0207545	0.159745	0.0417983	0.206193	0.00173875
RHO	0	0	0	0	0.00178252	0
RP1	0	0.00348664	0.0558227	0	0.0435098	0
SAG	0	0.0430156	0	0.069473	0.0243012	0.0555245
SAMD7	0	0	0	0	0	0
SLC1A7	0.0150724	0.038863	0.0159348	0.00850158	0.0210419	0
USH2A	0.0143958	0.0847358	0.00878482	0	0.00290582	0.0827141
ARR3	0	0.0366632	0	0.00293759	0	0
C7orf33	0	0	0	0	0	0
CDHR1	0.0284582	0.090028	0.00401138	0.365784	0.403316	0.159259
EGFLAM	0	0	0.036877	0	0	0
GUCA1C	0.00123332	0	0.116423	0	0.0196816	0
IQCD	0	0	0	0.00674699	0.00420075	0
LRIT2	0	0	0	0	0.0170457	0
LRRC4C	0.0190598	0	0.102198	0.0236255	0.00054485	0.0135116
PRL	0	0.0123244	0.000805137	0	0.0318798	0
REEP6	0.0169224	0.112506	0.000501901	0.118674	0.215615	0.340093
RIMS2	0.517161	0.234122	0.115079	0.0885997	0.0661582	0.0741479
RNF220	0.174676	0.147394	0.0600123	0.117629	0.212857	0.0822949
RPGRIP1	0.00361942	0	0.0137882	0.0157958	0.00662035	0.0181865
RTBDN	0	0	0	0	0.00525746	0
SSX2IP	0.0547206	0.192228	0.0383391	0.120807	0.357428	0.123625
CACNG5	0	0	0	0	0	0
CCDC64B	0	0.00202796	0	0	0.00106223	0
EPB41L2	0.211607	0.46173	0.28599	0.216811	0.450453	0.494835
GRIK3	0	0.00143198	0	0	0.000598607	0.0418654
JPH3	0	0.0142804	0	0	0	0
NEUROD4	0.00991698	0.0100243	0	0	0.0199932	0.00588369
NPTX1	0	0	0	0	0.00195555	0
SLC6A17	0.00219476	0.00143198	0.013111	0.000415094	0.0361713	0
TMEM108	0.0279538	0.0178831	0.00755265	0.0179224	0.102445	0
VIPR2	0	0	0	0	0.00397633	0
ZFPM2	0.0702093	0	0	0	0.0145508	0
AGTR1	0	0	0	0	0	0
ARL4D	0.0255563	0.0474802	0.00506359	0.0688824	0.0640489	0.150846
C5orf46	0	0	0	0	0.00925386	0
CASZ1	0.0858101	0	0.0381061	0	0.0243918	0.00340134
CLNK	0	0.12096	0	0.00310456	0.00666274	0
FILIP1L	0.0946068	0.0415925	0.0262517	0.0355769	0.118662	0.0649199
GTPBP1	0.173084	0.134711	0.130432	0.139605	0.387505	0.132306
NETO1	0.118986	0.0342808	0	0	0.00130052	0
NPVF	0	0	0	0	0	0
RAB40C	0.00219476	0.0704517	0.0154163	0.0848309	0.0730069	0.0116741
RS1	0	0	0	0	0.0121727	0
SCNN1A	0.0260072	0.000808233	0.0108594	0	0.00136456	0
STAC2	0.0264433	0.00156541	0	0	0.0103266	0.013983
SULT1A1	0.0806693	0.0949989	0.0698907	0.238451	0.213628	0.246763
TNIP3	0	0.0329173	0	0	0	0
BAZ2B	0.819872	1.03758	1.05735	0.657784	1.07216	0.773325
COL19A1	0.138154	0.101899	0	0.0398542	0.0695952	0
ESPN	0	0	0	0.00616154	0.0733574	0.0376921
FBXO32	0.252309	0.300352	0.0589928	0.0664735	0.108271	0.139337
KCNH6	0.00200676	0.0043045	0	0.0236585	0	0.00588369
2019-03-01	0	0.0554414	0.00285536	0.0247914	0.0623325	0.0284102
MFSD4	0.0760487	0.00249815	0.010987	0.0354021	0.141079	0
MPPED2	0.129648	0.106206	0.259195	0.0633793	0.169371	0.20255
PDE6H	0.0170262	0	0.000536275	0	0.0440316	0
PDIA5	0.0263077	0.142677	0.0863243	0.0419785	0.0486138	0
PROM1	0.0077361	0.003531	0.0724915	0	0.0212202	0.0484984
RAB11FIP4	0.0791243	0.0726902	0.0157133	0.0737832	0.102265	0.0288358
TCEANC	0.0509321	0	0.0193342	0.040827	0.0249986	0.0610139
TTLL7	0.19875	0.216395	0.188296	0.18812	0.310118	0.300884
ZNF385B	0.0270743	0	0.0760503	0	0.00213526	0
DGAT1	0.124694	0.0547364	0.136607	0.159134	0.212945	0.096925
FAM161A	0.927291	0.472743	0.923425	1.1935	1.51693	1.17462
RRAD	0.0318355	0.137202	0.0566951	0.0260904	0.0210397	0
2019-09-04	0.0737817	0.159693	0.246881	0.0845197	0.141862	0.0259908
SLC25A27	0.139151	0.183768	0.00481103	0.0961802	0.202677	0.186144
TP53INP2	0.0464657	0.0568714	0	0.103969	0.363156	0.0195482
ACSL6	0.00151216	0.00143198	0.00698582	0.0194732	0.0611119	0
CABP2	0	0	0	0.00635673	0.0245576	0
MINA	0.0309444	0.0728686	0.0474985	0.0268797	0.0683171	0
PLCH2	0.0571581	0	0	0.00705875	0.0909025	0
SLC38A5	0.00219476	0.0700224	0	0	0.00511462	0.03837
SNRK	0.138004	0.209848	0.143216	0.091283	0.249954	0.0633963
VSTM2B	0.00332747	0	0.0153568	0	0.00529448	0
CATSPER2	0.0885137	0.0163825	0.0066052	0.00962691	0.0599839	0
GNB3	1.089	0.160765	0.462597	1.03547	1.73298	0.536513
KCNK3	0	0	0.00267673	0	0.00555874	0.00634094
MFNG	0.00113755	0.011136	0.00239419	0	0	0
NEUROG1	0	0	0	0	0.00114585	0
NTNG2	0	0.0201446	0.0501631	0	0	0.00487652
SEZ6	0.0335107	0	0.0010176	0.0152223	0.00199118	0
TGM1	0	0	0	0	0	0
CBX7	0.0612479	0.175288	0.0882686	0.0513875	0.12429	0.0406219
CRX	0.474519	0.0492919	0.188492	0.465391	1.47908	0.610067
FERMT1	0.00563789	0.0234706	0	0	0.00054485	0
GNG13	0	0.00152082	0	0	0	0
GSTTP1	0	0	0	0	0.00373592	0
INTS3	0.0390748	0.0699398	0.102152	0.0454316	0.052641	0.0116741
KCNF1	0.00470219	0	0	0	0.0252339	0
KIAA1107	0.0439013	0.201949	0.0809821	0.123716	0.323782	0.203419
KYNU	0	0.10953	0.0354312	0	0.000284105	0
LLGL2	0.249169	0.101574	0.0808997	0.133554	0.291699	0.0225905
PLEKHB1	0.950182	0.563355	0.495092	1.78419	2.02557	1.0537
TMEM91	0.0150651	0.16787	0.0411227	0.209273	0.193478	0.057566
TP53AIP1	0	0	0	0	0.0139426	0
CTRC	0	0	0	0	0.0139428	0
NRL	0.340783	0.0339989	0.0860207	0.0646019	0.112805	0.00638293
PRLHR	0	0	0	0	0	0
DPH1	0.00151737	0.00871146	0	0.000544914	0.0114965	0.288262
NEUROD1	0.103234	0.00774666	0.0634043	0.0387784	0.0186214	0.0572937
NXPH4	0	0	0	0.0179712	0.00789889	0
PCP2	0	0	0	0	0	0
DGKB	0	0	0.0240154	0	0.00126414	0
FBXW11	0.0963771	0.175674	0.172409	0.18332	0.293896	0.385605
GUCA1A	0.0450557	0.0305023	0.00068496	0	0.0205726	0
DIABLO	0.00260465	0	0.00543082	0	0.00915937	0
FRMD5	0.0214319	0.00613685	0.0468412	0	0.0180615	0.00978891
FSTL5	0.18241	0.0643967	0	0.00167443	0.0282154	0
LEFTY2	0	0	0	0	0.00777168	0
NR2E3	0.00151737	0.00106128	0	0.000314464	0.0381719	0
PMCHL2	0	0	0	0.000762614	0.000358382	0
ABHD14A	0.870334	0.57269	0.600062	0.987746	0.533323	0.402749
OPRK1	0	0	0.00733044	0	0	0
ZNF320	0.150117	0.116101	0.0347409	0.211298	0.234449	0.182345
FGF1	0	0.0478954	0	0	0.0120465	0
SEMA4B	0.110932	0.102912	0.00340938	0.0319692	0.0992899	0.0211907
CAMK2D	0.397216	0.434323	0.204258	0.569997	0.768708	0.174431
CAMKK1	0.0121038	0.0827709	0.00508709	0.0038904	0.0252419	0
CDK5R2	0.00151216	0.00212386	0.0035718	0	0.0041925	0.0340856
COBLL1	0.237477	0.0816792	0.151808	0.2007	0.301171	0.115748
CRY1	0.09045	0.140855	0.0255609	0.0443283	0.156449	0.0268485
CTBS	0.413505	0.278101	0.228541	0.348634	0.458913	0.161679
FAM43B	0	0	0	0	0.000792575	0
GRM6	0.0587281	0.00228839	0	0.0187908	0.00402019	0
ING2	0.125787	0.131883	0.232064	0.187962	0.183314	0.0497302
ISL2	0.00313952	0	0.0224189	0	0	0.0379847
KCTD6	0.141246	0.164383	0.0514146	0.0464189	0.188756	0.0299525
KIAA0556	0.0400836	0.167962	0.0454004	0.0621589	0.356155	0.164407
KRR1	0.289342	0.234854	0.115069	0.151131	0.221864	0.0975823
MTFR1	0.0185913	0.0306169	0	0.0326053	0.0945484	0.0466899
NDRG1	0.0961667	0.165997	0.0544725	0.0296589	0.02315	0.0161424
NTM	0.0520844	0.103455	0.111772	0.00243742	0.00601539	0.0363283
PRKD3	0.097866	0.357607	0.134533	0.0592602	0.0906733	0.0281277
PTPN13	0.67798	0.406637	0.476359	0.632586	1.86801	0.579994
SAMD12	0.0789213	0	0.0245541	0.020203	0.0678964	0.0625269
SCRG1	0.0158359	0.0561275	0	0.0599909	0.0221136	0.0463892
SLC5A8	0.00640649	0	0	0	0.000914386	0.0255375
STON1	0.0613754	0.156056	0.0514459	0.0371767	0.0668138	0.0720807
STX3	0.185687	0.0464217	0.149159	0.212897	0.333494	0.0244816
USP2	0.196227	0.335338	0.170427	0.133826	0.241469	0.23921
CKMT1A	0	0.0227947	0	0	0.00165881	0
CRYM	0.00891849	0.0361158	0.0820186	0.00291649	0.0245027	0
FAM19A4	0.00295748	0.0393097	0	0.0251307	0.0165792	0
GADD45G	0.0152381	0.0124528	0.00903422	0	0.00609706	0
MADD	0.0198683	0.178697	0.0562934	0.0903424	0.219275	0.134976
PCBP4	0.72374	0.442806	0.5836	0.686327	0.709357	0.48095
PHF21B	0.00255452	0.00262669	0.00060674	0.015075	0.0200535	0
PTP4A3	0.461156	0.541223	0.225157	0.226419	0.592802	0.326511
RALGPS2	0.220046	0.263489	0.0962382	0.162119	0.173194	0.0655244
SIK3	0.131509	0.157194	0.0446563	0.0600819	0.121038	0.0650913
TRIM9	0.0545981	0.0254188	0.00439568	0	0.0189307	0.05969
TRPV1	0.0134788	0.00942939	0.0586605	0.0632619	0.0259952	0
TRPV3	0	0.108622	0	0	0.0445251	0
TTC8	0.0419283	0.136652	0.0757303	0.0664848	0.185016	0.0717895
USP6NL	0.12043	0.156089	0.0423276	0.145151	0.217213	0.102844
VEZF1	0.306709	0.437429	0.272103	0.291621	0.51467	0.380982
VSTM2A	0.00131108	0.0176737	0.0155338	0	0.0111652	0

## Sheet: Fig6AB
Compent1	Compent2	Pseudotime	State	sample	week	State2
15.9391	6.56507	0.76558	1	RPE_RPE_5W_emb1_rep1_11	5W	Early
9.93325	-3.78146	12.7406	5	RPE_RPE_5W_emb1_rep1_15	5W	Early
6.05677	-8.27099	19.085	17	RPE_RPE_5W_emb1_rep1_23	5W	Middle
6.02488	-8.14025	18.9956	17	RPE_RPE_5W_emb1_rep1_35	5W	Middle
5.05071	-8.45553	19.7927	6	RPE_RPE_5W_emb1_rep1_38	5W	Middle
13.4099	1.54128	6.31657	1	RPE_RPE_6W_emb2_rep1_51	6W	Early
5.9485	-8.52888	19.1101	17	RPE_RPE_6W_emb2_rep1_65	6W	Middle
8.94753	-4.99901	14.2641	5	RPE_RPE_6W_emb2_rep1_74	6W	Early
15.4279	5.35904	2.05938	1	RPE_RPE_6W_emb2_rep1_78	6W	Early
15.8076	6.45314	0.912323	1	RPE_RPE_6W_emb2_rep1_87	6W	Early
12.7284	0.933783	7.20018	1	RPE_RPE_6W_emb1_rep1_1	6W	Early
11.0662	-1.44744	10.204	5	RPE_RPE_6W_emb1_rep1_2	6W	Early
15.8167	6.41324	0.947556	1	RPE_RPE_6W_emb1_rep1_3	6W	Early
13.0777	1.20577	6.77523	1	RPE_RPE_6W_emb1_rep1_4	6W	Early
14.269	2.82708	4.81068	1	RPE_RPE_6W_emb1_rep1_5	6W	Early
6.07482	-8.1738	19.0555	17	RPE_RPE_6W_emb1_rep1_6	6W	Middle
9.04007	-4.82083	14.0876	5	RPE_RPE_6W_emb1_rep1_7	6W	Early
9.16132	-4.16702	13.4953	5	RPE_RPE_6W_emb1_rep1_8	6W	Early
13.9606	2.57279	5.17849	1	RPE_RPE_6W_emb1_rep1_9	6W	Early
14.3986	3.67985	4.0036	1	RPE_RPE_6W_emb1_rep1_10	6W	Early
13.1624	1.72667	6.31867	1	RPE_RPE_6W_emb1_rep1_11	6W	Early
5.90503	-8.52801	19.0713	17	RPE_RPE_6W_emb1_rep1_12	6W	Middle
15.7457	6.4324	0.950924	1	RPE_RPE_6W_emb1_rep1_13	6W	Early
14.7063	4.15899	3.43632	1	RPE_RPE_6W_emb1_rep1_14	6W	Early
12.9456	1.25353	6.8202	1	RPE_RPE_6W_emb1_rep1_15	6W	Early
11.7462	-0.187502	8.67826	1	RPE_RPE_6W_emb1_rep1_16	6W	Early
11.3818	-0.777098	9.48065	5	RPE_RPE_6W_emb1_rep1_17	6W	Early
14.942	4.50243	3.02377	1	RPE_RPE_6W_emb1_rep1_18	6W	Early
10.3569	-2.93879	11.8282	5	RPE_RPE_6W_emb1_rep1_19	6W	Early
15.7792	6.63593	0.746737	1	RPE_RPE_6W_emb1_rep1_20	6W	Early
14.9642	4.56676	2.95643	1	RPE_RPE_6W_emb1_rep1_21	6W	Early
15.3582	5.16109	2.26725	1	RPE_RPE_6W_emb1_rep1_22	6W	Early
15.5405	5.58268	1.81372	1	RPE_RPE_6W_emb1_rep1_24	6W	Early
14.4498	3.40317	4.22466	1	RPE_RPE_6W_emb1_rep1_25	6W	Early
15.7187	5.93354	1.43519	1	RPE_RPE_6W_emb1_rep1_26	6W	Early
15.7514	6.61729	0.772994	1	RPE_RPE_6W_emb1_rep1_27	6W	Early
14.3254	3.37168	4.31026	1	RPE_RPE_6W_emb1_rep1_28	6W	Early
13.5821	2.20221	5.68767	1	RPE_RPE_6W_emb1_rep1_29	6W	Early
10.7911	-1.63081	10.4864	5	RPE_RPE_6W_emb1_rep1_30	6W	Early
0.952399	-11.8126	25.0687	6	RPE_RPE_6W_emb1_rep1_31	6W	Middle
13.2728	1.73997	6.24132	1	RPE_RPE_6W_emb1_rep1_32	6W	Early
15.7029	6.05988	1.32102	1	RPE_RPE_6W_emb1_rep1_33	6W	Early
5.97567	-8.49394	19.1178	17	RPE_RPE_6W_emb1_rep1_35	6W	Middle
15.7106	6.67073	0.734487	1	RPE_RPE_6W_emb1_rep1_36	6W	Early
12.8601	0.998051	7.06681	1	RPE_RPE_6W_emb1_rep1_37	6W	Early
13.6463	2.31493	5.55866	1	RPE_RPE_6W_emb1_rep1_38	6W	Early
11.4381	-0.352527	9.0108	1	RPE_RPE_6W_emb1_rep1_39	6W	Early
10.7886	1.36175	10.8124	4	RPE_RPE_6W_emb1_rep1_40	6W	Early
11.5262	-0.0940151	8.7676	1	RPE_RPE_6W_emb1_rep1_41	6W	Early
5.05297	-7.99387	19.551	6	RPE_RPE_6W_emb1_rep1_42	6W	Middle
15.8062	6.91851	0.469278	1	RPE_RPE_6W_emb1_rep1_43	6W	Early
11.7521	-0.0891723	8.60776	1	RPE_RPE_6W_emb1_rep1_44	6W	Early
15.606	6.74759	0.693115	1	RPE_RPE_6W_emb1_rep1_45	6W	Early
15.2717	5.17932	2.28195	1	RPE_RPE_6W_emb1_rep1_46	6W	Early
14.7309	4.11287	3.4657	1	RPE_RPE_6W_emb1_rep1_47	6W	Early
5.91517	-8.14871	18.9026	17	RPE_RPE_6W_emb1_rep1_48	6W	Middle
5.81369	-8.64944	19.0474	17	RPE_RPE_6W_emb1_rep1_49	6W	Middle
14.8175	4.40075	3.17067	1	RPE_RPE_6W_emb1_rep1_50	6W	Early
10.8493	1.28129	10.7356	4	RPE_RPE_7W_emb2_rep1_1	7W	Early
10.8369	1.00229	10.4563	4	RPE_RPE_7W_emb2_rep1_2	7W	Early
2.70174	-9.71855	22.4495	6	RPE_RPE_7W_emb2_rep1_3	7W	Middle
6.99262	-6.29847	16.5364	5	RPE_RPE_7W_emb2_rep1_4	7W	Early
10.7946	0.7449	10.1968	4	RPE_RPE_7W_emb2_rep1_6	7W	Early
11.7489	0.141927	8.44319	1	RPE_RPE_7W_emb2_rep1_7	7W	Early
11.1045	0.1807	9.54557	2	RPE_RPE_7W_emb2_rep1_8	7W	Early
-4.02453	-15.2598	31.8853	7	RPE_RPE_7W_emb2_rep1_9	7W	Middle
-3.6278	-13.9118	30.0239	6	RPE_RPE_7W_emb2_rep1_10	7W	Middle
6.81889	-6.64318	16.9046	5	RPE_RPE_7W_emb2_rep1_11	7W	Early
-4.14808	-14.9107	31.515	7	RPE_RPE_7W_emb2_rep1_12	7W	Middle
4.68698	-8.05037	19.8857	6	RPE_RPE_7W_emb2_rep1_13	7W	Middle
10.7585	1.07395	10.5232	4	RPE_RPE_7W_emb1_rep1_1	7W	Early
14.984	7.33644	0.321557	1	RPE_RPE_7W_emb1_rep1_2	7W	Early
14.7841	7.06122	0.644624	1	RPE_RPE_7W_emb1_rep1_3	7W	Early
15.1404	6.88881	0.700389	1	RPE_RPE_7W_emb1_rep1_4	7W	Early
7.97354	-5.72648	15.4433	5	RPE_RPE_7W_emb1_rep1_5	7W	Early
13.2568	2.02948	6.02013	1	RPE_RPE_7W_emb1_rep1_6	7W	Early
14.2464	3.77415	3.99222	1	RPE_RPE_7W_emb1_rep1_7	7W	Early
9.20974	-4.05896	13.3794	5	RPE_RPE_7W_emb1_rep1_8	7W	Early
13.1868	1.66946	6.34929	1	RPE_RPE_7W_emb1_rep1_9	7W	Early
15.6962	6.68656	0.723782	1	RPE_RPE_7W_emb1_rep1_10	7W	Early
10.9561	1.07535	10.5362	4	RPE_RPE_7W_emb1_rep1_11	7W	Early
10.2074	1.27524	10.9804	3	RPE_RPE_7W_emb1_rep1_12	7W	Early
15.6868	6.54143	0.864962	1	RPE_RPE_7W_emb1_rep1_13	7W	Early
-3.92765	-15.1949	31.8568	7	RPE_RPE_7W_emb1_rep1_14	7W	Middle
15.5974	6.90053	0.549991	1	RPE_RPE_7W_emb1_rep1_15	7W	Early
-3.72188	-15.2055	31.936	7	RPE_RPE_7W_emb1_rep1_16	7W	Middle
15.8327	7.03804	0.347336	1	RPE_RPE_7W_emb1_rep1_17	7W	Early
15.601	6.92217	0.528294	1	RPE_RPE_7W_emb1_rep1_18	7W	Early
10.6286	1.33278	10.774	4	RPE_RPE_7W_emb1_rep1_19	7W	Early
10.8785	1.42064	10.8765	4	RPE_RPE_7W_emb1_rep1_20	7W	Early
12.2052	0.388718	7.95149	1	RPE_RPE_7W_emb1_rep1_21	7W	Early
15.5964	6.42646	1.00207	1	RPE_RPE_7W_emb1_rep1_22	7W	Early
15.4648	6.46398	1.00642	1	RPE_RPE_7W_emb1_rep1_24	7W	Early
10.9616	1.28366	10.7446	4	RPE_RPE_7W_emb1_rep1_25	7W	Early
15.5114	6.54321	0.916714	1	RPE_RPE_7W_emb1_rep1_26	7W	Early
13.7997	2.79345	5.07141	1	RPE_RPE_8W_emb1_rep1_1	8W	Early
14.1144	2.652	5.03389	1	RPE_RPE_8W_emb1_rep1_2	8W	Early
10.3667	1.05627	10.7475	3	RPE_RPE_8W_emb1_rep1_3	8W	Early
15.2052	4.89138	2.56888	1	RPE_RPE_8W_emb1_rep1_4	8W	Early
6.09489	-8.16701	19.07	17	RPE_RPE_8W_emb1_rep1_5	8W	Middle
10.6259	0.43041	9.98242	2	RPE_RPE_8W_emb1_rep1_6	8W	Early
2.58447	-10.0601	22.7373	6	RPE_RPE_8W_emb1_rep1_7	8W	Middle
10.0263	-3.3959	12.3812	5	RPE_RPE_8W_emb1_rep1_8	8W	Early
10.8355	-1.7762	10.5946	5	RPE_RPE_8W_emb1_rep1_9	8W	Early
14.0611	2.50296	5.18737	1	RPE_RPE_8W_emb1_rep1_10	8W	Early
9.10565	-4.74562	13.988	5	RPE_RPE_8W_emb1_rep1_11	8W	Early
15.8717	6.5918	0.760619	1	RPE_RPE_8W_emb1_rep1_12	8W	Early
14.1168	2.82109	4.89025	1	RPE_RPE_8W_emb1_rep1_13	8W	Early
0.0603369	-12.7149	26.2986	6	RPE_RPE_8W_emb1_rep1_14	8W	Middle
11.3226	-1.46886	10.1166	5	RPE_RPE_8W_emb1_rep1_15	8W	Early
5.86515	-8.61927	19.0787	17	RPE_RPE_8W_emb1_rep1_16	8W	Middle
9.33375	-4.48313	13.6448	5	RPE_RPE_8W_emb1_rep1_17	8W	Early
13.3272	1.41492	6.46144	1	RPE_RPE_8W_emb1_rep1_18	8W	Early
6.11958	-8.46141	19.2297	17	RPE_RPE_8W_emb1_rep1_19	8W	Middle
10.9549	-1.70144	10.4759	5	RPE_RPE_8W_emb1_rep1_20	8W	Early
6.21867	-8.31344	19.248	17	RPE_RPE_8W_emb1_rep1_21	8W	Middle
14.1154	2.29757	5.32766	1	RPE_RPE_8W_emb1_rep1_22	8W	Early
11.9195	0.288999	8.21896	1	RPE_RPE_8W_emb1_rep1_24	8W	Early
14.0204	2.44648	5.2559	1	RPE_RPE_8W_emb1_rep1_25	8W	Early
6.11266	-8.55279	19.2664	17	RPE_RPE_8W_emb1_rep1_26	8W	Middle
6.02438	-8.3698	19.1027	17	RPE_RPE_8W_emb1_rep1_27	8W	Middle
13.7633	1.95817	5.7806	1	RPE_RPE_8W_emb1_rep1_28	8W	Early
6.2725	-8.36384	19.3192	17	RPE_RPE_8W_emb1_rep1_29	8W	Middle
15.4112	5.59978	1.8419	1	RPE_RPE_8W_emb1_rep1_30	8W	Early
9.05136	-5.09365	14.2682	5	RPE_RPE_8W_emb1_rep1_31	8W	Early
8.84305	-5.08717	14.3913	5	RPE_RPE_8W_emb1_rep1_32	8W	Early
11.6611	-1.02353	9.60762	5	RPE_RPE_8W_emb1_rep1_33	8W	Early
9.07623	-4.89111	14.1179	5	RPE_RPE_8W_emb1_rep1_35	8W	Early
8.56324	-5.05608	14.5522	5	RPE_RPE_8W_emb1_rep1_36	8W	Early
14.3752	3.01978	4.59476	1	RPE_RPE_8W_emb1_rep1_37	8W	Early
10.0624	-3.43455	12.3944	5	RPE_RPE_8W_emb1_rep1_38	8W	Early
5.9323	-8.11478	18.9019	17	RPE_RPE_8W_emb1_rep1_39	8W	Middle
-3.61679	-15.536	32.2826	7	RPE_RPE_8W_emb1_rep1_40	8W	Middle
8.90574	-5.09093	14.3521	5	RPE_RPE_8W_emb1_rep1_42	8W	Early
8.50979	-5.18899	14.6852	5	RPE_RPE_8W_emb1_rep1_43	8W	Early
6.07367	-8.61369	19.2605	17	RPE_RPE_8W_emb1_rep1_44	8W	Middle
9.49822	-4.31586	13.4177	5	RPE_RPE_8W_emb1_rep1_45	8W	Early
2.8889	-9.48041	22.1629	6	RPE_RPE_8W_emb1_rep1_46	8W	Middle
11.0118	-1.77374	10.5149	5	RPE_RPE_8W_emb1_rep1_47	8W	Early
10.3162	0.654643	10.6352	3	RPE_RPE_8W_emb1_rep1_48	8W	Early
12.2888	0.571828	7.76106	1	RPE_RPE_8W_emb1_rep1_49	8W	Early
0.0125154	-12.7688	26.3438	6	RPE_RPE_8W_emb1_rep1_50	8W	Middle
10.3605	-3.07811	11.9423	5	RPE_RPE_8W_emb2_rep1_1	8W	Early
13.1791	1.20506	6.71147	1	RPE_RPE_8W_emb2_rep1_2	8W	Early
10.8233	-2.06843	10.8523	5	RPE_RPE_8W_emb2_rep1_3	8W	Early
14.0134	2.44201	5.25899	1	RPE_RPE_8W_emb2_rep1_4	8W	Early
6.18263	-8.2838	19.2023	17	RPE_RPE_8W_emb2_rep1_5	8W	Middle
11.4736	-0.922336	9.58214	5	RPE_RPE_8W_emb2_rep1_6	8W	Early
9.056	-4.86627	14.1107	5	RPE_RPE_8W_emb2_rep1_7	8W	Early
6.02494	-8.69947	19.2576	17	RPE_RPE_8W_emb2_rep1_8	8W	Middle
6.30706	-8.36674	19.3511	17	RPE_RPE_8W_emb2_rep1_9	8W	Middle
-3.65125	-15.3616	32.1067	7	RPE_RPE_8W_emb2_rep1_10	8W	Middle
8.81759	-5.09008	14.4105	5	RPE_RPE_8W_emb2_rep1_11	8W	Early
10.5209	-2.90355	11.7142	5	RPE_RPE_8W_emb2_rep1_12	8W	Early
15.2705	4.62161	2.77585	1	RPE_RPE_8W_emb2_rep1_13	8W	Early
-0.168301	-13.0786	26.5839	6	RPE_RPE_8W_emb2_rep1_14	8W	Middle
5.90312	-8.92834	19.257	17	RPE_RPE_8W_emb2_rep1_15	8W	Middle
10.5726	-2.54395	11.3815	5	RPE_RPE_8W_emb2_rep1_16	8W	Early
6.21625	-8.28488	19.2325	17	RPE_RPE_8W_emb2_rep1_17	8W	Middle
11.0345	-1.80428	10.532	5	RPE_RPE_8W_emb2_rep1_18	8W	Early
13.9263	2.31411	5.4044	1	RPE_RPE_8W_emb2_rep1_19	8W	Early
9.1648	-4.97973	14.1334	5	RPE_RPE_8W_emb2_rep1_20	8W	Early
10.8947	1.00808	10.4655	4	RPE_RPE_8W_emb2_rep1_21	8W	Early
0.0131434	-12.6377	26.2986	6	RPE_RPE_8W_emb2_rep1_22	8W	Middle
11.526	-1.05068	9.6786	5	RPE_RPE_8W_emb2_rep1_24	8W	Early
9.36808	-3.85099	13.1183	5	RPE_RPE_8W_emb2_rep1_25	8W	Early
11.3343	-1.12199	9.80695	5	RPE_RPE_8W_emb2_rep1_26	8W	Early
8.97184	-4.76643	14.0858	5	RPE_RPE_8W_emb2_rep1_27	8W	Early
9.76772	-4.08164	13.0761	5	RPE_RPE_8W_emb2_rep1_28	8W	Early
15.721	6.38261	1.0059	1	RPE_RPE_8W_emb2_rep1_29	8W	Early
10.6737	-2.34247	11.1614	5	RPE_RPE_8W_emb2_rep1_30	8W	Early
-3.70638	-15.4081	32.132	7	RPE_RPE_8W_emb2_rep1_31	8W	Middle
6.04325	-8.53781	19.198	17	RPE_RPE_8W_emb2_rep1_32	8W	Middle
15.4252	4.86639	2.50544	1	RPE_RPE_8W_emb2_rep1_33	8W	Early
15.9159	6.79908	0.549641	1	RPE_RPE_8W_emb2_rep1_35	8W	Early
15.2708	4.96309	2.47739	1	RPE_RPE_8W_emb2_rep1_36	8W	Early
6.1585	-8.66978	19.3617	17	RPE_RPE_8W_emb2_rep1_37	8W	Middle
13.6128	2.12416	5.73326	1	RPE_RPE_8W_emb2_rep1_38	8W	Early
0.337199	-12.8141	26.1249	6	RPE_RPE_8W_emb2_rep1_39	8W	Middle
0.0594063	-12.8211	26.331	6	RPE_RPE_8W_emb2_rep1_40	8W	Middle
6.24513	-8.75423	19.4778	17	RPE_RPE_8W_emb2_rep1_41	8W	Middle
10.2204	-3.40036	12.2809	5	RPE_RPE_8W_emb2_rep1_42	8W	Early
15.4765	5.12851	2.25425	1	RPE_RPE_8W_emb2_rep1_43	8W	Early
15.7335	7.15861	0.262665	1	RPE_RET_8W_emb2_rep1_46	8W	Early
3.41762	-9.60089	21.789	6	RPE_RPE_8W_emb1_rep1_1.1	8W	Middle
15.7055	6.53876	0.861817	1	RPE_RPE_8W_emb1_rep1_2.1	8W	Early
15.8673	6.55587	0.796197	1	RPE_RPE_8W_emb1_rep1_3.1	8W	Early
15.9046	6.44035	0.89495	1	RPE_RPE_8W_emb1_rep1_4.1	8W	Early
15.6297	6.72562	0.706822	1	RPE_RPE_8W_emb1_rep1_5.1	8W	Early
15.4521	6.66479	0.818913	1	RPE_RPE_8W_emb1_rep1_6.1	8W	Early
14.1187	3.13553	4.6155	1	RPE_RPE_8W_emb1_rep1_7.1	8W	Early
10.8681	1.40231	10.8575	4	RPE_RPE_8W_emb1_rep1_8.1	8W	Early
12.1362	0.315343	8.05115	1	RPE_RPE_8W_emb1_rep1_9.1	8W	Early
14.1115	3.44609	4.34559	1	RPE_RPE_8W_emb1_rep1_10.1	8W	Early
10.5305	0.77115	10.4843	3	RPE_RPE_8W_emb1_rep1_11.1	8W	Early
9.2906	-4.1404	13.3978	5	RPE_RPE_8W_emb1_rep1_12.1	8W	Early
15.7081	6.80294	0.609261	1	RPE_RPE_8W_emb1_rep1_13.1	8W	Early
10.6763	1.14233	10.5866	4	RPE_RPE_8W_emb1_rep1_14.1	8W	Early
10.8455	1.10498	10.5593	4	RPE_RPE_8W_emb1_rep1_15.1	8W	Early
15.5453	6.69461	0.762098	1	RPE_RPE_8W_emb1_rep1_16.1	8W	Early
15.7205	6.46411	0.928396	1	RPE_RPE_8W_emb1_rep1_17.1	8W	Early
15.8113	6.92287	0.463543	1	RPE_RPE_8W_emb1_rep1_18.1	8W	Early
14.3007	3.28458	4.39759	1	RPE_RPE_8W_emb1_rep1_19.1	8W	Early
16.1541	7.29991	0	1	RPE_RPE_8W_emb1_rep1_20.1	8W	Early
13.3591	2.04441	5.94656	1	RPE_RPE_8W_emb1_rep1_21.1	8W	Early
15.5507	6.77401	0.684762	1	RPE_RPE_8W_emb1_rep1_22.1	8W	Early
5.84297	-8.71999	19.1063	17	RPE_RPE_8W_emb1_rep1_23	8W	Middle
11.0436	1.49561	10.9611	4	RPE_RPE_8W_emb1_rep1_24.1	8W	Early
10.8186	1.16498	10.6176	4	RPE_RPE_8W_emb1_rep1_25.1	8W	Early
9.97254	-3.32917	12.3537	5	RPE_RPE_8W_emb1_rep1_26.1	8W	Early
15.8302	6.8406	0.536182	1	RPE_RPE_8W_emb1_rep1_27.1	8W	Early
15.731	6.68319	0.716378	1	RPE_RPE_8W_emb1_rep1_28.1	8W	Early
15.5162	6.64001	0.822993	1	RPE_RPE_8W_emb1_rep1_29.1	8W	Early
15.2671	4.85334	2.57339	1	RPE_RPE_8W_emb1_rep1_30.1	8W	Early
10.5987	-2.34597	11.2011	5	RPE_RPE_8W_emb1_rep1_31.1	8W	Early
15.902	7.15631	0.21355	1	RPE_RPE_8W_emb1_rep1_32.1	8W	Early
10.1488	0.96628	10.9121	3	RPE_RPE_8W_emb1_rep1_33.1	8W	Early
6.28837	-7.06003	17.5724	5	RPE_RPE_8W_emb1_rep1_34	8W	Early
15.7381	6.61897	0.775436	1	RPE_RPE_8W_emb1_rep1_35.1	8W	Early
12.0964	0.43559	7.99108	1	RPE_RPE_8W_emb1_rep1_36.1	8W	Early
9.96776	-2.69432	11.8168	5	RPE_RPE_8W_emb1_rep1_37.1	8W	Early
4.32969	-8.83361	20.6045	6	RPE_RPE_8W_emb1_rep1_38.1	8W	Middle
10.9817	1.48677	10.9486	4	RPE_RPE_8W_emb1_rep1_39.1	8W	Early
10.6158	-1.90823	10.8115	5	RPE_RPE_8W_emb1_rep1_40.1	8W	Early
14.3587	3.51411	4.16887	1	RPE_RPE_8W_emb1_rep1_41	8W	Early
14.7935	4.43708	3.14961	1	RPE_RPE_8W_emb1_rep1_42.1	8W	Early
15.7711	7.11787	0.290053	1	RPE_RPE_8W_emb1_rep1_43.1	8W	Early
13.9184	2.39067	5.34762	1	RPE_RPE_8W_emb1_rep1_44.1	8W	Early
15.6776	6.43548	0.968737	1	RPE_RPE_8W_emb1_rep1_45.1	8W	Early
15.774	6.54234	0.837538	1	RPE_RPE_8W_emb1_rep1_46.1	8W	Early
6.21163	-7.32008	17.8134	5	RPE_RPE_8W_emb1_rep1_47.1	8W	Early
10.9287	1.05366	10.513	4	RPE_RPE_8W_emb1_rep1_48.1	8W	Early
15.9962	7.19348	0.149448	1	RPE_RPE_8W_emb1_rep1_49.1	8W	Early
12.7692	1.18234	6.98763	1	RPE_RPE_8W_emb1_rep1_50.1	8W	Early
13.2751	1.81086	6.18354	1	RPE_RPE_8W_emb1_rep1_51	8W	Early
12.0896	0.484882	7.95994	1	RPE_RPE_8W_emb1_rep1_52	8W	Early
11.738	-0.067437	8.60187	1	RPE_RPE_8W_emb1_rep1_53	8W	Early
13.6065	2.04826	5.79754	1	RPE_RPE_8W_emb1_rep1_54	8W	Early
11.181	-1.26832	9.99552	5	RPE_RPE_8W_emb1_rep1_55	8W	Early
15.8998	6.69787	0.650977	1	RPE_RPE_8W_emb1_rep1_56	8W	Early
13.4293	1.88203	6.0338	1	RPE_RPE_8W_emb1_rep1_57	8W	Early
12.3245	0.608421	7.7104	1	RPE_RPE_8W_emb1_rep1_58	8W	Early
13.176	1.50138	6.48707	1	RPE_RPE_8W_emb1_rep1_59	8W	Early
-0.0607688	-12.2844	26.1681	6	RPE_RPE_8W_emb1_rep1_60	8W	Middle
15.6479	6.52445	0.893001	1	RPE_RPE_8W_emb1_rep1_61	8W	Early
11.8332	-0.154887	8.59908	1	RPE_RPE_8W_emb1_rep1_62	8W	Early
15.7073	6.72182	0.686791	1	RPE_RPE_8W_emb1_rep1_63	8W	Early
5.77535	-8.49148	18.9395	17	RPE_RPE_8W_emb1_rep1_64	8W	Middle
12.2213	0.521808	7.84332	1	RPE_RPE_8W_emb1_rep1_65	8W	Early
15.7769	6.57867	0.802019	1	RPE_RPE_8W_emb1_rep1_66	8W	Early
15.8136	6.54626	0.821739	1	RPE_RPE_8W_emb1_rep1_67	8W	Early
15.7468	5.79006	1.55566	1	RPE_RPE_8W_emb1_rep1_68	8W	Early
15.9226	6.88002	0.470478	1	RPE_RPE_8W_emb1_rep1_69	8W	Early
15.6445	5.93342	1.45681	1	RPE_RPE_8W_emb1_rep1_70	8W	Early
15.1261	4.7585	2.71549	1	RPE_RPE_8W_emb1_rep1_71	8W	Early
15.7233	6.56126	0.834938	1	RPE_RPE_8W_emb1_rep1_72	8W	Early
15.3892	6.63553	0.865965	1	RPE_RPE_8W_emb1_rep1_73	8W	Early
11.034	-0.26916	9.1791	2	RPE_RPE_8W_emb1_rep1_74	8W	Early
15.4491	6.28	1.18637	1	RPE_RPE_8W_emb1_rep1_75	8W	Early
10.8383	1.06648	10.5204	4	RPE_RPE_8W_emb1_rep1_76	8W	Early
10.8071	1.14512	10.5971	4	RPE_RPE_8W_emb1_rep1_77	8W	Early
12.5842	0.790124	7.40221	1	RPE_RPE_8W_emb1_rep1_78	8W	Early
16.0046	6.69717	0.619701	1	RPE_RPE_8W_emb1_rep1_79	8W	Early
11.6635	-0.226566	8.76263	1	RPE_RPE_8W_emb1_rep1_80	8W	Early
10.9437	1.43234	10.892	4	RPE_RPE_8W_emb1_rep1_81	8W	Early
10.8331	1.37222	10.8254	4	RPE_RPE_8W_emb1_rep1_82	8W	Early
10.7288	1.14673	10.5941	4	RPE_RPE_8W_emb1_rep1_83	8W	Early
15.2466	6.65021	0.89542	1	RPE_RPE_8W_emb1_rep1_84	8W	Early
10.746	0.193451	9.72009	2	RPE_RPE_8W_emb1_rep1_85	8W	Early
10.7535	1.46699	10.9154	4	RPE_RPE_8W_emb1_rep1_86	8W	Early
15.3051	6.6634	0.865019	1	RPE_RPE_8W_emb1_rep1_87	8W	Early
10.7151	1.46303	10.9092	4	RPE_RPE_8W_emb1_rep1_88	8W	Early
3.63122	-9.36009	21.4775	6	RPE_RPE_8W_emb1_rep1_89	8W	Middle
10.4863	0.831981	10.549	3	RPE_RPE_8W_emb1_rep1_90	8W	Early
10.6787	1.18732	10.6317	4	RPE_RPE_8W_emb1_rep1_91	8W	Early
10.7597	1.2343	10.6834	4	RPE_RPE_8W_emb1_rep1_92	8W	Early
10.7907	1.16887	10.6199	4	RPE_RPE_8W_emb1_rep1_93	8W	Early
10.874	0.548754	9.97983	2	RPE_RPE_8W_emb1_rep1_94	8W	Early
15.4956	6.93949	0.543897	1	RPE_RPE_8W_emb1_rep1_95	8W	Early
15.4737	6.92513	0.56424	1	RPE_RPE_8W_emb1_rep1_96	8W	Early
-8.27404	-12.7098	35.076	9	RPE_RPE_9W_emb2_rep1_1	9W	Middle
-3.64126	-13.1616	29.7319	6	RPE_RPE_9W_emb2_rep1_2	9W	Middle
-9.10598	4.64005	55.692	15	RPE_RPE_9W_emb2_rep1_3	9W	Late
-4.50104	-14.9377	31.4218	7	RPE_RPE_9W_emb2_rep1_4	9W	Middle
-9.32763	4.69849	55.485	15	RPE_RPE_9W_emb2_rep1_5	9W	Late
-6.65174	-14.1551	32.4505	8	RPE_RPE_9W_emb2_rep1_8	9W	Middle
-8.15802	-12.5631	34.8896	9	RPE_RPE_9W_emb2_rep1_10	9W	Middle
-5.7343	-16.2736	33.9672	16	RPE_RPE_9W_emb2_rep1_11	9W	Middle
-8.42126	-12.3657	34.8706	9	RPE_RPE_9W_emb2_rep1_13	9W	Middle
-6.98176	-13.9475	32.8239	8	RPE_RPE_9W_emb2_rep1_15	9W	Middle
-7.42802	-13.6714	33.291	8	RPE_RPE_9W_emb2_rep1_17	9W	Middle
-8.23724	-12.4373	34.8285	9	RPE_RPE_9W_emb2_rep1_18	9W	Middle
-7.08201	-14.1766	32.7927	8	RPE_RPE_9W_emb2_rep1_19	9W	Middle
-8.1521	-12.3367	34.6977	9	RPE_RPE_9W_emb2_rep1_20	9W	Middle
-7.03503	-12.7498	33.4852	8	RPE_RPE_9W_emb2_rep1_21	9W	Middle
-8.40725	-12.979	35.3741	9	RPE_RPE_9W_emb2_rep1_22	9W	Middle
-8.31305	-12.8683	35.2297	9	RPE_RPE_9W_emb2_rep1_24	9W	Middle
-5.50261	-15.8414	33.5081	16	RPE_RPE_9W_emb2_rep1_25	9W	Middle
-8.69681	-12.7591	35.3508	9	RPE_RPE_9W_emb2_rep1_26	9W	Middle
-8.66202	-12.9784	35.5143	9	RPE_RPE_9W_emb2_rep1_27	9W	Middle
-5.76865	-16.1236	33.823	16	RPE_RPE_9W_emb2_rep1_29	9W	Middle
-9.57363	5.0341	55.0804	15	RPE_RPE_9W_emb2_rep1_33	9W	Late
-9.80679	-9.75377	37.836	12	RPE_RPE_9W_emb2_rep1_40	9W	Late
-10.1777	-8.31108	39.3243	12	RPE_RPE_9W_emb2_rep1_42	9W	Late
-8.90715	6.45993	56.5507	14	RPE_RPE_9W_emb2_rep1_43	9W	Late
-3.2859	-12.8103	29.2674	6	RPE_RPE_9W_emb2_rep1_45	9W	Middle
-5.80271	-16.0489	33.7534	16	RPE_RPE_9W_emb2_rep1_47	9W	Middle
-9.52531	6.41045	56.0456	14	RPE_RPE_9W_emb2_rep1_49	9W	Late
-9.6303	5.03488	55.0366	15	RPE_RPE_9W_emb1_rep1_1	9W	Late
-9.48971	6.85872	56.3613	14	RPE_RPE_9W_emb1_rep1_2	9W	Late
-9.35495	6.48966	56.227	14	RPE_RPE_9W_emb1_rep1_3	9W	Late
-9.45897	6.82195	56.3612	14	RPE_RPE_9W_emb1_rep1_4	9W	Late
-8.36069	-12.9579	35.3307	9	RPE_RPE_9W_emb1_rep1_6	9W	Middle
-9.33223	5.26803	55.1136	15	RPE_RPE_9W_emb1_rep1_7	9W	Late
-9.43597	4.95399	55.2372	15	RPE_RPE_9W_emb1_rep1_8	9W	Late
-9.33133	5.10722	55.2182	15	RPE_RPE_9W_emb1_rep1_9	9W	Late
-9.40739	4.86633	55.3157	15	RPE_RPE_9W_emb1_rep1_10	9W	Late
-8.21808	-12.6011	34.9545	9	RPE_RPE_9W_emb1_rep1_11	9W	Middle
-9.51569	4.95337	55.1768	15	RPE_RPE_9W_emb1_rep1_12	9W	Late
-9.19296	7.28109	56.8603	14	RPE_RPE_9W_emb1_rep1_13	9W	Late
-9.44638	6.65625	56.2642	14	RPE_RPE_9W_emb1_rep1_14	9W	Late
-9.59471	5.45128	54.7949	15	RPE_RPE_9W_emb1_rep1_15	9W	Late
-9.51185	6.37848	56.0353	14	RPE_RPE_9W_emb1_rep1_16	9W	Late
-9.64993	6.31398	55.8881	14	RPE_RPE_9W_emb1_rep1_17	9W	Late
-9.28473	4.56521	55.6038	15	RPE_RPE_9W_emb1_rep1_18	9W	Late
-9.6141	6.40739	55.9756	14	RPE_RPE_9W_emb1_rep1_19	9W	Late
-9.35129	6.65697	56.3375	14	RPE_RPE_9W_emb1_rep1_20	9W	Late
-9.47713	6.45657	56.1122	14	RPE_RPE_9W_emb1_rep1_21	9W	Late
-9.3857	6.53785	56.2345	14	RPE_RPE_9W_emb1_rep1_22	9W	Late
-9.35325	7.0184	56.5686	14	RPE_RPE_9W_emb1_rep1_24	9W	Late
-9.39198	6.8318	56.4188	14	RPE_RPE_9W_emb1_rep1_25	9W	Late
-5.01899	-16.282	33.8812	16	RPE_RET_11W_emb1_rep1_50	11W	Middle
-1.39743	-12.7453	27.5136	6	RPE_RPE_11W_emb1_rep1_1	11W	Middle
6.52201	-6.78481	17.2126	5	RPE_RPE_11W_emb1_rep1_2	11W	Early
4.77542	-8.11716	19.8462	6	RPE_RPE_11W_emb1_rep1_3	11W	Middle
-9.38277	4.79504	55.3805	15	RPE_RPE_11W_emb1_rep1_4	11W	Late
15.4173	6.31476	1.1629	1	RPE_RPE_11W_emb1_rep1_5	11W	Early
-4.14894	-15.3536	31.932	7	RPE_RPE_11W_emb1_rep1_6	11W	Middle
-3.94863	-15.27	31.9205	7	RPE_RPE_11W_emb1_rep1_8	11W	Middle
10.8552	1.22009	10.6748	4	RPE_RPE_11W_emb1_rep1_9	11W	Early
-0.412718	-12.3942	26.4877	6	RPE_RPE_11W_emb1_rep1_10	11W	Middle
-9.05125	5.04061	55.4751	15	RPE_RPE_11W_emb1_rep1_11	11W	Late
10.9302	1.08147	10.5408	4	RPE_RPE_11W_emb1_rep1_12	11W	Early
10.2022	1.13789	10.9309	3	RPE_RPE_11W_emb1_rep1_13	11W	Early
-8.95723	4.76682	55.7237	15	RPE_RPE_11W_emb1_rep1_14	11W	Late
8.32852	-5.014	14.6835	5	RPE_RPE_11W_emb1_rep1_15	11W	Early
9.75772	0.837462	11.2205	3	RPE_RPE_11W_emb1_rep1_16	11W	Early
-4.21749	-15.1991	31.7634	7	RPE_RPE_11W_emb1_rep1_17	11W	Middle
-4.07077	-14.8604	31.4936	7	RPE_RPE_11W_emb1_rep1_18	11W	Middle
9.81406	1.05452	11.2545	3	RPE_RPE_11W_emb1_rep1_19	11W	Early
10.3771	0.70217	10.598	3	RPE_RPE_11W_emb1_rep1_20	11W	Early
5.13538	-7.79848	19.3794	6	RPE_RPE_11W_emb1_rep1_21	11W	Middle
10.7755	1.28653	10.7365	4	RPE_RPE_11W_emb1_rep1_22	11W	Early
10.7778	0.979757	10.4303	4	RPE_RPE_11W_emb1_rep1_24	11W	Early
10.8688	1.35392	10.8093	4	RPE_RPE_11W_emb1_rep1_25	11W	Early
-9.01127	5.27986	55.3511	15	RPE_RPE_11W_emb1_rep1_26	11W	Late
2.09283	-10.3579	23.3113	6	RPE_RPE_11W_emb1_rep1_28	11W	Middle
-4.19253	-15.2942	31.8613	7	RPE_RPE_11W_emb1_rep1_29	11W	Middle
-3.79409	-15.3192	32.0188	7	RPE_RPE_11W_emb1_rep1_30	11W	Middle
4.04728	-9.20477	21.0454	6	RPE_RPE_11W_emb1_rep1_31	11W	Middle
-4.06529	-15.3632	31.9691	7	RPE_RPE_11W_emb1_rep1_32	11W	Middle
-5.26853	-16.1944	33.8273	16	RPE_RPE_11W_emb1_rep1_33	11W	Middle
10.0516	1.08064	11.0467	3	RPE_RPE_11W_emb1_rep1_35	11W	Early
-3.89737	-15.07	31.7493	7	RPE_RPE_11W_emb1_rep1_37	11W	Middle
9.85751	0.63794	11.05	3	RPE_RPE_11W_emb1_rep1_38	11W	Early
-5.08791	-16.2986	33.9068	16	RPE_RPE_11W_emb1_rep1_39	11W	Middle
-3.87011	-15.1476	31.8316	7	RPE_RPE_11W_emb1_rep1_40	11W	Middle
10.1859	0.942438	10.8686	3	RPE_RPE_11W_emb1_rep1_41	11W	Early
-9.31712	4.46864	55.6414	15	RPE_RPE_11W_emb1_rep1_42	11W	Late
3.42416	-9.22094	21.5733	6	RPE_RPE_11W_emb1_rep1_44	11W	Middle
-3.7332	-15.2123	31.9386	7	RPE_RPE_11W_emb1_rep1_46	11W	Middle
-2.42713	-13.5234	28.7683	6	RPE_RPE_11W_emb1_rep1_47	11W	Middle
0.24196	-11.7611	25.628	6	RPE_RPE_11W_emb1_rep1_48	11W	Middle
2.24113	-10.2246	23.1139	6	RPE_RPE_11W_emb1_rep1_49	11W	Middle
1.27573	-11.0035	24.3497	6	RPE_RPE_11W_emb1_rep1_50	11W	Middle
-9.2807	5.33208	55.1116	15	RPE_RPE_13W_emb1_rep1_1	13W	Late
10.3901	0.768173	10.6122	3	RPE_RPE_13W_emb1_rep1_2	13W	Early
-4.37368	-14.7752	31.3116	7	RPE_RPE_13W_emb1_rep1_4	13W	Middle
-9.45971	4.77287	55.3361	15	RPE_RPE_13W_emb1_rep1_5	13W	Late
-1.0991	-12.8529	27.2935	6	RPE_RPE_13W_emb1_rep1_6	13W	Middle
-4.05922	-15.1325	31.7538	7	RPE_RPE_13W_emb1_rep1_7	13W	Middle
-5.22062	-16.1294	33.7564	16	RPE_RPE_13W_emb1_rep1_10	13W	Middle
-5.41961	-16.5232	34.1731	16	RPE_RPE_13W_emb1_rep1_12	13W	Middle
-9.13709	6.37691	56.3212	14	RPE_RPE_13W_emb1_rep1_15	13W	Late
-5.33173	-15.9837	33.6266	16	RPE_RPE_13W_emb1_rep1_16	13W	Middle
-5.44762	-16.2196	33.8759	16	RPE_RPE_13W_emb1_rep1_17	13W	Middle
-5.31941	-16.0755	33.7161	16	RPE_RPE_13W_emb1_rep1_18	13W	Middle
-4.19847	-13.0822	30.2036	6	RPE_RPE_13W_emb1_rep1_19	13W	Middle
-1.88699	-13.2385	28.1637	6	RPE_RPE_13W_emb1_rep1_22	13W	Middle
-5.48858	-16.0352	33.6984	16	RPE_RPE_13W_emb1_rep1_24	13W	Middle
-4.2686	-15.2773	31.8199	7	RPE_RPE_13W_emb1_rep1_25	13W	Middle
-2.68759	-13.2189	28.8813	6	RPE_RPE_13W_emb1_rep1_26	13W	Middle
-4.29298	-15.0316	31.5802	7	RPE_RPE_13W_emb1_rep1_27	13W	Middle
-5.50434	-16.5057	34.1669	16	RPE_RPE_13W_emb1_rep1_29	13W	Middle
-5.49652	-16.1826	33.8456	16	RPE_RPE_13W_emb1_rep1_32	13W	Middle
-5.18581	-15.897	33.5215	16	RPE_RPE_13W_emb1_rep1_38	13W	Middle
-3.01789	-13.7214	29.3909	6	RPE_RPE_13W_emb1_rep1_40	13W	Middle
-5.17004	-16.1638	33.7839	16	RPE_RPE_13W_emb1_rep1_42	13W	Middle
-5.3195	-16.4137	34.0514	16	RPE_RPE_13W_emb1_rep1_50	13W	Middle
-1.62132	-12.6354	27.6714	6	RPE_RPE_13W_emb2_rep1_1	13W	Middle
-1.06741	-12.524	27.1244	6	RPE_RPE_13W_emb2_rep1_2	13W	Middle
-5.68167	-16.2634	33.9502	16	RPE_RPE_13W_emb2_rep1_3	13W	Middle
-8.93835	6.95306	56.8441	14	RPE_RPE_13W_emb2_rep1_4	13W	Late
-9.65261	6.7173	56.1456	14	RPE_RPE_13W_emb2_rep1_5	13W	Late
-9.64566	6.65764	56.1125	14	RPE_RPE_13W_emb2_rep1_6	13W	Late
-9.4354	5.08438	55.1535	15	RPE_RPE_13W_emb2_rep1_7	13W	Late
-9.07083	5.33772	55.2682	15	RPE_RPE_13W_emb2_rep1_8	13W	Late
-5.56687	-15.9746	33.6486	16	RPE_RPE_13W_emb2_rep1_10	13W	Middle
-9.82598	6.50515	55.8763	14	RPE_RPE_13W_emb2_rep1_11	13W	Late
-4.30616	-15.2115	31.7452	7	RPE_RPE_13W_emb2_rep1_14	13W	Middle
-9.56024	6.8768	56.319	14	RPE_RPE_13W_emb2_rep1_15	13W	Late
-5.67362	-16.2538	33.9396	16	RPE_RPE_13W_emb2_rep1_16	13W	Middle
-5.58329	-16.1039	33.779	16	RPE_RPE_13W_emb2_rep1_18	13W	Middle
-9.49693	6.65062	56.2219	14	RPE_RPE_13W_emb2_rep1_19	13W	Late
-5.26657	-16.1286	33.7618	16	RPE_RPE_13W_emb2_rep1_20	13W	Middle
-5.21955	-16.1285	33.7554	16	RPE_RPE_13W_emb2_rep1_22	13W	Middle
-5.37313	-16.1217	33.7689	16	RPE_RPE_13W_emb2_rep1_24	13W	Middle
-9.14956	6.41123	56.3338	14	RPE_RPE_13W_emb2_rep1_25	13W	Late
9.7405	0.839039	11.2369	3	RPE_RPE_13W_emb2_rep1_26	13W	Early
-2.76671	-12.7683	28.7715	6	RPE_RPE_13W_emb2_rep1_27	13W	Middle
-5.50715	-16.2392	33.9031	16	RPE_RPE_13W_emb2_rep1_29	13W	Middle
9.77767	0.804295	11.189	3	RPE_RPE_13W_emb2_rep1_31	13W	Early
-4.196	-14.8358	31.4284	7	RPE_RPE_13W_emb2_rep1_32	13W	Middle
-4.04861	-15.136	31.7607	7	RPE_RPE_13W_emb2_rep1_35	13W	Middle
-9.23232	4.71943	55.5442	15	RPE_RPE_13W_emb2_rep1_36	13W	Late
-0.101425	-11.5486	25.8002	6	RPE_RPE_13W_emb2_rep1_38	13W	Middle
-5.32767	-16.173	33.8139	16	RPE_RPE_13W_emb2_rep1_40	13W	Middle
4.28843	-8.2291	20.3096	6	RPE_RPE_13W_emb2_rep1_42	13W	Middle
-2.68879	-13.1913	28.8714	6	RPE_RPE_13W_emb2_rep1_49	13W	Middle
-5.18473	-16.4277	34.0475	16	RPE_RET_13W_emb2_rep1_6	13W	Middle
-12.0149	13.137	60.9561	13	RPE_RPE_17W_emb1_rep1_1	17W	Late
-11.5128	16.8742	64.7142	13	RPE_RPE_17W_emb1_rep1_2	17W	Late
-11.2528	16.759	64.6067	13	RPE_RPE_17W_emb1_rep1_3	17W	Late
-11.771	15.1061	62.9402	13	RPE_RPE_17W_emb1_rep1_4	17W	Late
-11.3535	-12.3146	38.9053	11	RPE_RPE_17W_emb1_rep1_5	17W	Middle
-11.2974	16.1913	64.0377	13	RPE_RPE_17W_emb1_rep1_6	17W	Late
-11.166	-12.0399	38.5844	11	RPE_RPE_17W_emb1_rep1_7	17W	Middle
-11.3329	8.79703	56.6241	13	RPE_RPE_17W_emb1_rep1_8	17W	Late
-11.4603	-12.8177	39.3126	11	RPE_RPE_17W_emb1_rep1_9	17W	Middle
-11.679	16.0737	63.9088	13	RPE_RPE_17W_emb1_rep1_10	17W	Late
-10.8635	-7.7887	39.9979	12	RPE_RPE_17W_emb1_rep1_11	17W	Late
-12.024	9.44837	57.3248	13	RPE_RPE_17W_emb1_rep1_12	17W	Late
-11.2184	16.8555	64.7042	13	RPE_RPE_17W_emb1_rep1_13	17W	Late
-11.3515	16.4063	64.2512	13	RPE_RPE_17W_emb1_rep1_14	17W	Late
-11.2871	16.3791	64.2259	13	RPE_RPE_17W_emb1_rep1_15	17W	Late
-11.4885	16.1486	63.9893	13	RPE_RPE_17W_emb1_rep1_16	17W	Late
-11.9051	16.1132	63.9416	13	RPE_RPE_17W_emb1_rep1_26	17W	Late
-11.8997	3.8531	51.5543	12	RPE_RPE_17W_emb1_rep1_27	17W	Late
-11.4242	-12.3052	38.953	11	RPE_RPE_17W_emb1_rep1_28	17W	Middle
-11.2632	16.9004	64.7478	13	RPE_RPE_17W_emb1_rep1_29	17W	Late
-11.5938	16.7731	64.6107	13	RPE_RPE_17W_emb1_rep1_30	17W	Late
-11.8692	12.6152	60.4475	13	RPE_RPE_17W_emb1_rep1_31	17W	Late
-11.4568	16.9089	64.7505	13	RPE_RPE_17W_emb1_rep1_32	17W	Late
-11.4046	16.4476	64.2909	13	RPE_RPE_17W_emb1_rep1_33	17W	Late
-11.3682	16.7385	64.5828	13	RPE_RPE_17W_emb1_rep1_35	17W	Late
-11.1088	16.5107	64.3628	13	RPE_RPE_17W_emb1_rep1_36	17W	Late
-11.3599	17.0676	64.9121	13	RPE_RPE_17W_emb1_rep1_37	17W	Late
-11.4086	16.2576	64.1008	13	RPE_RPE_17W_emb1_rep1_38	17W	Late
-11.3249	-12.2818	38.8622	11	RPE_RPE_17W_emb1_rep1_39	17W	Middle
-11.4605	16.1275	63.9691	13	RPE_RPE_17W_emb1_rep1_40	17W	Late
-11.2551	16.2768	64.1245	13	RPE_RPE_17W_emb1_rep1_41	17W	Late
-11.342	16.2146	64.0597	13	RPE_RPE_17W_emb1_rep1_42	17W	Late
-11.5581	16.0038	63.8425	13	RPE_RPE_17W_emb1_rep1_43	17W	Late
-11.4735	-12.1543	38.8928	11	RPE_RPE_17W_emb1_rep1_44	17W	Middle
-11.4307	16.8755	64.7179	13	RPE_RPE_17W_emb1_rep1_45	17W	Late
-11.5775	13.3943	61.233	13	RPE_RPE_17W_emb1_rep1_46	17W	Late
-11.2643	16.5255	64.373	13	RPE_RPE_17W_emb1_rep1_47	17W	Late
-11.3271	16.3968	64.2423	13	RPE_RPE_17W_emb1_rep1_48	17W	Late
-12.1425	1.7205	49.4468	12	RPE_RPE_17W_emb1_rep1_49	17W	Late
-11.3541	15.4989	63.3427	13	RPE_RPE_17W_emb1_rep1_50	17W	Late
-11.703	-0.684384	47.0897	12	RPE_RPE_17W_emb2_rep1_1	17W	Late
-11.481	-12.0423	38.8259	11	RPE_RPE_17W_emb2_rep1_2	17W	Middle
-11.8827	12.3741	60.2123	13	RPE_RPE_17W_emb2_rep1_3	17W	Late
-10.463	-10.2631	37.5674	12	RPE_RPE_17W_emb2_rep1_4	17W	Late
-11.5124	-12.1732	38.9347	11	RPE_RPE_17W_emb2_rep1_5	17W	Middle
-10.4556	-9.99434	37.8031	12	RPE_RPE_17W_emb2_rep1_6	17W	Late
-10.8188	-8.75864	39.0721	12	RPE_RPE_17W_emb2_rep1_7	17W	Late
-11.5001	-12.0244	38.8289	11	RPE_RPE_17W_emb2_rep1_8	17W	Middle
-11.4604	3.15211	50.9187	12	RPE_RPE_17W_emb2_rep1_9	17W	Late
-11.3311	-12.255	38.8496	11	RPE_RPE_17W_emb2_rep1_10	17W	Middle
-11.6044	-12.4007	39.1522	11	RPE_RPE_17W_emb2_rep1_11	17W	Middle
-11.4682	-12.3219	38.9974	11	RPE_RPE_17W_emb2_rep1_12	17W	Middle
-11.6571	-3.95717	43.8695	12	RPE_RPE_17W_emb2_rep1_13	17W	Late
-11.4223	-12.102	38.8198	11	RPE_RPE_17W_emb2_rep1_14	17W	Middle
-12.261	-1.93546	45.8951	12	RPE_RPE_17W_emb2_rep1_15	17W	Late
-11.6064	10.446	58.2891	13	RPE_RPE_17W_emb2_rep1_16	17W	Late
-10.5936	-9.07558	38.7146	12	RPE_RPE_17W_emb2_rep1_17	17W	Late
-11.5304	-4.28918	43.5254	12	RPE_RPE_17W_emb2_rep1_18	17W	Late
-9.38614	-11.4961	36.2571	10	RPE_RPE_17W_emb2_rep1_19	17W	Middle
-11.8837	-0.94257	46.8324	12	RPE_RPE_17W_emb2_rep1_20	17W	Late
-11.5919	-1.56114	46.2161	12	RPE_RPE_17W_emb2_rep1_21	17W	Late
-11.6949	11.8765	59.7186	13	RPE_RPE_17W_emb2_rep1_22	17W	Late
-11.3492	-5.98518	41.841	12	RPE_RPE_17W_emb2_rep1_24	17W	Late
-11.6933	9.08025	56.9374	13	RPE_RPE_17W_emb2_rep1_25	17W	Late
-11.2746	6.17896	54.0346	13	RPE_RPE_17W_emb2_rep1_26	17W	Late
-11.4657	-11.9766	38.7717	11	RPE_RPE_17W_emb2_rep1_27	17W	Middle
-11.4643	-12.0806	38.838	11	RPE_RPE_17W_emb2_rep1_28	17W	Middle
-8.69922	-13.1019	35.6378	9	RPE_RPE_17W_emb2_rep1_29	17W	Middle
-8.51109	-12.8527	35.3261	9	RPE_RPE_17W_emb2_rep1_30	17W	Middle
-8.75602	-13.0593	35.6337	9	RPE_RPE_17W_emb2_rep1_32	17W	Middle
-11.3525	-12.4983	39.0235	11	RPE_RPE_17W_emb2_rep1_33	17W	Middle
-11.4899	-12.742	39.2861	11	RPE_RPE_17W_emb2_rep1_35	17W	Middle
-11.3329	-13.0912	39.3928	11	RPE_RPE_17W_emb2_rep1_37	17W	Middle
-11.3981	3.14519	50.9184	12	RPE_RPE_17W_emb2_rep1_38	17W	Late
-8.56225	-12.832	35.3371	9	RPE_RPE_17W_emb2_rep1_40	17W	Middle
-11.2702	-13.0539	39.3208	11	RPE_RPE_17W_emb2_rep1_41	17W	Middle
-11.566	-12.9699	39.4918	11	RPE_RPE_17W_emb2_rep1_42	17W	Middle
-11.1771	16.5212	64.3713	13	RPE_RPE_23W_emb1_rep1_9	23W	Late
-11.0217	-5.77955	41.9778	12	RPE_RPE_23W_emb1_rep1_10	23W	Late
-11.1393	14.7098	62.557	13	RPE_RPE_23W_emb1_rep1_11	23W	Late
-11.6686	11.3932	59.2364	13	RPE_RPE_23W_emb1_rep1_12	23W	Late
-11.735	13.5033	61.3341	13	RPE_RPE_23W_emb1_rep1_13	23W	Late
-11.5067	16.3128	64.153	13	RPE_RPE_23W_emb1_rep1_14	23W	Late
-11.8672	12.1471	59.992	13	RPE_RPE_23W_emb1_rep1_15	23W	Late
-11.3595	9.90425	57.7316	13	RPE_RPE_23W_emb1_rep1_16	23W	Late
-11.6175	2.68767	50.4431	12	RPE_RPE_23W_emb1_rep1_17	23W	Late
-12.0746	-1.89336	45.9237	12	RPE_RPE_23W_emb1_rep1_18	23W	Late
-11.6184	12.3968	60.2355	13	RPE_RPE_23W_emb1_rep1_19	23W	Late
-11.4419	-4.31959	43.4808	12	RPE_RPE_23W_emb1_rep1_20	23W	Late
-11.4936	16.2871	64.1277	13	RPE_RPE_23W_emb1_rep1_21	23W	Late
-11.3981	16.4006	64.244	13	RPE_RPE_23W_emb1_rep1_22	23W	Late
-11.6697	9.75689	57.6064	13	RPE_RPE_23W_emb1_rep1_24	23W	Late
-11.5015	16.3355	64.1759	13	RPE_RPE_23W_emb1_rep1_25	23W	Late
-11.9276	12.6508	60.4817	13	RPE_RPE_23W_emb1_rep1_26	23W	Late
-11.7045	-4.32424	43.5193	12	RPE_RPE_23W_emb1_rep1_27	23W	Late
-11.3585	16.2678	64.1124	13	RPE_RPE_23W_emb1_rep1_28	23W	Late
-11.4056	16.4512	64.2945	13	RPE_RPE_23W_emb1_rep1_29	23W	Late
-11.4382	16.3953	64.2376	13	RPE_RPE_23W_emb1_rep1_30	23W	Late
-11.4483	16.4605	64.3025	13	RPE_RPE_23W_emb1_rep1_31	23W	Late
-11.489	16.6438	64.4845	13	RPE_RPE_23W_emb1_rep1_32	23W	Late
-11.544	16.0535	63.8926	13	RPE_RPE_23W_emb1_rep1_33	23W	Late
-11.4874	16.5656	64.4065	13	RPE_RPE_23W_emb1_rep1_35	23W	Late
-11.5619	16.3247	64.1633	13	RPE_RPE_23W_emb1_rep1_36	23W	Late
-11.5818	16.1092	63.9472	13	RPE_RPE_23W_emb1_rep1_37	23W	Late
-11.4863	16.2381	64.0789	13	RPE_RPE_23W_emb1_rep1_38	23W	Late
-11.522	16.5655	64.4053	13	RPE_RPE_23W_emb1_rep1_39	23W	Late
-11.6881	16.2494	64.0843	13	RPE_RPE_23W_emb1_rep1_40	23W	Late
-11.7188	16.0793	63.9132	13	RPE_RPE_23W_emb1_rep1_41	23W	Late
-11.6121	16.1522	63.9893	13	RPE_RPE_23W_emb1_rep1_42	23W	Late
-10.5777	16.7962	64.6639	13	RPE_RPE_23W_emb1_rep1_43	23W	Late
-11.503	16.4141	64.2545	13	RPE_RPE_23W_emb1_rep1_44	23W	Late
-11.5173	16.4218	64.2618	13	RPE_RPE_23W_emb1_rep1_45	23W	Late
-11.456	6.49923	54.3625	13	RPE_RPE_23W_emb1_rep1_46	23W	Late
-11.7534	16.0416	63.8744	13	RPE_RPE_23W_emb1_rep1_47	23W	Late
-11.6201	6.81259	54.6951	13	RPE_RPE_23W_emb1_rep1_48	23W	Late
-11.0572	14.7023	62.5509	13	RPE_RPE_23W_emb1_rep1_49	23W	Late
-11.4128	16.4554	64.2985	13	RPE_RPE_23W_emb1_rep1_50	23W	Late
-11.9044	16.2236	64.052	13	RPE_RPE_23W_emb2_rep1_1	23W	Late
-12.0489	-2.50504	45.3557	12	RPE_RPE_23W_emb2_rep1_2	23W	Late
-11.7297	3.02937	50.7681	12	RPE_RPE_23W_emb2_rep1_3	23W	Late
-11.6304	-12.1077	38.9822	11	RPE_RPE_23W_emb2_rep1_4	23W	Middle
-11.7587	16.0837	63.9165	13	RPE_RPE_23W_emb2_rep1_5	23W	Late
-12.2595	-1.91188	45.9185	12	RPE_RPE_23W_emb2_rep1_6	23W	Late
-11.6984	16.2247	64.0592	13	RPE_RPE_23W_emb2_rep1_7	23W	Late
-11.3985	8.78668	56.6198	13	RPE_RPE_23W_emb2_rep1_8	23W	Late
-11.1968	17.1737	65.023	13	RPE_RPE_23W_emb2_rep1_9	23W	Late
-11.7323	10.9748	58.8244	13	RPE_RPE_23W_emb2_rep1_10	23W	Late
-12.1664	-1.5063	46.2871	12	RPE_RPE_23W_emb2_rep1_11	23W	Late
-11.3917	5.74675	53.4799	12	RPE_RPE_23W_emb2_rep1_12	23W	Late
-11.4318	16.4296	64.2721	13	RPE_RPE_23W_emb2_rep1_13	23W	Late
-12.1179	-1.68257	46.1299	12	RPE_RPE_23W_emb2_rep1_14	23W	Late
-12.3385	-0.813736	46.9615	12	RPE_RPE_23W_emb2_rep1_15	23W	Late
-11.6289	10.9001	58.7432	13	RPE_RPE_23W_emb2_rep1_16	23W	Late
-11.6201	8.4522	56.3097	13	RPE_RPE_23W_emb2_rep1_17	23W	Late
-11.4581	11.0686	58.9006	13	RPE_RPE_23W_emb2_rep1_18	23W	Late
-11.4365	7.58238	55.43	13	RPE_RPE_23W_emb2_rep1_19	23W	Late
-11.6814	11.55	59.3933	13	RPE_RPE_23W_emb2_rep1_20	23W	Late
-11.6674	12.05	59.8906	13	RPE_RPE_23W_emb2_rep1_21	23W	Late
-11.2693	16.2709	64.1182	13	RPE_RPE_23W_emb2_rep1_22	23W	Late
-11.9535	-1.92391	45.8844	12	RPE_RPE_23W_emb2_rep1_23	23W	Late
-11.7819	11.7129	59.5581	13	RPE_RPE_23W_emb2_rep1_24	23W	Late
-11.7526	4.81289	52.5172	12	RPE_RPE_23W_emb2_rep1_25	23W	Late
-11.5461	16.3251	64.1642	13	RPE_RPE_23W_emb2_rep1_26	23W	Late
-11.4666	15.7302	63.5717	13	RPE_RPE_23W_emb2_rep1_27	23W	Late
-11.472	-12.6978	39.2438	11	RPE_RPE_23W_emb2_rep1_28	23W	Middle
-11.7978	1.87202	49.62	12	RPE_RPE_23W_emb2_rep1_29	23W	Late
-11.3648	14.7207	62.5639	13	RPE_RPE_23W_emb2_rep1_30	23W	Late
-11.5166	13.7356	61.5769	13	RPE_RPE_23W_emb2_rep1_31	23W	Late
-11.8045	16.2238	64.0552	13	RPE_RPE_23W_emb2_rep1_32	23W	Late
-12.0893	-1.91034	45.9078	12	RPE_RPE_23W_emb2_rep1_33	23W	Late
-11.5576	-6.14747	41.7302	12	RPE_RPE_23W_emb2_rep1_34	23W	Late
-11.4366	16.2831	64.1254	13	RPE_RPE_23W_emb2_rep1_35	23W	Late
-11.5903	-4.67605	43.166	12	RPE_RPE_23W_emb2_rep1_36	23W	Late
-11.5731	16.311	64.1493	13	RPE_RPE_23W_emb2_rep1_37	23W	Late
-11.7225	16.2125	64.0463	13	RPE_RPE_23W_emb2_rep1_38	23W	Late
-11.6345	16.076	63.9125	13	RPE_RPE_23W_emb2_rep1_39	23W	Late
-11.4453	16.5893	64.4314	13	RPE_RPE_23W_emb2_rep1_40	23W	Late
-11.8476	8.7829	56.6573	13	RPE_RPE_23W_emb2_rep1_41	23W	Late
-11.8746	12.5455	60.3776	13	RPE_RPE_23W_emb2_rep1_42	23W	Late
-11.6272	16.1407	63.9773	13	RPE_RPE_23W_emb2_rep1_43	23W	Late
-11.7149	8.60131	56.4642	13	RPE_RPE_23W_emb2_rep1_44	23W	Late
-11.8383	11.4971	59.3477	13	RPE_RPE_23W_emb2_rep1_45	23W	Late
-11.9412	12.5613	60.3919	13	RPE_RPE_23W_emb2_rep1_46	23W	Late
-11.8223	15.7375	63.5684	13	RPE_RPE_23W_emb2_rep1_47	23W	Late
-11.8046	7.9318	55.8175	13	RPE_RPE_23W_emb2_rep1_48	23W	Late
-11.8983	11.8559	59.7043	13	RPE_RPE_23W_emb2_rep1_49	23W	Late
-12.0028	12.6818	60.5109	13	RPE_RPE_23W_emb2_rep1_50	23W	Late
-12.0258	12.9365	60.759	13	RPE_RPE_23W_emb2_rep1_51	23W	Late
-11.754	11.3738	59.2211	13	RPE_RPE_23W_emb2_rep1_52	23W	Late
-11.6375	7.75121	55.6189	13	RPE_RPE_23W_emb2_rep1_53	23W	Late
-11.5336	6.65329	54.5254	13	RPE_RPE_23W_emb2_rep1_54	23W	Late
-11.5578	6.21756	54.122	13	RPE_RPE_23W_emb2_rep1_55	23W	Late
-11.5309	5.78178	53.4906	12	RPE_RPE_23W_emb2_rep1_56	23W	Late
-11.7893	3.6922	51.4089	12	RPE_RPE_23W_emb2_rep1_57	23W	Late
-12.0959	1.57382	49.3038	12	RPE_RPE_23W_emb2_rep1_58	23W	Late
-11.6198	16.5126	64.3495	13	RPE_RPE_23W_emb2_rep1_59	23W	Late
-12.042	1.74958	49.4789	12	RPE_RPE_23W_emb2_rep1_60	23W	Late
-11.0683	16.389	64.2422	13	RPE_RPE_23W_emb2_rep1_61	23W	Late
-11.2662	14.4695	62.3204	13	RPE_RPE_23W_emb2_rep1_62	23W	Late
-11.8627	6.71077	54.6275	13	RPE_RPE_23W_emb2_rep1_63	23W	Late
-12.3011	-1.498	46.2991	12	RPE_RPE_23W_emb2_rep1_64	23W	Late
-11.5387	-1.52396	46.2518	12	RPE_RPE_24W_emb1_rep1_1	24W	Late
-9.67423	-9.8763	37.6785	12	RPE_RPE_24W_emb1_rep1_2	24W	Late
-12.0254	0.188722	47.9531	12	RPE_RPE_24W_emb1_rep1_3	24W	Late
-11.817	-2.30053	45.5211	12	RPE_RPE_24W_emb1_rep1_4	24W	Late
-11.7066	-12.3424	39.1923	11	RPE_RPE_24W_emb1_rep1_5	24W	Middle
-11.3612	-12.2795	38.8884	11	RPE_RPE_24W_emb1_rep1_6	24W	Middle
-11.45	-12.387	39.0257	11	RPE_RPE_24W_emb1_rep1_8	24W	Middle
-11.2246	-12.0523	38.6371	11	RPE_RPE_24W_emb1_rep1_9	24W	Middle
-11.0511	-7.89662	39.9383	12	RPE_RPE_24W_emb1_rep1_10	24W	Late
-11.3692	-12.7421	39.1942	11	RPE_RPE_24W_emb1_rep1_11	24W	Middle
-11.4476	-12.7193	39.2392	11	RPE_RPE_24W_emb1_rep1_12	24W	Middle
-11.51	6.77414	54.6418	13	RPE_RPE_24W_emb1_rep1_13	24W	Late
-11.9602	2.87915	50.5969	12	RPE_RPE_24W_emb1_rep1_14	24W	Late
-11.5224	5.91987	53.8309	13	RPE_RPE_24W_emb1_rep1_15	24W	Late
-11.9723	-1.4617	46.3237	12	RPE_RPE_24W_emb1_rep1_16	24W	Late
-9.3714	-11.6901	36.1159	10	RPE_RPE_24W_emb1_rep1_17	24W	Middle
-10.6956	-8.06112	39.7013	12	RPE_RPE_24W_emb1_rep1_18	24W	Late
-11.8316	-2.33244	45.4913	12	RPE_RPE_24W_emb1_rep1_19	24W	Late
-11.4883	13.3348	61.178	13	RPE_RPE_24W_emb1_rep1_20	24W	Late
-11.2539	-12.0712	38.6716	11	RPE_RPE_24W_emb1_rep1_21	24W	Middle
-11.4336	16.1065	63.9489	13	RPE_RPE_24W_emb1_rep1_22	24W	Late
-11.4268	6.49274	54.352	13	RPE_RPE_24W_emb1_rep1_24	24W	Late
-10.8253	-6.55674	41.1812	12	RPE_RPE_24W_emb1_rep1_25	24W	Late
-11.671	6.63615	54.5273	13	RPE_RPE_24W_emb1_rep1_26	24W	Late
-11.8888	-0.55012	47.2208	12	RPE_RPE_24W_emb1_rep1_27	24W	Late
-10.3573	-8.64783	39.0506	12	RPE_RPE_24W_emb1_rep1_28	24W	Late
-8.50809	-12.263	34.833	9	RPE_RPE_24W_emb1_rep1_29	24W	Middle
-8.10072	-11.8488	35.0969	10	RPE_RPE_24W_emb1_rep1_30	24W	Middle
-11.489	1.45096	49.225	12	RPE_RPE_24W_emb1_rep1_32	24W	Late
-11.8435	-11.989	39.0676	11	RPE_RPE_24W_emb1_rep1_33	24W	Middle
-10.9036	-8.3902	39.4421	12	RPE_RPE_24W_emb1_rep1_35	24W	Late
-7.02597	-14.0834	32.7923	8	RPE_RPE_24W_emb1_rep1_36	24W	Middle
-11.3776	-6.9718	40.906	12	RPE_RPE_24W_emb1_rep1_37	24W	Late
-11.537	15.9973	63.8366	13	RPE_RPE_24W_emb1_rep1_38	24W	Late
-11.5457	-12.3892	39.1001	11	RPE_RPE_24W_emb1_rep1_39	24W	Middle
-3.17808	-13.068	29.2711	6	RPE_RPE_24W_emb1_rep1_40	24W	Middle
-12.2628	0.869239	48.6174	12	RPE_RPE_24W_emb1_rep1_41	24W	Late
-8.59827	-12.7469	35.2861	9	RPE_RPE_24W_emb1_rep1_42	24W	Middle

## Sheet: Fig6C
Early_RPE_RPE_5W_emb1_rep1_11	Early_RPE_RPE_5W_emb1_rep1_15	Early_RPE_RPE_6W_emb2_rep1_51	Early_RPE_RPE_6W_emb2_rep1_74	Early_RPE_RPE_6W_emb2_rep1_78	Early_RPE_RPE_6W_emb2_rep1_87	Early_RPE_RPE_6W_emb1_rep1_1	Early_RPE_RPE_6W_emb1_rep1_2	Early_RPE_RPE_6W_emb1_rep1_3	Early_RPE_RPE_6W_emb1_rep1_4	Early_RPE_RPE_6W_emb1_rep1_5	Early_RPE_RPE_6W_emb1_rep1_7	Early_RPE_RPE_6W_emb1_rep1_8	Early_RPE_RPE_6W_emb1_rep1_9	Early_RPE_RPE_6W_emb1_rep1_10	Early_RPE_RPE_6W_emb1_rep1_11	Early_RPE_RPE_6W_emb1_rep1_13	Early_RPE_RPE_6W_emb1_rep1_14	Early_RPE_RPE_6W_emb1_rep1_15	Early_RPE_RPE_6W_emb1_rep1_16	Early_RPE_RPE_6W_emb1_rep1_17	Early_RPE_RPE_6W_emb1_rep1_18	Early_RPE_RPE_6W_emb1_rep1_19	Early_RPE_RPE_6W_emb1_rep1_20	Early_RPE_RPE_6W_emb1_rep1_21	Early_RPE_RPE_6W_emb1_rep1_22	Early_RPE_RPE_6W_emb1_rep1_24	Early_RPE_RPE_6W_emb1_rep1_25	Early_RPE_RPE_6W_emb1_rep1_26	Early_RPE_RPE_6W_emb1_rep1_27	Early_RPE_RPE_6W_emb1_rep1_28	Early_RPE_RPE_6W_emb1_rep1_29	Early_RPE_RPE_6W_emb1_rep1_30	Early_RPE_RPE_6W_emb1_rep1_32	Early_RPE_RPE_6W_emb1_rep1_33	Early_RPE_RPE_6W_emb1_rep1_36	Early_RPE_RPE_6W_emb1_rep1_37	Early_RPE_RPE_6W_emb1_rep1_38	Early_RPE_RPE_6W_emb1_rep1_39	Early_RPE_RPE_6W_emb1_rep1_40	Early_RPE_RPE_6W_emb1_rep1_41	Early_RPE_RPE_6W_emb1_rep1_43	Early_RPE_RPE_6W_emb1_rep1_44	Early_RPE_RPE_6W_emb1_rep1_45	Early_RPE_RPE_6W_emb1_rep1_46	Early_RPE_RPE_6W_emb1_rep1_47	Early_RPE_RPE_6W_emb1_rep1_50	Early_RPE_RPE_7W_emb2_rep1_1	Early_RPE_RPE_7W_emb2_rep1_2	Early_RPE_RPE_7W_emb2_rep1_4
DCT	6.46389	6.91814	6.39912	7.02348	5.44655	6.12313	6.78996	5.64005	5.0706	5.15738	6.3072	6.44653	5.90031	4.85158	5.58773	5.8248	4.91913	5.7507	6.07583	5.90081	4.2521	6.67906	5.55102	6.26462	5.59071	5.85185	5.26012	6.24947	5.9998	5.44819	6.06879	4.82	5.05127	5.97758	4.76897	5.67459	6.65381	4.93131	6.02417	5.83208	6.41292	5.75243	6.20891	5.78999	5.30667	5.56173	6.21688	5.79872	6.13076
PAX6	2.60173	4.8176	2.18216	3.38955	3.09039	2.99852	2.08083	2.43461	1.22083	1.51055	3.55149	0	0.933949	3.51005	2.9225	4.04448	0.858105	1.90626	2.40125	0.779415	2.07026	0.89524	1.16356	1.21825	1.45453	1.24901	4.61336	3.40352	2.7811	1.85625	2.78195	1.84596	4.77627	2.76992	3.13233	2.62963	1.83415	3.22311	1.61689	1.03118	1.39168	2.44769	2.42341	1.92167	2.38303	1.88969	0.633891	4.57349	3.40802
SOX11	2.90275	3.07505	0	0	2.65276	3.08093	1.5725	2.15213	1.83454	2.13079	1.25329	2.22491	0	3.1936	3.28356	3.58663	3.1466	2.64313	3.32311	1.19508	0.936727	2.34614	3.87195	2.53005	2.0337	0.688764	0.379607	4.15991	0.684937	1.2081	1.30419	1.20004	2.07579	2.67197	3.53662	3.36336	2.38265	0.63092	3.60438	2.00022	1.25814	2.14873	2.68073	1.63947	1.73073	1.18473	2.01242	0.664363	0.209039
WNT2B	3.11306	4.41103	1.45774	3.81094	3.33826	3.43438	3.74239	4.04104	0.464911	2.10963	0.758663	3.3285	1.71204	0.305912	0.749192	0.267789	0.345834	0.459196	3.11755	0.779415	2.28844	1.32473	0.437563	3.69375	4.5859	4.73876	3.09165	4.51607	4.20311	3.09943	3.90302	1.73787	1.42895	3.49802	2.86567	2.20789	0.793297	2.74523	1.61689	0.724482	1.91981	0.55002	0.607602	0.365668	1.90327	2.66256	0.298533	3.56554	3.20346
ID3	4.23568	1.26612	3.31583	5.57254	5.3404	3.4672	2.08083	3.55275	3.41899	4.66801	3.71245	4.16677	4.51425	1.74932	3.65243	1.01422	3.1466	3.18905	3.23535	2.48161	4.53412	2.34614	4.12727	3.36268	3.80306	2.95064	2.46331	2.68582	2.8022	2.91679	2.43519	1.49387	1.67819	4.49133	1.07709	2.16971	0.793297	2.72142	3.14651	4.36242	2.08668	4.949	5.13819	5.20803	5.19486	5.07831	4.73639	4.97866	2.8962
MDK	4.79732	4.88775	4.59163	5.24968	4.96511	4.69794	4.10034	5.57366	4.82179	4.53941	3.75003	4.02366	3.96051	4.26209	4.64713	4.53803	3.31313	3.12852	3.86653	5.76295	4.2693	4.25235	5.0395	3.93808	4.89811	4.88036	1.76888	5.22208	4.12989	4.21852	4.24799	3.85734	3.58512	2.5113	3.9474	4.15159	3.53965	4.43467	4.75734	3.39557	3.01352	4.949	3.90362	4.53086	4.87032	5.28088	4.06391	4.56401	4.68588
HSPA1A	5.23693	2.23683	5.20986	4.3851	4.76786	5.1129	3.70317	2.70658	2.08133	3.46089	2.04042	0.359158	3.05032	2.22067	0.843442	1.01422	2.68206	3.28463	1.68488	1.65503	0.753293	0.89524	2.8481	2.23714	2.92142	2.22386	1.89099	2.58627	2.73795	1.60326	0.451397	1.94651	4.28157	2.1237	1.79335	0.785759	4.31292	3.18881	2.92882	2.04652	1.18643	1.14187	2.2752	1.16997	3.26954	1.92035	0.351484	0	0.0730972
HSPA1B	4.58517	1.53952	3.1655	5.03869	4.11811	4.24092	1.81254	1.66131	2.34695	1.90377	2.54682	2.79415	1.89975	3.05696	2.21139	1.60389	2.08767	3.61391	1.02413	3.07911	2.14671	1.83986	3.30127	2.65686	3.24944	2.35905	2.74819	2.6534	2.18413	1.37935	1.83655	3.77769	2.18722	3.58133	1.31017	2.51248	2.04102	3.93191	1.16368	1.12045	0.762081	1.41726	0.764091	1.59424	0.882259	2.4479	0.905809	0	0
LRAT	0	0	0	0.753641	0	1.58003	0.238141	0.214404	0.251102	0.0891799	0	0	0	0	0.295077	0	0.345834	0	0	0	0	0	0.437563	2.31613	0.471778	0.205362	2.10798	0	0.26609	0	0	2.90444	0.225584	0	0.167755	0.164357	2.69993	1.86118	2.84828	0	0.158323	0.128057	1.62989	0.657143	0.507546	0.110464	0	0	0.831544
PLTP	0.409928	0.137985	1.96764	0	0	0.528241	1.28438	0.848896	0	0	0	0.64649	0.541266	0	1.65811	0	0.345834	0.169829	0	1.71922	0	0	0	1.04357	0.255088	0.688764	2.74819	1.89423	0	1.96785	1.07183	1.02713	2.89366	0	0	0.164357	2.74006	0	0	1.85169	0	1.88433	1.26099	1.72588	1.42574	1.08001	0.676017	0.893601	0
RGR	0	0	0	0	0	0	0	0	0	0	0	0	0	0	0	0	0	0	0	0	0	0	0	0	0	0	0	0	0	0	0	0	0	0	0	0	0	0	0	0	0	0	0	0	0	0	0	0	0.142669
RLBP1	0.687324	0	0	0	0	0	0	0	0.131007	0	0	0.359158	0	0	0	0	0.345834	0	0.529098	0	0.296951	0	0	0.339513	0	0	0	0	0.139171	0.196094	0	0	0	0	0	0	0	0.286196	0.499198	0	0.762081	0.801216	0.232139	0	0.507546	0	1.10398	0	0
RPE65	0	0	0	0	0	0	0	0	0	0	0	0	0	0	0	0	0	0	0	0	0	0	0	0	0	0	0	0	0	0	0	0	0	0	0	0	0	0	0	0	0	0	0	0	0	0	0	0.0551835	0.142669
TTR	0	0	0	0	0	0	0	0	0	0	0	0	0	0	0	0	0	0	0	0	0	0	0	0	0	0	0	0	0	0	0	0	0	0	0	0	0	0	0	0	0	0	0	0	0	0	0	1.19327	1.35568
HACD3	2.42383	0	1.11404	1.75273	0.646585	0.935064	0	0	1.79556	0.96826	0.428636	0	0	0.437547	1.65811	0	2.79898	0.700107	0.198715	0.515875	0	0.515974	3.30127	1.51466	0.471778	2.92181	0	3.38389	0	0.196094	0.451397	0.830639	4.15022	2.33048	0.167755	1.14187	0	0.729673	0.499198	0.33448	1.73109	0.801216	0	0.25377	1.42574	0.213068	1.50546	0.209098	2.27679
PLA2G16	1.18112	0	2.58889	0	1.6909	1.01615	0.442486	0.111181	1.43885	0.327758	1.25329	0.359158	2.6922	0	2.52756	0	0	0.584674	2.27488	0	2.3544	0.280932	2.69864	0.614153	0.255088	0	0	0.192841	0.85613	0.662086	0.794709	0.830639	0.420618	2.94789	0.31802	0.681074	0.793297	2.42986	0	0	0.158323	1.92016	2.46961	1.99311	2.44018	2.50968	0	0.159595	2.26123
PLCE1	1.35005	0	0.0632116	0	0.0472065	0.114909	1.73688	0.111181	0.251102	0.0891799	0	1.5747	0	0	0.155069	0	0	0.169829	2.18403	0.779415	0	2.67231	1.56009	2.23714	0	0.688764	0	0.362918	0.38274	3.14763	0	0.332841	0	0	1.44696	0.164357	0.450501	0	1.40801	0.476521	0	1.14187	1.03383	1.10696	1.81958	0.84459	0.633891	0.108334	0
PTGDS	0	0	0	0	0	0	0	1.37976	0.131007	0.252532	0	0	2.21474	0	2.24631	1.50368	1.89097	0.321755	3.69619	1.95074	0	0.280932	0	3.20558	2.84581	0.205362	1.48848	1.36353	0.139171	2.12056	0	0.830639	0	0.291455	0	0	0.242764	0	0	0.33448	0.158323	0.722246	0.232139	1.10696	0	0.213068	0	0.433943	0.69926
ABHD2	0.883639	0	0	1.12762	0	0.608882	0	0.642272	0.251102	0.173167	0.428637	0	1.89975	1.04467	0.295077	0	0	0.169829	0	0	0	0.280932	0	0.339513	2.63739	0	0.379607	0	0	1.85625	0	0	0	0	2.23244	0.164357	0.242764	0.150183	0	2.17711	0.158323	0.245669	0	0	0.707034	0.213068	0.716949	0	0.0730972
CYP27A1	0	0	0.0632116	0	0	0.555625	0	1.0296	0	0	2.26471	0	0	1.12499	0	0	0.345834	2.45872	0.915371	3.24092	0.296951	0.280932	0	0	0.255088	2.0213	0.379607	0	0	0.196094	0	0.332841	0	1.08363	0	0	0	1.34252	0.499198	2.44246	0	0	0	0.657143	0	1.79362	1.74197	0	0
INPP5K	0	0	0	0	0	0.0393288	2.86424	0.111181	1.43885	1.63425	0	0	0	0	0.155069	0	0.858105	0	0	1.28266	0	0.280932	0	0.614153	2.0337	0.205362	0	0.192841	0	1.67079	0	0	0.225584	0	1.68687	1.2916	0	0	0.869363	3.34089	2.33903	1.92016	0	0	0.275978	0.110464	1.63924	1.09136	0.652325
CST3	2.31915	1.76927	1.25608	1.88041	1.6909	1.07411	3.46603	0.214404	2.86271	1.99891	0	1.7055	2.06583	1.34216	0.295077	0	2.1768	0.169829	2.03604	4.46357	2.41748	0.718034	0.235307	0	2.49616	2.40144	1.63548	2.8087	0.591067	1.91313	1.07183	2.50356	0.592399	2.19597	0.454099	0.445726	0.450501	2.24189	2.84828	1.85169	0.300977	2.58793	3.40621	1.63947	1.53473	2.42671	3.00625	2.23394	1.52156
EFEMP1	0.846455	0	0	1.16822	0.846629	0.826841	0.238141	1.0296	0.131007	0.252532	0.428636	1.93613	0.933949	1.04467	0.295077	0.493567	0.858105	0	0.198715	0.193188	0.543091	1.05304	0.437563	0.844778	0.660131	0.544907	0.379607	2.74857	2.50042	0.368695	0	0.603105	2.68168	0.53381	1.23659	0.31189	0	3.27309	2.36016	2.00022	0	1.31333	0	1.10696	0	0.967098	0.18642	0.108334	0.142669
ITGAV	0.600653	0	3.0687	1.88041	0	1.64521	0.780636	2.92014	0.815955	0.871015	2.98536	2.38961	1.89975	0.66948	3.12372	1.78556	2.68206	2.72719	3.09279	3.55416	0.753293	2.57156	0.77284	1.97035	0.471778	1.96589	1.63548	2.74857	1.7352	2.64185	0.794709	0.332841	1.33529	1.48078	1.23659	3.04264	3.02628	1.34252	1.79932	2.69586	2.04674	2.05517	1.26099	2.36032	0.707034	1.02466	2.32197	1.80547	0.209039
CRISPLD1	0.808287	0.137985	0	0	0	0	0	0	0.131007	0	2.15692	0.88599	0	0.161049	0	0	0.624588	0	0.373343	0.193188	0	0	0	0	0	0	0	0	0	0	0.794709	0.332841	0	0	0	0.681074	0	0.150183	0	0	0	0.128057	1.36243	0	0.882259	0	2.53152	1.73962	0.501598
ITGB8	0.919888	0	0	0	0.0472065	1.3014	0.238141	0.111181	0	0	0	0	0	0.161049	0	0	0	0	0	0	0.753293	0.515974	0.614919	1.97035	0	0	0	2.68582	0.139171	0.196094	0	0	0.225584	0.291455	0	0	0.450501	0	0	0.33448	0	0.455528	0.232139	0.469508	0	0	0	0.862999	0.142669
[truncated: 600 more columns]

## Sheet: Fig6HI
RPE_RPE_5W_emb1_rep1_11	RPE_RPE_5W_emb1_rep1_15	RPE_RPE_5W_emb1_rep1_23	RPE_RPE_5W_emb1_rep1_35	RPE_RPE_5W_emb1_rep1_38	RPE_RPE_6W_emb2_rep1_51	RPE_RPE_6W_emb2_rep1_65	RPE_RPE_6W_emb2_rep1_74	RPE_RPE_6W_emb2_rep1_78	RPE_RPE_6W_emb2_rep1_87	RPE_RPE_6W_emb1_rep1_1	RPE_RPE_6W_emb1_rep1_2	RPE_RPE_6W_emb1_rep1_3	RPE_RPE_6W_emb1_rep1_4	RPE_RPE_6W_emb1_rep1_5	RPE_RPE_6W_emb1_rep1_6	RPE_RPE_6W_emb1_rep1_7	RPE_RPE_6W_emb1_rep1_8	RPE_RPE_6W_emb1_rep1_9	RPE_RPE_6W_emb1_rep1_10	RPE_RPE_6W_emb1_rep1_11	RPE_RPE_6W_emb1_rep1_12	RPE_RPE_6W_emb1_rep1_13	RPE_RPE_6W_emb1_rep1_14	RPE_RPE_6W_emb1_rep1_15	RPE_RPE_6W_emb1_rep1_16	RPE_RPE_6W_emb1_rep1_17	RPE_RPE_6W_emb1_rep1_18	RPE_RPE_6W_emb1_rep1_19	RPE_RPE_6W_emb1_rep1_20	RPE_RPE_6W_emb1_rep1_21	RPE_RPE_6W_emb1_rep1_22	RPE_RPE_6W_emb1_rep1_24	RPE_RPE_6W_emb1_rep1_25	RPE_RPE_6W_emb1_rep1_26	RPE_RPE_6W_emb1_rep1_27	RPE_RPE_6W_emb1_rep1_28	RPE_RPE_6W_emb1_rep1_29	RPE_RPE_6W_emb1_rep1_30	RPE_RPE_6W_emb1_rep1_31	RPE_RPE_6W_emb1_rep1_32	RPE_RPE_6W_emb1_rep1_33	RPE_RPE_6W_emb1_rep1_35	RPE_RPE_6W_emb1_rep1_36	RPE_RPE_6W_emb1_rep1_37	RPE_RPE_6W_emb1_rep1_38	RPE_RPE_6W_emb1_rep1_39	RPE_RPE_6W_emb1_rep1_40	RPE_RPE_6W_emb1_rep1_41	RPE_RPE_6W_emb1_rep1_42
SLC7A5	2.30552	1.72616	2.79959	0	1.70747	1.38538	0.210482	2.16754	1.85906	2.48932	3.88941	1.5473	2.34695	2.94399	0.758663	1.65594	2.03895	2.34972	0.66948	3.61283	3.25797	1.31897	2.48673	1.45888	2.51743	1.65503	2.14671	2.34614	3.56152	3.02926	0.255088	1.15303	2.20534	3.00137	3.68356	0.368695	4.32933	3.93282	1.12747	0	2.56687	1.51078	2.3455	3.41323	2.10388	3.45729	3.4492	0.605822	1.87489
SLC3A2	3.26169	4.05808	2.99207	0.254335	0.135556	3.17268	1.60501	3.93965	2.95461	3.49221	3.81777	4.14269	1.98068	4.43271	3.3212	5.18114	3.68621	2.7904	1.64423	4.95749	2.45605	1.9963	1.89097	2.20878	1.68488	3.07911	4.3031	3.12751	2.88316	2.82834	3.36228	1.72012	2.74819	1.36353	1.93946	1.45791	2.33371	4.27976	0.592399	0	2.72178	3.11189	3.26579	3.44555	2.22192	3.06188	3.74447	3.56417	2.30557
ATP6V1C2	1.84077	2.1084	0	2.4674	0	2.68245	1.17415	2.02006	2.05655	2.44608	2.54739	2.65246	0.131007	1.54249	1.4488	0.895699	0.359159	0	0.161049	0.155069	0.267789	2.24403	0.624588	1.90626	0.198715	0	0	1.05304	0	2.31613	2.33959	2.35905	3.80141	1.65315	2.0137	2.38465	0	1.20004	4.31876	0	1.69543	2.47572	0	2.28135	2.22192	0.286196	1.96125	0.176912	0.158323
FNIP2	1.94998	2.87246	0	0	0	1.61367	0	2.31948	1.70568	2.29179	0.621446	0	2.26373	1.57373	0	2.51924	0.359158	0.933949	3.15586	0.539929	0.688747	0	1.05904	0.584674	0.529098	2.75092	2.64537	3.05473	0.437563	2.15357	2.28338	2.7683	2.61277	4.46093	3.17	3.12373	3.75386	2.68914	1.89064	4.29908	3.17943	2.62737	2.06184	2.09017	0.632057	0.63092	3.2753	0.605822	0.549873
RRAGC	0	0	0	0	0	1.36043	0.210482	0.0872829	0.924542	0	0	0.111181	0	1.30252	0	2.72101	0.88599	1.2423	0.161049	0.155069	0.267789	3.08311	0	0.584674	0.198715	0.363534	0.296951	0.280932	2.57541	0.339513	0.255088	0.688764	0	0.192841	2.04943	0	0	0	0	0	0.291455	1.89251	2.21063	0.785759	0	0.150183	0	0.33448	2.00566
RRAGD	0	0	1.99321	0	0	0	0	0	0.87307	0.685253	2.5024	0.111181	0.251102	0.0891799	0.428636	2.15122	0	0.541266	1.27334	0	1.69758	0	0.345834	2.39162	2.93459	0	0.543091	1.75051	0.235307	0.339513	0	0.205362	0.928246	1.10037	0	0.905777	0.451397	0	0	0	0	3.65433	0.539627	2.16971	2.33104	1.34252	1.16368	0	0
RPS6	4.34303	3.29753	4.45078	4.63279	3.47861	4.46861	3.94962	3.9455	4.82485	4.37378	2.59101	5.50914	4.70045	4.93485	4.51068	4.91922	4.85724	4.42534	4.59381	5.15421	4.90508	2.24403	4.65012	5.44624	4.77789	5.35675	4.72074	3.79689	4.54361	4.6522	4.75043	3.82333	4.34079	4.77158	3.12046	3.84744	4.10131	4.46066	4.21739	3.57289	4.11627	2.96014	4.32561	4.26459	4.823	3.84646	4.51801	3.14203	4.00707
[truncated: 600 more columns]

## Sheet: Fig8AB
Gene	Amacrine	Bipolar	Horizontal	Microglia	Muller	Photoreceptor	RGC	RPC	RPE
ABCC6	0.032985	0.0203352	0.0182376	0.0297071	0.000913205	0.0255476	0.0144032	0.0344892	0.114133
AFG3L2	0.18489	0.243259	0.299235	0.276972	0.228279	0.298617	0.363419	0.356381	0.3535
ATXN7	0.232309	0.3956	0.2128	0.251904	0.248803	0.239687	0.210669	0.244151	0.195497
COL11A1	0.369018	0.338856	0.231682	0.16825	0.839497	0.295528	0.311803	0.703321	0.319348
COL2A1	0.132433	0.416948	0.127339	0.13179	1.13595	0.0931408	0.114549	1.35655	0.0832567
JAG1	0.0349028	0.102745	0.0393654	0.371249	0.09227	0.145881	0.0691913	0.134197	0.173298
KCNJ13	0.0178637	0.0271214	0.0196039	0.0364324	0	0.00852675	0.0214645	0.183386	0.431629
KIF11	0.0459106	0.0875179	0.050475	0.241516	0.0225644	0.0289902	0.0577679	0.445058	0.155403
MFN2	0.219585	0.177308	0.225932	0.234459	0.0398471	0.21716	0.214404	0.217587	0.318025
OPA3	0.144107	0.113703	0.0640685	0.229033	0.0662702	0.210493	0.136845	0.0737116	0.189324
PAX2	0.00552285	0.0854609	0.0078927	0.0105851	0.410487	0.0643959	0.0185829	0.109097	0.0168909
TREX1	0	0	0	0	0	0	0	0	0
VCAN	0.404663	0.439935	0.172673	0.119217	0.802841	0.224367	0.478316	0.557645	0.289122
ADIPOR1	0.206488	0.355405	0.179662	0.593256	0.157488	0.3535	0.268695	0.298621	0.351379
ARL3	0.738018	0.973833	0.975298	0.48391	0.996106	0.869151	1.54248	1.03143	0.513802
BEST1	0.0378068	0.0462602	0.051531	0.216848	0.0919722	0.057811	0.0219269	0.0199111	1.35429
CA4	0	0.00727338	0.0152692	0.00505236	0	0	0.00275693	0.00859507	0.0745017
CRX	0.281342	1.15299	0.201931	0.128748	0.289293	2.02794	0.0464395	0.0392455	0.406721
FSCN2	0	0	0.0357391	0.0153683	0	0	0.00693401	0.00383354	0.000606293
GUCA1B	0	0	0	0	0	0	0	0	0.000208507
HK1	0.799068	1.01052	0.805642	0.539728	0.738629	0.628678	0.989327	0.297375	0.323311
IMPDH1	0.215899	0.687301	0.162585	0.330127	0.0554053	0.382229	0.228111	0.141766	0.120707
KLHL7	0.539618	0.416728	0.559005	0.213773	0.241402	0.282667	0.663683	0.407594	0.291157
NR2E3	0.144348	0.690474	0.0510537	0.0586206	0.232148	2.18627	0.0206131	0.0116161	0.0178256
NRL	0.596347	1.21701	0.0804072	0.211557	0.624682	3.3546	0.0542862	0.0377046	0.0778403
PRPF3	0.293253	0.315552	0.232989	0.219766	0.185823	0.322287	0.24961	0.342377	0.256315
PRPF4	0.18061	0.208398	0.208676	0.123844	0.188684	0.226541	0.167965	0.239629	0.146241
PRPF6	0.816204	0.641077	0.879369	0.539698	0.846749	0.917488	0.973193	0.815835	0.656768
PRPF8	0.555481	0.517651	0.605195	0.756688	0.6103	0.553544	0.59071	0.663773	0.642634
PRPF31	0.323564	0.315389	0.56859	0.251074	0.504251	0.273183	0.432751	0.592048	0.331287
PRPH2	0.0676513	0.342052	0.0974093	0.0301531	0.064877	0.903332	0.0344811	0.0129307	0.0125253
RDH12	0.00122978	0.0426977	0	0	0	0.0793947	0.00062703	0	0.000108144
RHO	0.00351929	0.178744	0.000647944	0.0107546	0.0571296	0.296639	0.00112333	0.00168481	0.00251707
ROM1	0.296858	0.612048	0.0753674	0.116934	0.331508	2.1021	0.0164197	0.00461216	0.0646013
RP1	0.078979	0.738134	0.0175243	0.0609244	0.109914	1.79541	0.0117197	0.00248176	0.0119394
RP9	0.244579	0.252041	0.346205	0.168933	0.190131	0.399594	0.334643	0.382488	0.186301
RPE65	0.0279648	0.0541903	0.0247566	0.00367293	0.052543	0.0820887	0.0107681	0.00683111	1.35396
SAG	0.0156719	0.612025	0.012469	0.0109043	0.115621	0.941666	0.00879388	0.0297428	0.0205248
SEMA4A	0.0538855	0.0383545	0.0170846	0.0277115	0.0126916	0.0402791	0.0619996	0.023963	0.274918
SNRNP200	0.834798	0.941473	0.839079	0.912841	0.827115	0.861736	0.762656	1.01108	0.727235
SPP2	0.000679518	0.00857289	0	0	0	0.00708745	0.00181749	0.00533286	0.000366108
TOPORS	0.252378	0.301426	0.247688	0.361476	0.320003	0.230463	0.239539	0.534134	0.307381
ABHD12	0.4465	0.309003	0.449873	0.976148	0.253385	0.66917	0.398362	0.377972	0.288518
ADGRV1	0.161313	0.306659	0.167272	0.0428739	0.165182	0.723864	0.0633836	0.274403	0.302236
ARSG	0.0117786	0.0477632	0.0251905	0.0887221	0.0565442	0.0457587	0.0501986	0.059995	0.0418981
CDH23	0.10242	0.243278	0.0863207	0.100116	0.344444	0.107682	0.202571	0.152018	0.0257193
CEP250	0.226204	0.184081	0.236976	0.221381	0.209328	0.267519	0.195664	0.25562	0.199303
CEP78	0.26773	0.357516	0.250157	0.33851	0.320652	0.290534	0.343664	0.530538	0.504915
CIB2	0.0383182	0.0246502	0.0707999	0.0322429	0.104216	0.0979369	0.0779445	0.0406531	0.0394696
CLRN1	0.0171744	0.0708706	0.0350397	0.00483933	0.177996	0.0207095	0.0324322	0.58809	0.00187464
DFNB31	0.0528722	0.0933473	0.0212221	0.00717759	0.122868	0.255483	0.04681	0.120099	0.313198
HARS	0.165516	0.0848704	0.13325	0.0408141	0.100231	0.116559	0.225736	0.0968418	0.0921477
MYO7A	0.0921956	0.26131	0.0353463	0.0489284	0.0533575	0.448493	0.0157032	0.0143105	0.395714
PCDH15	0.159614	0.119382	0.0980352	0.0270241	0.0217612	0.0863217	0.0581587	0.021423	0.0322998
USH1C	0.0194501	0	0.000690137	0.00354851	0	0.00642722	0.000442689	0	0.00535075
USH1G	0	0	0	0	0.0529116	0	0.0067241	0.00221739	0.00147313
USH2A	0.0701933	0.06929	0.000626116	0.0146791	0.0116713	0.394682	0.0275324	0.00510119	0.0320611
ABCA4	0.0720154	0.204057	0.107679	0.0321131	0.0347276	0.58723	0.0253989	0.015779	0.759511
ARMS2	0	0	0.00118561	0	0	0	0.00295401	0.00555316	0.0049007
C2	0.0143576	0.0471614	0.0394688	0.420105	0	0.00806759	0.00844882	0.00121015	0.0123867
C3	0.206607	0.0830393	0.0952352	2.68143	0.180025	0.246984	0.054595	0.0537632	0.011344
CFB	0	0	0	0	0	0	0.00283846	0.000505021	0
CFH	0.0267483	0.0038208	0.000569877	0.0338158	0	0.0155152	0.00427441	0.00134964	0.140909
ERCC6	0.0777307	0.191374	0.0924819	0.0302766	0.006784	0.0862873	0.0901359	0.0882254	0.148174
FBLN5	0.0118498	0.0118554	0.0161494	0.010917	0.0214669	0.0386826	0.00676666	0.00052741	0.339313
HMCN1	0.0250844	0.0409229	0.0172662	0.0605477	0.0168388	0.0343758	0.00979551	0.0284304	0.145356
HTRA1	0.113733	0.389063	0.471979	1.07142	0.169729	0.274037	0.0456973	0.0853292	0.54796
RAX2	0.0536804	0.53852	0.0396665	0.032445	0.0589828	1.10764	0.00631704	0.0154507	0.00220198
TLR3	0	0.00483405	0	0.0517954	0.0369418	0.0220246	0.0100766	0.00494288	0.0127009
TLR4	0.0124068	0.00709938	0.00295897	0.687103	0.128592	0.0425891	0.00652047	0.00159818	0.00417636
AGBL5	0.0956061	0.0992794	0.103225	0.087363	0.120112	0.038959	0.145277	0.136334	0.120611
AHR	0.0791631	0.107538	0.0432795	0.126646	0.0193252	0.0333596	0.0661102	0.110609	0.146102
ARHGEF18	0.0102121	0	0.0127641	0.0623161	0.00251569	0.0478437	0.0037208	0.00476201	0.0139404
ARL6	0.170202	0.201306	0.105628	0.0494214	0.0264235	0.592534	0.115692	0.0725784	0.053435
ARL2BP	0	0	0	0	0.0091163	0.0014847	0.00346622	0.000348126	0
BBS1	0.102899	0.0441664	0.043382	0.0377994	0.196242	0.0758125	0.0333521	0.0688131	0.0358299
BBS2	0.158781	0.361581	0.247471	0.105653	0.192724	0.28193	0.244824	0.262334	0.214734
C2orf71	0.0225837	0.116139	0.0234071	0.0338727	0.0244856	0.49215	0.000174934	0.000156767	0.0099995
C8orf37	0.0139796	0.0491344	0.0126758	0.0136329	0.00335721	0.0453187	0.0373494	0.0656639	0.04093
CERKL	0.0720095	0.0429632	0.168877	0.193536	0.0669482	0.309696	0.047847	0.0855709	0.0352081
CNGA1	0.0131101	0.119098	0.00971629	0.00307224	0.0186461	0.39024	0.00835288	0.00622533	0.0290793
CNGB1	0.0624539	0.392605	0.0358327	0.0247511	0.0708499	1.30907	0.0234989	0.0164444	0.0404348
CRB1	0.296085	0.293207	0.357229	0.0696608	0.967147	0.377596	0.210379	1.01113	0.0190163
CYP4V2	0.0324097	0.101186	0.0340759	0.0747377	0.220722	0.0874933	0.0378003	0.0296184	0.351627
DHDDS	0.184197	0.137183	0.165263	0.186092	0.297333	0.277179	0.272569	0.16885	0.174025
DHX38	0.150028	0.139678	0.094995	0.0821522	0.190944	0.211434	0.115124	0.159159	0.0872556
EMC1	0.243509	0.350324	0.258888	0.284831	0.268695	0.338041	0.205906	0.247209	0.195368
EYS	0.0517516	0.187339	0.0340871	0.0724614	0.0332396	0.364492	0.0252725	0.0153733	0.0500511
FAM161A	0.510568	0.809179	0.377451	0.316335	0.991116	2.74917	0.462491	0.892764	0.909583
HGSNAT	0.285799	0.216817	0.12724	0.402166	0.19501	0.16935	0.230443	0.108683	0.195464
IDH3B	0.668393	0.775662	0.845436	0.589005	0.638784	0.725023	0.952519	0.767919	0.435575
IFT140	0.0863132	0.0272018	0.0862715	0.0304846	0.111538	0.0575388	0.0741209	0.116631	0.0703492
IFT172	0.135433	0.144474	0.159243	0.0386684	0.138793	0.121246	0.094839	0.113961	0.120514
IMPG2	0.0978992	0.367416	0.0307461	0.0145027	0.0594653	0.933237	0.0229572	0.0173135	0.00689681
KIAA1549	0.390071	0.249799	0.494478	0.107951	0.0740562	0.224956	0.437233	0.223049	0.198508
KIZ	0.291155	0.357312	0.282762	0.0846306	0.593901	0.326667	0.155016	0.338654	0.307034
LRAT	0.0305002	0.0357812	0.0572592	0.0258274	0.0235634	0.0340735	0.0103921	0.00998194	0.884253
MAK	0.126944	0.305338	0.0918271	0.0561774	0.325828	1.15895	0.0525265	0.0739587	0.0509121

[truncated: 4 more sheets: s2J, s3A, s4A, s8]
